# Supplementary material for: Crystal structure of 5,7-diphenyl-4,7-di­hydro­tetra­zolo[1,5-a]pyrimidine
Source: Acta Crystallogr E Crystallogr Commun. 2015 Feb 21;71(Pt 3):o192. doi: 10.1107/S2056989015002984 (PMC4350716; doi:10.1107/S2056989015002984)
Supplement: Supplementary file 1 [file e-71-0o192-sup1.cif]

##############################################################################
#                                                                            #
# This CIF contains the data in a paper accepted for publication in          #
# Acta Crystallographica Section E. It conforms to the requirements of       #
# Notes for Authors for Acta Crystallographica Section E, and has been       #
# peer reviewed under the auspices of the IUCr Commission on Journals.       #
#                                                                            #
# Full details of the Crystallographic Information File format               #
# are given in the paper "The Crystallographic Information File (CIF):       #
# a New Standard Archive File for Crystallography" by S. R. Hall, F. H.      #
# Allen and I. D. Brown [Acta Cryst. (1991), A47, 655-685].                  #
#                                                                            #
# The current version of the core CIF dictionary is obtainable from          #
# ftp://ftp.iucr.org/pub/cif_core.dic.                                       #
#                                                                            #
# Software is freely available for graphical display of the structure(s)     #
# in this CIF. For information consult the CIF software page                 #
# http://www.iucr.org/resources/cif/software.                                #
#                                                                            #
# This file may be used for bona fide research purposes within the           #
# scientific community so long as proper attribution is given to the journal # 
# article from which it was obtained.                                        #
#                                                                            #
##############################################################################
data_I
_audit_creation_method
;
Olex2 1.2-beta
(compiled 2014.05.21 svn.r2940 for OlexSys, GUI svn.r4846)
;
_journal_date_recd_electronic     2014-12-29
_journal_date_accepted     2015-02-11
_journal_name_full     'Acta Crystallographica, Section E'
_journal_year     2015
_journal_volume     71
_journal_issue      3
_journal_page_first     o192
_journal_page_last     o192
_journal_paper_category     HO
_journal_paper_doi     10.1107/S2056989015002984
_journal_coeditor_code     LH5746
_publ_contact_author_name     'Jason E. Hein'
_publ_contact_author_address
;
Chemistry and Chemical Biology
University of California, Merced
5200 North Lake Road, Merced
CA 95343,
USA
;
_publ_contact_author_email     'jhein2@ucmerced.edu'
_publ_contact_author_fax     ?
_publ_contact_author_phone     '209-683-4650'
_publ_section_title
;
Crystal structure of 5,7-diphenyl-4,7-dihydrotetrazolo[1,5-<i>a</i>]pyrimidine
;
loop_
    _publ_author_name
    _publ_author_footnote
    _publ_author_address
    'Price, Ivy K.' .
;
Chemistry and Chemical Biology
University of California, Merced
5200 North Lake Road, Merced
CA 95343,
USA
;
    'Rougeot, Celine' .
;
Chemistry and Chemical Biology
University of California, Merced
5200 North Lake Road, Merced
CA 95343,
USA
;
    'Hein, Jason E.' .
;
Chemistry and Chemical Biology
University of California, Merced
5200 North Lake Road, Merced
CA 95343,
USA
;
_publ_section_synopsis     .
_database_code_depnum_ccdc_archive     'CCDC 1048926'
_chemical_name_systematic
;
5,7-Diphenyl-4,7-dihydrotetrazolo[1,5-<i>a</i>]pyrimidine
;
_chemical_name_common     ?
_chemical_formula_moiety     'C16 H13 N5'
_chemical_formula_sum     'C16 H13 N5'
_chemical_formula_iupac     'C16 H13 N5'
_chemical_formula_weight     275.31
_chemical_melting_point     ?
_shelx_space_group_comment
;
The symmetry employed for this shelxl refinement is uniquely defined
by the following loop, which should always be used as a source of
symmetry information in preference to the above space-group names.
They are only intended as comments.
;
_space_group_crystal_system     orthorhombic
_space_group_name_H-M_alt     'P b c n'
_space_group_name_Hall     '-P 2n 2ab'
loop_
    _space_group_symop_operation_xyz
    'x, y, z'
    'x+1/2, -y+1/2, -z'
    '-x, y, -z+1/2'
    '-x+1/2, -y+1/2, z+1/2'
    '-x, -y, -z'
    '-x-1/2, y-1/2, z'
    'x, -y, z-1/2'
    'x-1/2, y-1/2, -z-1/2'
_cell_length_a     12.6931(8)
_cell_length_b     10.9284(6)
_cell_length_c     18.8915(12)
_cell_angle_alpha     90
_cell_angle_beta     90
_cell_angle_gamma     90
_cell_volume     2620.5(3)
_cell_formula_units_Z     8
_cell_measurement_reflns_used     6133
_cell_measurement_theta_min     4.196
_cell_measurement_theta_max     68.240
_cell_measurement_temperature     100
_exptl_crystal_description     block
_exptl_crystal_colour     Colorless
_exptl_crystal_size_max     0.28
_exptl_crystal_size_mid     0.22
_exptl_crystal_size_min     0.15
_exptl_crystal_density_diffrn     1.396
_exptl_crystal_density_meas     ?
_exptl_crystal_density_method     'Not measured'
_exptl_crystal_F_000     1152
_exptl_absorpt_coefficient_mu     0.706
_exptl_absorpt_correction_type     multi-scan
_exptl_absorpt_process_details
;
(SADABS; Bruker, 2012)
;
_shelx_estimated_absorpt_T_min     ?
_shelx_estimated_absorpt_T_max     ?
_exptl_absorpt_correction_T_min     0.6314
_exptl_absorpt_correction_T_max     0.7530
_exptl_special_details
;
Absortion correction:
SADABS-2012/1 (Bruker,2012) was used for absorption correction.
wR2(int) was 0.0847 before and 0.0589 after correction.
The Ratio of minimum to maximum transmission is 0.8385.
The \l/2 correction factor is 0.0015.
;
_diffrn_ambient_temperature     100.0
_diffrn_radiation_type     CuK\a
_diffrn_radiation_wavelength     1.54178
_diffrn_radiation_monochromator     'Multilayer Mirrors'
_diffrn_measurement_device_type     'Bruker D8 APEX Cu'
_diffrn_measurement_device     'Fixed Chi Three-Circle Diffractometer'
_diffrn_measurement_method     '\w and \f scans'
_diffrn_detector_area_resol_mean     8.0
_diffrn_reflns_number     13662
_diffrn_reflns_av_R_equivalents     0.0480
_diffrn_reflns_theta_min     4.681
_diffrn_reflns_theta_max     68.235
_diffrn_reflns_theta_full     68.000
_diffrn_measured_fraction_theta_max     0.980
_diffrn_measured_fraction_theta_full     0.983
_diffrn_reflns_limit_h_min     -10
_diffrn_reflns_limit_h_max     15
_diffrn_reflns_limit_k_min     -13
_diffrn_reflns_limit_k_max     11
_diffrn_reflns_limit_l_min     -22
_diffrn_reflns_limit_l_max     15
_refine_special_details     ?
_reflns_number_total     2357
_reflns_number_gt     2047
_reflns_threshold_expression     I>2\s(I)
_refine_ls_structure_factor_coef     Fsqd
_refine_ls_matrix_type     full
_refine_ls_R_factor_all     0.0410
_refine_ls_R_factor_gt     0.0349
_refine_ls_wR_factor_gt     0.0883
_refine_ls_wR_factor_ref     0.0927
_refine_ls_goodness_of_fit_ref     1.059
_refine_ls_restrained_S_all     1.059
_refine_ls_number_reflns     2357
_refine_ls_number_parameters     194
_refine_ls_number_restraints     0
_refine_ls_hydrogen_treatment     mixed
_refine_ls_weighting_scheme     calc
_refine_ls_weighting_details
              'w=1/[\s^2^(Fo^2^)+(0.0481P)^2^+0.7255P] where P=(Fo^2^+2Fc^2^)/3'
_atom_sites_solution_hydrogens     mixed
_atom_sites_solution_primary     direct
_atom_sites_solution_secondary     difmap
_refine_ls_shift/su_max     0.001
_refine_ls_shift/su_mean     0.000
_refine_diff_density_max     0.133
_refine_diff_density_min     -0.234
_refine_ls_extinction_method     none
_refine_ls_extinction_coef     .
loop_
    _atom_type_symbol
    _atom_type_description
    _atom_type_scat_dispersion_real
    _atom_type_scat_dispersion_imag
    _atom_type_scat_source
    'C' 'C' 0.0181 0.0091
                         'International Tables Vol C Tables 4.2.6.8 and 6.1.1.4'
    'H' 'H' 0.0000 0.0000
                         'International Tables Vol C Tables 4.2.6.8 and 6.1.1.4'
    'N' 'N' 0.0311 0.0180
                         'International Tables Vol C Tables 4.2.6.8 and 6.1.1.4'
_computing_data_collection
;
APEX2 (Bruker, 2013)
;
_computing_cell_refinement
;
SAINT (Bruker, 2013)
;
_computing_data_reduction
;
SAINT (Bruker, 2013)
;
_computing_structure_solution
;
SHELXS97 (Sheldrick, 2008)
;
_computing_structure_refinement
;
SHELXL2013 (Sheldrick, 2015)
;
_computing_molecular_graphics
;
OLEX2 (Dolomanov <i>et al.</i>,  2009)
;
_computing_publication_material
;
OLEX2 (Dolomanov <i>et al.</i>,  2009)
;
loop_
    _atom_site_type_symbol
    _atom_site_label
    _atom_site_fract_x
    _atom_site_fract_y
    _atom_site_fract_z
    _atom_site_U_iso_or_equiv
    _atom_site_adp_type
    _atom_site_calc_flag
    _atom_site_occupancy
    _atom_site_disorder_assembly
    _atom_site_disorder_group
    N N5 0.47790(8) 0.87666(9) 1.05756(5) 0.0178(2) Uani d 1 . .
    N N4 0.47318(8) 0.77893(9) 1.10314(6) 0.0196(3) Uani d 1 . .
    N N3 0.39481(9) 0.70757(10) 1.08856(6) 0.0206(3) Uani d 1 . .
    N N2 0.34601(8) 0.75851(10) 1.03147(6) 0.0175(3) Uani d 1 . .
    N N1 0.36681(8) 0.92953(10) 0.95763(5) 0.0174(2) Uani d 1 . .
    H H1 0.4132(13) 0.9922(16) 0.9444(8) 0.034(4) Uiso d 1 . .
    C C16 0.39775(10) 0.86051(11) 1.01341(6) 0.0158(3) Uani d 1 . .
    C C9 0.24638(10) 0.71622(12) 1.00051(7) 0.0184(3) Uani d 1 . .
    H H9 0.2508 0.6259 0.9925 0.022 Uiso calc 1 . .
    C C8 0.23680(10) 0.77919(12) 0.93004(7) 0.0191(3) Uani d 1 . .
    H H8 0.1897 0.7452 0.8963 0.023 Uiso calc 1 . .
    C C7 0.29038(10) 0.88019(11) 0.91166(6) 0.0170(3) Uani d 1 . .
    C C10 0.15611(10) 0.74218(12) 1.05162(7) 0.0188(3) Uani d 1 . .
    C C11 0.13730(11) 0.66105(12) 1.10670(7) 0.0222(3) Uani d 1 . .
    H H11 0.1786 0.5889 1.1109 0.027 Uiso calc 1 . .
    C C12 0.05843(11) 0.68479(13) 1.15568(7) 0.0263(3) Uani d 1 . .
    H H12 0.0466 0.6294 1.1936 0.032 Uiso calc 1 . .
    C C13 -0.00323(11) 0.78893(13) 1.14952(7) 0.0263(3) Uani d 1 . .
    H H13 -0.0579 0.8045 1.1827 0.032 Uiso calc 1 . .
    C C14 0.01545(11) 0.87026(13) 1.09460(7) 0.0258(3) Uani d 1 . .
    H H14 -0.0264 0.9420 1.0903 0.031 Uiso calc 1 . .
    C C15 0.09509(10) 0.84739(12) 1.04586(7) 0.0218(3) Uani d 1 . .
    H H15 0.1079 0.9037 1.0086 0.026 Uiso calc 1 . .
    C C6 0.27368(10) 0.94608(11) 0.84397(6) 0.0181(3) Uani d 1 . .
    C C1 0.18077(11) 0.92813(12) 0.80523(7) 0.0226(3) Uani d 1 . .
    H H1A 0.1285 0.8737 0.8227 0.027 Uiso calc 1 . .
    C C2 0.16440(11) 0.98872(13) 0.74191(7) 0.0266(3) Uani d 1 . .
    H H2 0.1018 0.9741 0.7157 0.032 Uiso calc 1 . .
    C C3 0.23888(11) 1.07083(13) 0.71640(7) 0.0255(3) Uani d 1 . .
    H H3 0.2267 1.1137 0.6734 0.031 Uiso calc 1 . .
    C C4 0.33095(11) 1.08969(12) 0.75403(7) 0.0238(3) Uani d 1 . .
    H H4 0.3823 1.1454 0.7367 0.029 Uiso calc 1 . .
    C C5 0.34843(10) 1.02735(11) 0.81705(7) 0.0206(3) Uani d 1 . .
    H H5 0.4123 1.0403 0.8422 0.025 Uiso calc 1 . .
loop_
    _atom_site_aniso_label
    _atom_site_aniso_U_11
    _atom_site_aniso_U_22
    _atom_site_aniso_U_33
    _atom_site_aniso_U_12
    _atom_site_aniso_U_13
    _atom_site_aniso_U_23
    N5 0.0175(5) 0.0196(5) 0.0163(5) 0.0002(4) -0.0011(4) 0.0016(4)
    N4 0.0181(5) 0.0212(5) 0.0195(5) -0.0002(4) -0.0005(4) 0.0035(5)
    N3 0.0184(5) 0.0232(5) 0.0203(6) -0.0003(4) -0.0025(5) 0.0041(5)
    N2 0.0169(5) 0.0183(5) 0.0173(5) -0.0012(4) -0.0019(4) 0.0020(4)
    N1 0.0186(5) 0.0177(5) 0.0159(5) -0.0024(5) -0.0029(4) 0.0010(4)
    C16 0.0155(6) 0.0160(6) 0.0159(6) 0.0006(5) 0.0008(5) -0.0013(5)
    C9 0.0177(6) 0.0185(6) 0.0191(6) -0.0036(5) -0.0016(5) -0.0018(5)
    C8 0.0174(6) 0.0223(6) 0.0177(6) -0.0020(5) -0.0017(5) -0.0024(5)
    C7 0.0151(6) 0.0205(6) 0.0154(6) 0.0021(5) -0.0004(5) -0.0036(5)
    C10 0.0182(6) 0.0214(6) 0.0168(6) -0.0056(5) -0.0032(5) -0.0023(5)
    C11 0.0233(7) 0.0219(6) 0.0213(7) -0.0047(6) -0.0011(5) -0.0003(6)
    C12 0.0286(7) 0.0301(7) 0.0203(7) -0.0105(6) 0.0014(6) 0.0002(6)
    C13 0.0201(7) 0.0368(8) 0.0219(7) -0.0059(6) 0.0021(6) -0.0082(6)
    C14 0.0216(7) 0.0313(7) 0.0244(7) 0.0018(6) -0.0035(6) -0.0050(6)
    C15 0.0209(7) 0.0246(7) 0.0198(6) -0.0014(6) -0.0029(5) 0.0004(6)
    C6 0.0192(6) 0.0187(6) 0.0162(6) 0.0035(5) -0.0001(5) -0.0029(5)
    C1 0.0199(7) 0.0252(7) 0.0226(7) 0.0008(6) -0.0013(6) 0.0004(6)
    C2 0.0242(7) 0.0329(7) 0.0227(7) 0.0052(6) -0.0057(6) -0.0013(6)
    C3 0.0318(8) 0.0266(7) 0.0181(6) 0.0079(6) -0.0015(6) 0.0023(6)
    C4 0.0291(7) 0.0227(6) 0.0197(6) 0.0005(6) 0.0011(6) 0.0007(6)
    C5 0.0219(7) 0.0212(6) 0.0188(6) 0.0000(5) -0.0022(5) -0.0017(6)
_geom_special_details
;
All e.s.d.'s (except the e.s.d. in the dihedral angle between two l.s. planes)
are estimated using the full covariance matrix. The cell e.s.d.'s are taken
into account individually in the estimation of e.s.d.'s in distances, angles
and torsion angles; correlations between e.s.d.'s in cell parameters are only
used when they are defined by crystal symmetry. An approximate (isotropic)
treatment of cell e.s.d.'s is used for estimating e.s.d.'s involving l.s.
planes.
;
loop_
    _geom_bond_atom_site_label_1
    _geom_bond_atom_site_label_2
    _geom_bond_site_symmetry_2
    _geom_bond_distance
    _geom_bond_publ_flag
    N5 N4 . 1.3732(15) ?
    N5 C16 . 1.3274(16) ?
    N4 N3 . 1.2937(16) ?
    N3 N2 . 1.3627(15) ?
    N2 C16 . 1.3381(16) ?
    N2 C9 . 1.4680(16) ?
    N1 H1 . 0.937(18) ?
    N1 C16 . 1.3541(16) ?
    N1 C7 . 1.4093(16) ?
    C9 H9 . 1.0000 ?
    C9 C8 . 1.5035(18) ?
    C9 C10 . 1.5250(18) ?
    C8 H8 . 0.9500 ?
    C8 C7 . 1.3421(18) ?
    C7 C6 . 1.4829(17) ?
    C10 C11 . 1.3877(19) ?
    C10 C15 . 1.3905(19) ?
    C11 H11 . 0.9500 ?
    C11 C12 . 1.3879(19) ?
    C12 H12 . 0.9500 ?
    C12 C13 . 1.386(2) ?
    C13 H13 . 0.9500 ?
    C13 C14 . 1.387(2) ?
    C14 H14 . 0.9500 ?
    C14 C15 . 1.3899(19) ?
    C15 H15 . 0.9500 ?
    C6 C1 . 1.4018(18) ?
    C6 C5 . 1.3955(18) ?
    C1 H1A . 0.9500 ?
    C1 C2 . 1.3831(19) ?
    C2 H2 . 0.9500 ?
    C2 C3 . 1.390(2) ?
    C3 H3 . 0.9500 ?
    C3 C4 . 1.3832(19) ?
    C4 H4 . 0.9500 ?
    C4 C5 . 1.3896(19) ?
    C5 H5 . 0.9500 ?
loop_
    _geom_angle_atom_site_label_1
    _geom_angle_atom_site_label_2
    _geom_angle_atom_site_label_3
    _geom_angle_site_symmetry_1
    _geom_angle_site_symmetry_3
    _geom_angle
    _geom_angle_publ_flag
    C16 N5 N4 . . 104.90(10) ?
    N3 N4 N5 . . 111.65(10) ?
    N4 N3 N2 . . 105.77(10) ?
    N3 N2 C9 . . 125.34(10) ?
    C16 N2 N3 . . 108.61(10) ?
    C16 N2 C9 . . 125.69(11) ?
    C16 N1 H1 . . 115.6(10) ?
    C16 N1 C7 . . 117.77(10) ?
    C7 N1 H1 . . 123.2(10) ?
    N5 C16 N2 . . 109.07(11) ?
    N5 C16 N1 . . 129.58(11) ?
    N2 C16 N1 . . 121.35(11) ?
    N2 C9 H9 . . 108.8 ?
    N2 C9 C8 . . 106.17(10) ?
    N2 C9 C10 . . 109.66(10) ?
    C8 C9 H9 . . 108.8 ?
    C8 C9 C10 . . 114.50(11) ?
    C10 C9 H9 . . 108.8 ?
    C9 C8 H8 . . 117.8 ?
    C7 C8 C9 . . 124.36(12) ?
    C7 C8 H8 . . 117.8 ?
    N1 C7 C6 . . 116.36(11) ?
    C8 C7 N1 . . 120.28(11) ?
    C8 C7 C6 . . 123.37(12) ?
    C11 C10 C9 . . 119.02(12) ?
    C11 C10 C15 . . 119.41(12) ?
    C15 C10 C9 . . 121.52(12) ?
    C10 C11 H11 . . 119.8 ?
    C12 C11 C10 . . 120.30(13) ?
    C12 C11 H11 . . 119.8 ?
    C11 C12 H12 . . 119.8 ?
    C13 C12 C11 . . 120.32(13) ?
    C13 C12 H12 . . 119.8 ?
    C12 C13 H13 . . 120.2 ?
    C12 C13 C14 . . 119.51(13) ?
    C14 C13 H13 . . 120.2 ?
    C13 C14 H14 . . 119.8 ?
    C13 C14 C15 . . 120.31(13) ?
    C15 C14 H14 . . 119.8 ?
    C10 C15 H15 . . 119.9 ?
    C14 C15 C10 . . 120.14(13) ?
    C14 C15 H15 . . 119.9 ?
    C1 C6 C7 . . 120.16(12) ?
    C5 C6 C7 . . 121.75(12) ?
    C5 C6 C1 . . 118.09(12) ?
    C6 C1 H1A . . 119.6 ?
    C2 C1 C6 . . 120.72(13) ?
    C2 C1 H1A . . 119.6 ?
    C1 C2 H2 . . 119.8 ?
    C1 C2 C3 . . 120.46(13) ?
    C3 C2 H2 . . 119.8 ?
    C2 C3 H3 . . 120.2 ?
    C4 C3 C2 . . 119.52(12) ?
    C4 C3 H3 . . 120.2 ?
    C3 C4 H4 . . 119.9 ?
    C3 C4 C5 . . 120.14(13) ?
    C5 C4 H4 . . 119.9 ?
    C6 C5 H5 . . 119.5 ?
    C4 C5 C6 . . 121.04(12) ?
    C4 C5 H5 . . 119.5 ?
loop_
    _geom_torsion_atom_site_label_1
    _geom_torsion_atom_site_label_2
    _geom_torsion_atom_site_label_3
    _geom_torsion_atom_site_label_4
    _geom_torsion_site_symmetry_1
    _geom_torsion_site_symmetry_2
    _geom_torsion_site_symmetry_3
    _geom_torsion_site_symmetry_4
    _geom_torsion
    _geom_torsion_publ_flag
    N5 N4 N3 N2 . . . . 0.30(13) ?
    N4 N5 C16 N2 . . . . 0.52(13) ?
    N4 N5 C16 N1 . . . . -179.19(12) ?
    N4 N3 N2 C16 . . . . 0.03(13) ?
    N4 N3 N2 C9 . . . . -173.39(11) ?
    N3 N2 C16 N5 . . . . -0.36(14) ?
    N3 N2 C16 N1 . . . . 179.38(11) ?
    N3 N2 C9 C8 . . . . -167.03(11) ?
    N3 N2 C9 C10 . . . . 68.78(15) ?
    N2 C9 C8 C7 . . . . -19.03(17) ?
    N2 C9 C10 C11 . . . . -82.14(14) ?
    N2 C9 C10 C15 . . . . 95.35(14) ?
    N1 C7 C6 C1 . . . . -160.74(11) ?
    N1 C7 C6 C5 . . . . 18.97(17) ?
    C16 N5 N4 N3 . . . . -0.52(13) ?
    C16 N2 C9 C8 . . . . 20.66(16) ?
    C16 N2 C9 C10 . . . . -103.54(14) ?
    C16 N1 C7 C8 . . . . 12.02(17) ?
    C16 N1 C7 C6 . . . . -168.25(11) ?
    C9 N2 C16 N5 . . . . 173.03(11) ?
    C9 N2 C16 N1 . . . . -7.23(19) ?
    C9 C8 C7 N1 . . . . 4.52(19) ?
    C9 C8 C7 C6 . . . . -175.19(11) ?
    C9 C10 C11 C12 . . . . 177.42(11) ?
    C9 C10 C15 C14 . . . . -178.02(12) ?
    C8 C9 C10 C11 . . . . 158.67(11) ?
    C8 C9 C10 C15 . . . . -23.84(17) ?
    C8 C7 C6 C1 . . . . 18.98(19) ?
    C8 C7 C6 C5 . . . . -161.31(12) ?
    C7 N1 C16 N5 . . . . 168.75(12) ?
    C7 N1 C16 N2 . . . . -10.94(17) ?
    C7 C6 C1 C2 . . . . -179.78(12) ?
    C7 C6 C5 C4 . . . . -179.09(12) ?
    C10 C9 C8 C7 . . . . 102.10(14) ?
    C10 C11 C12 C13 . . . . 0.9(2) ?
    C11 C10 C15 C14 . . . . -0.54(19) ?
    C11 C12 C13 C14 . . . . -0.9(2) ?
    C12 C13 C14 C15 . . . . 0.3(2) ?
    C13 C14 C15 C10 . . . . 0.5(2) ?
    C15 C10 C11 C12 . . . . -0.12(19) ?
    C6 C1 C2 C3 . . . . -1.5(2) ?
    C1 C6 C5 C4 . . . . 0.62(19) ?
    C1 C2 C3 C4 . . . . 1.4(2) ?
    C2 C3 C4 C5 . . . . -0.3(2) ?
    C3 C4 C5 C6 . . . . -0.7(2) ?
    C5 C6 C1 C2 . . . . 0.50(19) ?
loop_
    _geom_hbond_atom_site_label_D
    _geom_hbond_atom_site_label_H
    _geom_hbond_atom_site_label_A
    _geom_hbond_site_symmetry_A
    _geom_hbond_distance_DH
    _geom_hbond_distance_HA
    _geom_hbond_distance_DA
    _geom_hbond_angle_DHA
    N1 H1 N5 5_677 0.937(18) 1.992(18) 2.9075(15) 165.3(14)
_shelx_hkl_file
;
  -1   0   0 1.46808 0.32823   8
   1   0   0 -0.0211 0.26831   8
   2   0   0 803.123 41.8703   6
   2   0   0 749.266 40.4165   8
   2   0   0 836.834 40.4077   8
  -2   0   0 773.277 40.3948   8
  -3   0   0 -0.6156 0.48407   8
   3   0   0 -0.6960 0.51368   8
   3   0   0 -0.9215 0.36755   8
  -3   0   0 -1.1416 0.44966   2
   3   0   0 -0.0985 0.37480   6
  -4   0   0 20.0330 2.08245   8
   4   0   0 22.8464 2.07191   8
  -4   0   0 22.0361 1.95213   2
   4   0   0 20.4155 1.78041   6
   4   0   0 22.0280 2.00715   8
  -5   0   0 0.10719 0.60352   2
   5   0   0 0.85576 0.69416   8
   5   0   0 -0.3877 0.32373   6
   6   0   0 653.428 33.6467   8
  -6   0   0 586.402 35.6553   2
   6   0   0 660.033 34.3632   6
   7   0   0 -0.1018 1.06476   8
  -7   0   0 -0.1745 0.85871   2
   7   0   0 -1.1171 0.76816   6
   8   0   0 1370.95 70.3486   8
  -8   0   0 1326.39 75.3827   2
  -9   0   0 0.46534 1.62936   2
   9   0   0 1.66257 1.42619   6
  10   0   0 128.348 7.03213   3
  10   0   0 131.232 8.17744   7
 -10   0   0 150.566 10.3525   2
  10   0   0 130.018 7.79445   9
  11   0   0 -0.7836 1.63710   9
  11   0   0 -0.2793 1.06519   7
  11   0   0 -0.2212 1.24211   3
  12   0   0 287.167 13.8914   3
  12   0   0 300.320 15.2095   9
  12   0   0 292.842 15.4023   7
  13   0   0 0.48364 0.90617   3
  13   0   0 2.33706 1.70295   9
  13   0   0 0.46569 1.09621   7
  14   0   0 20.8234 2.20885   7
  14   0   0 16.9950 2.09622   9
  15   0   0 -0.2601 0.80081   7
   0  -1   0 -3.2562 0.12068   8
   0   1   0 -3.0940 0.16170   8
   0  -1   0 -3.2651 0.12552   8
   1  -1   0 851.763 41.4542   8
  -1  -1   0 770.468 41.6541   8
  -1   1   0 845.164 41.4938   8
   1  -1   0 846.421 43.2111   6
   1  -1   0 837.690 41.4658   8
   1   1   0 774.133 43.1309   6
   1   1   0 808.232 41.6837   8
  -1  -1   0 782.235 41.6342   8
  -2  -1   0 -0.1687 0.28639   8
   2  -1   0 -0.2810 0.20105   8
   2   1   0 0.26571 0.47174   2
   2   1   0 -0.3445 0.22034   6
  -2   1   0 -0.2172 0.25159   8
   2   1   0 0.38564 0.43755   8
  -2  -1   0 -0.0983 0.34489   2
   2  -1   0 -0.1775 0.27852   8
   2  -1   0 0.49406 0.32280   6
  -3   1   0 557.668 31.0036   8
  -3  -1   0 541.214 33.3155   2
   3  -1   0 596.867 32.1432   6
   3  -1   0 597.186 30.9906   8
   3   1   0 620.648 31.3677   8
   3   1   0 615.097 32.0857   6
  -3  -1   0 625.239 31.2595   8
   3  -1   0 626.646 30.9466   8
   3   1   0 635.098 33.4469   2
   4  -1   0 -0.8771 0.36937   8
  -4  -1   0 0.14635 0.50821   8
  -4  -1   0 0.00463 0.47929   2
   4   1   0 -0.2064 0.51145   2
  -4   1   0 0.66795 0.54318   8
   4   1   0 -0.2764 0.32409   6
   4  -1   0 -0.1430 0.39946   8
   4   1   0 2.54632 0.85882   8
   4  -1   0 0.10957 0.38731   6
   5  -1   0 7.72022 1.30677   8
   5  -1   0 7.74392 1.19404   6
   5   1   0 8.52770 1.10481   2
  -5  -1   0 9.32791 1.44994   2
   5   1   0 10.9117 1.19364   6
   5   1   0 9.30451 1.68801   8
   6  -1   0 0.08397 0.61281   6
  -6  -1   0 -0.8404 0.65381   2
   6  -1   0 0.14566 0.64216   8
   6   1   0 0.52782 0.53144   6
   6   1   0 -0.5392 0.93792   8
   7   1   0 46.8433 4.23932   8
   7  -1   0 39.2588 3.50635   8
  -7  -1   0 45.6794 3.95221   2
   7   1   0 40.7114 3.34986   6
   7  -1   0 43.7503 3.47120   6
   8   1   0 1.12273 0.95912   6
   8   1   0 -1.1372 1.29779   8
   8  -1   0 0.59710 1.32826   8
  -8  -1   0 -0.5785 1.16287   2
   8  -1   0 -0.3530 1.11290   6
  -9   1   0 1.98517 1.37801   2
   9  -1   0 2.43382 1.26987   6
  -9  -1   0 0.01499 1.48162   2
  10  -1   0 1.29852 1.92337   1
  10  -1   0 -0.2738 1.25606   7
  10  -1   0 -0.2840 1.00752   3
  10  -1   0 0.57835 1.01408   9
 -10   1   0 1.51142 2.17915   2
  10  -1   0 -0.2869 1.81543   6
 -10  -1   0 -0.8030 1.36807   2
  10   1   0 -0.3916 1.10015   3
  11  -1   0 321.022 16.4330   7
  11  -1   0 315.699 15.0533   3
  11   1   0 317.732 15.0115   3
  11  -1   0 332.946 16.2545   9
  11   1   0 309.243 16.8449   7
  12   1   0 -1.4751 1.28371   3
  12  -1   0 -0.9934 0.94609   7
  12   1   0 1.14039 1.84602   7
  12  -1   0 0.71052 0.98574   3
  12  -1   0 -1.6256 0.92603   9
  13  -1   0 2.90861 1.26439   9
  13   1   0 0.71522 1.73997   7
  13  -1   0 0.93653 1.05935   3
  13  -1   0 2.20382 1.44899   7
  14   1   0 1.05649 1.54514   7
  14  -1   0 -0.0010 1.01022   7
  14   1   0 0.38950 1.22815   9
  14  -1   0 2.41457 1.39877   9
  15   1   0 21.5792 2.02762   7
   0  -2   0 2408.41 113.873   8
   0   2   0 2281.08 113.931   8
   0   2   0 2227.18 118.385   6
   0  -2   0 2069.82 113.806   8
  -1  -2   0 -0.7251 0.28180   8
   1   2   0 -0.6481 0.29690   6
  -1  -2   0 -0.9528 0.36228   8
   1  -2   0 -0.4708 0.23535   8
  -1   2   0 -0.5599 0.29573   8
   1  -2   0 -0.7592 0.22738   8
   1   2   0 0.46156 0.52129   8
  -2  -2   0 1578.61 83.4878   8
   2   2   0 1814.72 83.7357   8
   2  -2   0 1670.44 83.0523   8
   2   2   0 1658.68 86.4886   6
  -2  -2   0 1612.92 89.6440   2
  -2   2   0 1596.75 83.2120   8
   2   2   0 1538.00 89.8690   2
   3  -2   0 0.32441 0.33642   8
   3   2   0 0.00391 0.34208   6
  -3  -2   0 0.25891 0.56227   8
   3   2   0 0.39684 0.67399   2
   3  -2   0 0.13099 0.47107   6
   3   2   0 -0.1569 0.54475   8
  -3  -2   0 -0.1458 0.44822   2
  -3   2   0 -0.6051 0.35221   8
   3  -2   0 -0.4053 0.27926   8
   4  -2   0 293.085 15.2952   8
   4  -2   0 300.640 16.0963   6
  -4  -2   0 295.716 15.9805   8
  -4  -2   0 253.240 16.5958   2
   4  -2   0 310.327 15.2990   8
   4   2   0 294.936 16.8884   2
   4   2   0 286.369 15.9293   6
  -5  -2   0 -1.1639 0.83733   8
  -5  -2   0 -0.6256 0.66437   2
   5   2   0 -0.8650 0.42834   6
   5  -2   0 -1.0704 0.45190   6
   5   2   0 -0.3861 0.79871   8
   5   2   0 -0.7895 0.68191   2
   5  -2   0 -0.4645 0.46736   8
   6  -2   0 86.5841 5.61706   6
   6   2   0 82.6474 5.40772   6
   6   2   0 86.3995 5.55526   2
   6   2   0 75.6140 6.13514   8
   6  -2   0 84.6743 5.22152   8
  -6  -2   0 84.7653 5.94905   2
   7  -2   0 0.38135 0.64925   8
   7  -2   0 -0.7643 0.60484   6
   7   2   0 2.94010 1.59584   8
  -7  -2   0 -0.2976 0.84083   2
   7   2   0 0.57491 0.66772   6
   8   2   0 311.822 19.2420   8
  -8  -2   0 334.501 19.7361   2
   8  -2   0 324.309 18.7800   6
   9  -2   0 1.08840 1.20633   6
   9  -2   0 1.04442 1.19107   9
  -9  -2   0 -0.5608 1.60190   2
 -10  -2   0 0.01558 1.99230   2
  10  -2   0 1.50369 1.46420   9
  10  -2   0 1.23477 1.24058   3
  10  -2   0 4.26537 3.31638   1
  10  -2   0 3.13055 1.15308   7
  10   2   0 3.64109 1.24134   3
  11  -2   0 1.48502 1.44650   9
  11  -2   0 1.49555 1.36152   7
  11  -2   0 -0.5689 1.23211   3
  11  -2   0 -0.5051 2.43681   1
  12  -2   0 31.6639 2.89110   7
  12  -2   0 24.9550 2.92334   9
  12  -2   0 30.9950 2.90677   3
  12  -2   0 26.6252 5.41524   1
  13  -2   0 0.26674 1.29977   9
  13  -2   0 0.38203 1.32286   3
  13  -2   0 -2.2527 1.06562   7
  13   2   0 -0.7784 1.31015   7
  14  -2   0 12.9729 1.57202   3
  14  -2   0 10.6905 1.20137   7
  14  -2   0 15.5453 1.65249   9
  14   2   0 7.36992 1.96840   7
   0   3   0 -1.4469 0.37716   8
   0  -3   0 -1.3966 0.28808   8
   0   3   0 -1.4807 0.27844   6
   0  -3   0 -1.2230 0.29992   8
  -1  -3   0 146.696 7.70024   8
   1  -3   0 149.582 7.35861   8
   1  -3   0 148.800 7.36095   8
   1   3   0 142.851 7.75386   6
   1   3   0 126.273 7.77394   8
  -1  -3   0 135.520 7.66357   8
   1   3   0 117.418 8.07203   2
  -1   3   0 115.763 7.48304   8
   2   3   0 0.87104 0.66929   8
  -2  -3   0 -0.6827 0.45940   8
  -2  -3   0 0.50761 0.54886   8
   2   3   0 0.14459 0.61087   2
  -2  -3   0 -0.2456 0.24250   2
   2   3   0 -0.4061 0.27847   6
   2  -3   0 -0.0908 0.21461   8
   2  -3   0 -0.1369 0.18967   8
  -3  -3   0 60.4749 4.73654   8
   3   3   0 67.0369 5.02433   8
   3  -3   0 77.7762 4.05584   8
   3   3   0 70.9549 4.50249   6
   3   3   0 76.0129 5.18107   2
   3  -3   0 77.0002 4.06080   8
  -3  -3   0 82.1804 4.72147   2
   4   3   0 0.55859 0.82313   2
   4  -3   0 0.40782 0.27868   8
   4  -3   0 -0.0774 0.24407   8
   4   3   0 -0.0438 0.43881   6
   4   3   0 0.41742 0.68997   8
  -4  -3   0 0.25103 0.58400   2
  -4  -3   0 -0.3133 0.46812   8
   5   3   0 131.155 7.80875   6
   5   3   0 136.709 8.64983   2
   5  -3   0 127.264 7.01155   8
   5   3   0 132.263 8.64667   8
  -5  -3   0 134.842 8.27807   2
   5  -3   0 130.228 7.00952   8
  -5  -3   0 126.066 8.35354   8
   6   3   0 1.68479 1.35010   8
   6   3   0 0.15527 0.72195   6
   6  -3   0 0.36217 0.61688   6
  -6  -3   0 1.31556 0.97253   2
   6   3   0 -0.0121 1.02864   2
   6  -3   0 -0.1314 0.37429   8
  -7  -3   0 1.21899 1.28833   2
  -8  -3   0 -0.2445 1.27815   2
   9  -3   0 273.307 13.4911   9
  -9  -3   0 280.353 17.0301   2
   9  -3   0 263.707 19.5714   1
   9  -3   0 264.807 13.7280   7
  10  -3   0 -0.3321 1.16541   9
  10  -3   0 4.64901 3.30324   1
  10  -3   0 -1.0033 1.06836   3
  10  -3   0 1.99716 1.10380   7
  11  -3   0 48.5733 3.51913   9
  11  -3   0 41.0985 6.03064   1
  11  -3   0 46.6141 3.57900   3
  11  -3   0 45.1030 3.48869   7
  12  -3   0 -0.3526 1.30331   3
  12  -3   0 -0.2863 1.26652   9
  12  -3   0 1.92271 2.86176   1
  12  -3   0 -0.7377 0.98581   7
  13  -3   0 45.8698 3.41994   3
  13  -3   0 46.2113 3.22111   9
  13  -3   0 42.3987 5.48850   1
  13  -3   0 40.9063 2.73737   7
  14   3   0 3.66727 1.89151   7
  14  -3   0 2.06893 0.88078   3
  14  -3   0 0.76810 0.62221   9
  14  -3   0 1.53793 3.04362   1
   0  -4   0 11.3425 1.17769   8
   0  -4   0 12.0541 1.24686   8
   0   4   0 10.4587 1.20656   6
  -1   4   0 -0.1931 0.28786   6
   1   4   0 0.03485 0.32810   6
   1  -4   0 0.19547 0.34936   8
   1   4   0 -0.0538 0.51980   2
  -1  -4   0 -0.4399 0.41807   8
   1  -4   0 0.26535 0.33059   8
   2  -4   0 616.169 31.7888   8
  -2  -4   0 623.774 32.7002   8
   2   4   0 642.061 33.5856   6
   2   4   0 610.866 35.2225   2
   2  -4   0 629.483 31.7995   8
  -3  -4   0 -0.3895 0.80524   8
   3   4   0 0.20131 0.40126   6
   3   4   0 -0.9147 0.77524   2
  -4  -4   0 48.8471 3.20704   2
   4   4   0 43.9638 4.06352   2
   4   4   0 46.0468 3.33350   6
  -4  -4   0 48.5347 3.93454   8
  -5  -4   0 0.89980 1.11901   8
   5   4   0 0.00689 0.97901   2
   5   4   0 -0.2037 0.54399   6
  -5  -4   0 -1.0207 0.70202   2
   6   4   0 199.732 12.4097   2
  -6  -4   0 182.330 11.5224   2
  -7  -4   0 -0.6467 1.14827   2
   7   4   0 -2.1227 1.27014   2
   8  -4   0 5.54502 1.26871   7
  -8  -4   0 4.73879 1.90148   2
   8  -4   0 6.38653 1.11753   9
   9  -4   0 -0.3326 0.85107   7
   9  -4   0 0.51249 2.03553   1
   9  -4   0 -0.4078 0.89929   9
  10  -4   0 619.615 29.2991   9
  10  -4   0 616.803 29.8766   7
  10  -4   0 637.397 27.8956   3
  10  -4   0 624.720 41.0978   1
  11  -4   0 1.40334 0.90496   7
  11  -4   0 1.76855 1.17187   9
  11  -4   0 0.94685 1.22639   3
  11  -4   0 -0.0496 3.48748   1
  12  -4   0 153.843 7.88154   7
  12  -4   0 162.726 8.03958   3
  12  -4   0 154.177 12.7145   1
  13  -4   0 1.10760 0.87503   9
  13  -4   0 0.07019 1.14005   3
  13  -4   0 -4.3388 3.48777   1
  14  -4   0 0.99914 2.38843   1
  14  -4   0 2.46564 0.54157   9
  14  -4   0 1.38417 1.27941   3
   0   5   0 -0.2822 0.54830   6
   0  -5   0 -0.4337 0.43545   8
  -1  -5   0 116.026 6.96543   8
   1  -5   0 123.591 6.46811   8
   1   5   0 116.790 7.11016   6
  -1   5   0 111.622 7.12358   6
   2   5   0 -0.3946 0.85142   2
   2   5   0 -0.3756 0.42477   6
  -2  -5   0 -0.2461 0.64735   8
  -2   5   0 0.04645 0.49628   6
   3   5   0 165.479 10.3915   2
  -3  -5   0 150.852 9.38095   8
   3   5   0 152.403 9.15045   6
   4   5   0 -0.3844 1.14691   2
   4   5   0 4.26181 1.01783   6
  -4  -5   0 0.33936 0.85031   8
   5   5   0 2.51982 1.65101   2
  -5  -5   0 1.04996 1.07540   8
  -6  -5   0 -0.0515 1.07629   8
   6   5   0 2.22356 1.77692   2
   7   5   0 0.00049 1.84126   2
   7  -5   0 3.39798 0.89843   9
   8  -5   0 0.56281 0.79012   9
   8  -5   0 -1.2880 2.48733   1
   8  -5   0 -1.3117 0.85799   7
   9  -5   0 236.695 11.6172   9
   9  -5   0 233.695 17.4761   1
   9  -5   0 230.859 11.6296   7
  10  -5   0 0.25176 0.70377   7
  10  -5   0 1.12140 1.26066   3
  10  -5   0 -1.0667 0.96869   9
  10  -5   0 0.69902 2.50850   1
  11  -5   0 58.1987 3.21087   7
  11  -5   0 63.0127 3.78326   9
  11  -5   0 62.4122 4.14052   3
  11  -5   0 57.0673 7.08233   1
  12  -5   0 -0.3880 2.57539   1
  12  -5   0 0.34462 1.18638   3
  12  -5   0 2.90184 0.86230   9
  13  -5   0 -0.8894 2.36271   1
  13  -5   0 -0.5308 0.55613   9
  13  -5   0 -0.2011 0.77062   3
  14  -5   0 -0.0672 0.55912   3
  14  -5   0 1.53117 2.02531   1
   0   6   0 753.055 40.8380   6
   1   6   0 0.88991 0.88831   6
  -1  -6   0 0.07817 0.61542   8
  -1   6   0 -0.3078 0.54744   6
   1  -6   0 -0.0946 0.23378   8
   2   6   0 944.156 50.9968   6
  -2   6   0 899.467 51.1240   6
  -2  -6   0 969.094 49.3820   8
   2   6   0 975.195 53.6999   2
  -3   6   0 0.28612 0.70550   6
  -3  -6   0 -0.9537 0.93942   8
   3   6   0 0.77509 1.37835   2
   4   6   0 193.633 13.1956   2
  -4   6   0 216.717 12.1871   6
  -4  -6   0 180.409 11.9031   8
   5   6   0 0.23380 1.84289   2
  -5   6   0 -0.3557 0.97167   6
   6   6   0 257.186 16.0069   2
   6  -6   0 222.797 11.3214   9
   7  -6   0 0.33770 0.73864   9
   7   6   0 -0.8267 2.26738   2
   7  -6   0 0.93970 2.75516   1
   7  -6   0 0.04530 0.68598   7
   8  -6   0 26.6717 1.92681   7
   8  -6   0 30.2859 4.79961   1
   8  -6   0 25.2576 2.17191   9
   9  -6   0 0.27824 0.75077   9
   9  -6   0 4.48122 3.57232   1
  10  -6   0 127.005 6.71146   9
  10  -6   0 130.885 6.96351   3
  10  -6   0 139.690 11.3994   1
  11  -6   0 1.63237 3.53642   1
  11  -6   0 -0.5716 1.13509   3
  11  -6   0 0.88096 0.72641   9
  12  -6   0 16.4003 1.79193   3
  12  -6   0 13.3872 3.23729   1
  13  -6   0 0.34432 0.88906   3
  13  -6   0 -1.2245 2.83855   1
   0   7   0 0.02804 0.79309   6
   0  -7   0 -0.1269 0.41195   8
   0  -7   0 0.49658 0.84368   4
  -1   7   0 0.97135 0.90408   6
  -1  -7   0 0.67353 0.73801   4
   1  -7   0 -0.2643 0.86047   4
   1   7   0 -1.3970 0.90907   6
  -1  -7   0 0.09448 0.67992   8
  -2   7   0 0.78207 1.20127   6
   2  -7   0 -0.1966 0.71113   4
  -2  -7   0 -0.0722 0.80558   4
   3  -7   0 3.21335 1.01932   4
  -3   7   0 5.26350 1.52914   6
   3   7   0 4.56282 1.97986   2
  -3  -7   0 5.05892 1.33711   4
   4   7   0 1.25943 1.99145   2
   4  -7   0 -0.0700 0.73091   9
  -4   7   0 0.39363 1.11842   6
   4  -7   0 0.61517 1.11660   4
   5  -7   0 12.7412 1.16488   7
   5   7   0 14.2512 3.53189   2
   5  -7   0 11.4373 1.26493   9
   5  -7   0 11.9479 1.63095   4
  -5   7   0 10.0625 2.33506   6
   6  -7   0 0.17504 0.53344   7
   6  -7   0 1.67128 0.72704   9
   6   7   0 2.69402 2.50496   2
   6  -7   0 -1.5706 1.86050   1
  -6  -7   0 1.05528 0.97256   3
   7  -7   0 62.8726 3.65117   9
   7  -7   0 58.0740 6.74495   1
   7  -7   0 65.3947 3.24486   7
   8  -7   0 1.25661 0.64193   9
   8  -7   0 0.82143 3.20456   1
   9  -7   0 216.444 15.9512   1
   9  -7   0 204.857 9.97971   9
  10  -7   0 -0.7146 0.50140   9
  10  -7   0 1.92491 2.76753   1
  10  -7   0 -0.6355 1.06808   3
  11  -7   0 19.1481 3.68880   1
  11  -7   0 28.8750 2.52137   3
  12  -7   0 0.24791 0.70055   3
  12  -7   0 -1.9050 2.21482   1
   0  -8   0 65.9904 4.13566   7
   0  -8   0 65.8145 4.37766   4
   0  -8   0 68.2064 4.08288   9
  -1  -8   0 -0.5857 0.65788   7
   1  -8   0 -0.1223 0.70459   9
   1  -8   0 -0.4522 1.01444   4
  -1  -8   0 0.11928 0.79478   9
  -1  -8   0 -0.8407 0.76388   4
   1  -8   0 -2.2438 0.56409   7
  -1   8   0 -0.6095 1.45956   6
   2  -8   0 65.9361 3.85078   9
   2  -8   0 73.3440 4.33354   4
  -2   8   0 68.9180 5.65236   6
  -2  -8   0 69.1537 4.25513   4
  -2  -8   0 60.7903 4.12490   7
  -2  -8   0 62.4516 4.08070   9
   2  -8   0 64.0084 3.81982   7
  -3   8   0 0.32224 1.35223   6
   3   8   0 2.73342 2.63794   2
  -3  -8   0 2.10377 1.01268   4
   3  -8   0 -0.4638 0.58875   7
   3  -8   0 -0.6233 0.58951   9
  -3  -8   0 1.69328 1.11937   9
   3  -8   0 -0.6493 0.91904   4
  -3  -8   0 1.19050 0.74453   3
  -3  -8   0 -0.5200 1.05882   7
   4  -8   0 1.11799 0.66896   7
   4  -8   0 1.94385 0.74253   9
  -4  -8   0 1.81243 1.24278   7
   4   8   0 1.70226 2.77227   2
  -4  -8   0 1.95103 0.85373   3
   4  -8   0 1.09160 1.02771   4
   5  -8   0 0.16411 1.22045   4
   5  -8   0 -0.0706 0.72314   9
  -5  -8   0 0.81042 1.02631   7
  -5  -8   0 0.53631 1.09112   3
   5  -8   0 -0.5589 0.42890   7
   6  -8   0 288.127 19.7107   1
  -6  -8   0 257.692 12.8210   3
   6  -8   0 290.018 13.1948   9
   7  -8   0 -3.6000 3.40173   1
   7  -8   0 -1.0774 0.57781   9
   8  -8   0 1.75487 0.57026   9
   8  -8   0 1.00013 2.86882   1
   9  -8   0 1.02922 1.15890   3
   9  -8   0 0.61576 4.01353   1
  10  -8   0 8.81266 1.46756   3
  10  -8   0 8.32879 4.01280   1
  11  -8   0 0.32549 2.20208   1
  11  -8   0 0.50951 0.99355   3
  12  -8   0 17.1858 1.43213   3
   0  -9   0 0.59257 1.26603   4
   0  -9   0 0.15551 0.59739   9
   0  -9   0 -0.2134 0.81054   7
   0  -9   0 -1.0562 1.06622   3
   1  -9   0 0.21287 0.54499   9
   1  -9   0 -0.6311 0.75186   7
  -1  -9   0 -0.4663 0.89285   9
  -1  -9   0 0.22460 0.91059   7
  -1  -9   0 -0.4694 1.06255   3
  -1  -9   0 -0.0313 0.98688   4
   1  -9   0 0.19427 0.90483   4
   2  -9   0 -1.1361 0.57620   7
   2  -9   0 0.30941 0.75041   9
  -2  -9   0 -0.0300 1.11960   3
  -2  -9   0 -1.6113 0.88568   4
   2  -9   0 -0.4055 0.98915   4
  -2  -9   0 -0.2169 0.65132   7
  -2  -9   0 -0.1587 0.98181   9
  -3  -9   0 22.5384 2.27328   3
   3  -9   0 24.7709 2.58041   4
  -3  -9   0 21.3839 2.41443   7
  -3  -9   0 24.5169 2.54845   9
   3  -9   0 20.5338 1.88947   9
   3  -9   0 23.4612 1.70874   7
  -4  -9   0 0.35953 0.88747   7
   4  -9   0 -1.0857 0.59676   9
  -4  -9   0 -0.4152 1.04109   3
   4  -9   0 0.06933 1.32849   4
  -4  -9   0 0.26446 1.14666   9
  -5  -9   0 108.159 5.71554   3
   5  -9   0 106.272 6.06089   4
  -5  -9   0 100.088 6.39243   7
   5  -9   0 105.012 5.37080   9
   6  -9   0 0.82360 0.52275   9
  -6  -9   0 -0.5460 1.33999   7
   7  -9   0 8.17762 3.10657   1
   8  -9   0 0.47131 1.07596   3
   8  -9   0 -0.5447 2.36240   1
   9  -9   0 48.6043 6.11323   1
   9  -9   0 49.9857 3.23525   3
  10  -9   0 0.41641 0.93860   3
  11  -9   0 33.7186 2.31427   3
   0 -10   0 39.7329 3.56068   4
   0 -10   0 46.8145 3.19664   7
   0 -10   0 43.2071 3.23714   9
   0 -10   0 57.5724 3.63345   3
   1 -10   0 -0.2877 1.10370   4
   1 -10   0 -0.0683 0.75043   7
   1 -10   0 -0.1452 0.83722   9
  -1 -10   0 0.51164 0.87251   7
  -1 -10   0 -0.5623 0.92933   9
  -1 -10   0 1.21994 1.38771   4
  -1 -10   0 0.82862 1.11888   3
   1 -10   0 -0.0266 1.05663   3
  -2 -10   0 24.1241 2.62673   4
  -2 -10   0 25.0285 2.47275   7
   2 -10   0 29.0084 2.79399   4
   2 -10   0 25.1025 1.67104   7
   2 -10   0 23.4058 2.35127   3
  -2 -10   0 24.0135 2.33622   3
  -2 -10   0 21.6967 2.40666   9
   2 -10   0 24.2500 2.02696   9
  -3 -10   0 0.55966 1.05250   7
   3 -10   0 1.73135 1.24930   4
  -3 -10   0 1.31622 0.88315   9
  -3 -10   0 -0.5334 1.17736   4
  -3 -10   0 -0.2839 0.83171   3
   3 -10   0 -0.5893 0.73141   9
   3 -10   0 1.14423 1.13059   3
   4 -10   0 133.238 6.35718   9
  -4 -10   0 123.046 7.25481   7
  -4 -10   0 130.947 7.27514   9
  -4 -10   0 130.574 6.74678   3
   4 -10   0 125.654 7.08581   4
   5 -10   0 -1.4039 0.99992   4
  -5 -10   0 -0.3838 1.25387   9
  -5 -10   0 -0.7147 1.01688   3
  -5 -10   0 0.15051 0.87684   7
  -6 -10   0 0.59566 0.94639   7
  -7 -10   0 0.26894 0.95629   7
  -8 -10   0 15.2514 1.96592   7
  -9 -10   0 1.22724 0.87671   7
   0 -11   0 0.06793 0.76769   3
   0 -11   0 0.08832 0.63181   9
   0 -11   0 2.24126 1.23462   4
   0 -11   0 0.67147 0.52772   7
   1 -11   0 10.5924 1.68690   4
  -1 -11   0 14.5162 1.73308   9
   1 -11   0 13.6872 1.84747   3
  -1 -11   0 13.6622 1.88686   4
   1 -11   0 10.6423 1.30650   9
  -1 -11   0 8.48638 1.20483   7
  -1 -11   0 15.5835 1.87885   3
  -2 -11   0 0.56714 1.04963   9
  -2 -11   0 -0.0413 0.77300   7
   2 -11   0 -0.2026 1.17225   4
  -2 -11   0 0.24451 1.15716   3
   2 -11   0 0.24203 1.14807   3
   2 -11   0 -0.2335 0.55325   9
  -2 -11   0 -1.7797 1.04008   4
  -3 -11   0 27.8816 2.35397   7
   3 -11   0 24.9396 2.31971   3
  -3 -11   0 23.9225 2.38169   9
  -3 -11   0 23.7114 2.43553   4
   3 -11   0 22.8846 2.41812   4
   3 -11   0 24.8422 1.53053   9
  -3 -11   0 24.7097 2.28998   3
  -4 -11   0 0.80599 0.79019   7
   4 -11   0 0.03272 1.04580   3
   4 -11   0 1.56296 1.15369   4
  -4 -11   0 0.02924 1.03174   3
  -4 -11   0 1.55450 1.21183   9
  -5 -11   0 16.6316 2.06710   9
   5 -11   0 13.9762 2.05059   4
   5 -11   0 16.2254 1.74327   3
  -5 -11   0 13.6230 1.80140   7
  -6 -11   0 0.65935 1.05224   7
   6 -11   0 0.70845 1.01768   3
  -6 -11   0 1.81548 1.02869   9
   7 -11   0 4.37281 0.90283   3
  -7 -11   0 4.96219 1.08578   7
   8 -11   0 0.31100 0.49870   3
   0 -12   0 28.9934 1.91199   9
   0 -12   0 35.2803 2.30703   3
   0 -12   0 29.8581 2.71299   4
  -1 -12   0 -0.2239 0.69514   3
   1 -12   0 0.22479 0.37947   9
   1 -12   0 -0.4247 1.00015   3
  -1 -12   0 0.84278 0.58959   9
   1 -12   0 0.25403 1.05356   4
  -1 -12   0 -0.3479 0.69279   4
  -2 -12   0 64.2654 3.74601   3
  -2 -12   0 65.8104 4.23825   4
  -2 -12   0 70.6612 3.83763   9
   2 -12   0 68.2863 3.80506   3
   2 -12   0 71.3374 4.26301   4
  -3 -12   0 -0.5089 0.64553   9
  -3 -12   0 -0.1829 0.49070   7
   3 -12   0 0.86276 1.00649   3
  -3 -12   0 -0.1596 0.62959   3
  -4 -12   0 406.106 19.1535   7
   4 -12   0 410.314 17.9237   3
  -4 -12   0 396.661 18.9315   9
   5 -12   0 -0.5133 0.68025   3
  -5 -12   0 0.96675 0.65097   9
  -5 -12   0 0.27019 0.45421   7
   6 -12   0 59.1261 3.22701   3
   0 -13   0 0.25797 0.48264   3
   1 -13   0 0.71028 0.49478   3
   2 -13   0 0.55830 0.49627   3
   0   0  -1 -1.6252 0.30924   8
   0   0  -1 -2.8814 0.24706   8
   1   0  -1 -0.6455 0.13817   6
  -1   0  -1 -0.6216 0.22172   8
   1   0  -1 -0.0534 0.20900   8
   1   0   1 -0.6954 0.17050   8
   1   0   1 -0.7632 0.15757   8
  -1   0  -1 -0.4789 0.17660   8
   1   0  -1 -0.5605 0.14040   8
   2   0  -1 -0.1196 0.28955   8
   2   0   1 -0.1169 0.21014   6
  -2   0   1 -0.0696 0.23540   8
   2   0  -1 -0.0838 0.21576   6
   2   0   1 -0.2033 0.29127   2
   2   0  -1 0.45570 0.28099   8
   2   0   1 -0.1399 0.29537   8
  -2   0  -1 3.66037 0.62345   8
   2   0   1 -0.0389 0.28689   8
   3   0  -1 -0.3578 0.32290   8
  -3   0   1 -0.2508 0.42622   8
   3   0   1 -0.4514 0.33920   2
   3   0   1 0.16554 0.43802   8
   3   0   1 0.05822 0.30507   6
  -3   0  -1 -0.1232 0.51873   8
   3   0   1 -0.3473 0.51354   8
  -3   0  -1 -0.3275 0.45026   2
   3   0  -1 -0.1351 0.47255   8
   3   0  -1 -0.5097 0.28322   6
  -4   0   1 0.82084 0.70542   8
  -4   0  -1 -1.0881 0.46868   2
   4   0   1 -1.2127 0.58288   8
  -4   0   1 -0.8127 0.48253   2
   4   0  -1 -1.4372 0.49842   8
   4   0   1 -0.8568 0.46457   8
   5   0  -1 0.67889 0.47577   6
   5   0  -1 0.40951 0.59407   8
   5   0   1 -0.3708 0.31607   6
  -5   0  -1 0.08035 0.54192   2
   5   0   1 -0.1605 0.65364   8
  -5   0   1 0.00826 0.56021   2
   6   0  -1 1.20740 0.63430   6
   6   0  -1 -0.0441 0.78397   8
  -6   0  -1 -0.7366 0.73428   2
  -6   0   1 0.24945 0.75026   2
   6   0   1 -0.0459 0.83758   8
   6   0   1 1.15080 0.69283   6
   7   0   1 0.50308 0.62945   6
  -7   0  -1 0.41622 0.99430   2
   7   0   1 -0.3225 1.04976   8
   7   0  -1 0.30096 0.91541   8
   7   0  -1 0.45231 0.85965   6
  -7   0   1 0.21476 0.84965   2
   8   0   1 1.21732 0.85140   6
  -8   0  -1 0.33446 0.93040   2
  -8   0   1 1.32874 1.29317   2
   8   0  -1 1.04762 1.26637   8
   8   0   1 -0.9933 1.18681   8
   8   0  -1 -0.6119 0.75192   6
  -9   0  -1 -0.7538 1.46724   2
   9   0  -1 -0.9622 1.05870   6
  -9   0   1 1.32431 1.21801   2
  10   0  -1 -0.5858 1.52756   9
  10   0  -1 1.72365 1.14616   7
  10   0  -1 -1.4825 1.27658   6
 -10   0   1 -1.3785 1.92386   2
  10   0   1 -0.9055 1.60477   7
  10   0   1 0.67043 1.13411   3
 -10   0  -1 -0.4967 1.52329   2
  10   0  -1 1.03328 1.03452   3
  11   0  -1 0.02454 1.26889   3
  11   0   1 1.84262 1.23502   7
  11   0  -1 -2.5136 1.47995   9
  11   0  -1 1.34260 1.54261   7
  11   0   1 -0.5327 1.30300   3
  12   0  -1 -0.6295 0.82645   3
  12   0   1 1.06328 1.64926   7
  12   0  -1 2.01133 1.63378   7
  12   0   1 -0.5390 1.34644   3
  12   0  -1 0.87552 1.33577   9
  13   0  -1 1.34635 1.34134   3
  13   0   1 -0.4292 1.12173   7
  13   0   1 -3.3103 1.69199   9
  13   0  -1 -0.3686 1.46712   7
  13   0  -1 2.72357 1.56211   9
  14   0  -1 1.07942 1.24103   7
  14   0   1 0.57038 1.49745   7
  14   0  -1 -0.1894 1.08651   9
  14   0   1 -1.8140 1.17058   9
  15   0  -1 -1.5635 0.37268   7
  15   0   1 0.04093 0.59507   7
   0   1   1 -12.868 0.15740   8
   0  -1   1 -13.309 0.20586   8
   0   1  -1 -13.084 0.24251   8
   0  -1   1 -13.209 0.22576   8
   0  -1  -1 -13.051 0.11579   8
   0   1  -1 -12.912 0.18328   6
  -1  -1  -1 107.521 5.84458   8
  -1  -1  -1 98.8160 5.84772   8
   1   1  -1 101.438 5.89483   8
   1  -1   1 107.833 5.84570   8
   1  -1   1 104.599 5.79887   8
   1   1  -1 106.862 5.94400   6
   1   1  -1 106.984 5.90050   8
  -1  -1   1 103.549 5.88214   8
  -1  -1   1 101.820 5.88916   8
   1   1   1 98.0675 5.87697   8
   1  -1  -1 104.808 5.93106   6
  -1   1  -1 97.2176 5.79012   8
   2   1  -1 137.553 8.34641   2
   2   1  -1 142.801 7.90756   8
  -2  -1  -1 146.658 7.94100   8
   2  -1   1 153.604 8.01398   6
   2   1  -1 131.549 7.93862   6
   2  -1   1 141.707 7.78098   8
   2   1  -1 145.307 7.97954   8
   2  -1   1 154.913 7.89290   8
  -2  -1  -1 154.876 8.32888   2
  -2   1   1 141.709 7.63031   8
   2  -1  -1 153.058 7.52720   8
   2  -1  -1 147.798 8.00427   6
  -2   1  -1 145.908 7.83213   8
   2   1   1 137.175 8.00437   8
   2   1   1 135.265 7.84676   6
   2   1   1 142.766 8.46055   2
  -2  -1   1 157.370 7.96695   8
  -2  -1   1 135.826 8.32372   2
   3  -1   1 308.403 15.6343   8
   3   1  -1 305.730 16.6753   2
  -3  -1  -1 290.885 15.8113   8
   3  -1   1 287.513 16.0534   6
   3   1  -1 304.448 15.7817   8
   3   1  -1 300.186 15.8647   8
  -3  -1  -1 291.464 16.7130   2
   3  -1   1 299.086 15.7041   8
  -3   1   1 290.447 15.5369   8
   3   1  -1 269.626 16.0238   6
   3  -1  -1 305.705 15.4224   8
  -3  -1   1 277.215 15.7609   8
   3   1   1 281.975 16.8248   2
  -3   1  -1 286.362 15.6780   8
  -3  -1   1 304.415 16.7560   2
   3  -1  -1 318.534 15.3731   8
   3  -1  -1 302.762 16.1018   6
   3   1   1 309.465 15.9995   8
   3   1   1 284.928 15.9391   6
  -4  -1  -1 99.9329 6.54159   8
  -4  -1  -1 103.398 6.68061   2
   4  -1   1 119.603 6.41461   8
   4  -1   1 107.208 6.34994   6
   4   1  -1 118.729 6.57008   8
   4  -1   1 109.084 6.44328   8
   4   1  -1 118.648 6.71908   8
   4   1  -1 114.854 6.39813   6
   4   1  -1 108.499 6.37891   2
   4   1   1 110.815 6.74342   8
   4  -1  -1 116.903 6.21135   8
  -4  -1   1 110.543 6.72531   2
   4   1   1 105.490 6.25336   6
   4   1   1 106.156 6.73311   2
   4  -1  -1 116.757 6.44298   6
   4  -1  -1 105.927 6.05654   8
  -4   1  -1 99.0594 6.41257   8
  -4  -1   1 90.1015 6.40881   8
  -4   1  -1 98.8409 6.54073   2
   5   1  -1 22.7301 1.98676   6
   5  -1   1 26.2429 2.40006   8
  -5  -1  -1 22.0439 2.21409   2
   5  -1   1 22.1201 1.96297   6
   5   1  -1 23.0308 2.47691   8
  -5  -1  -1 22.3255 2.32673   8
   5   1   1 24.8165 2.12576   2
  -5   1  -1 21.1971 2.12549   2
   5   1   1 24.1637 1.90717   6
   5   1   1 23.0655 2.45375   8
  -5  -1   1 22.6604 2.24144   2
   5  -1  -1 22.8757 2.01862   8
   5  -1  -1 23.2167 2.07852   6
   6   1  -1 1.94869 0.81217   6
  -6  -1  -1 0.99671 1.00399   2
   6  -1   1 0.65386 0.94519   8
   6  -1   1 2.18123 0.92014   6
   6   1  -1 2.94521 1.17110   8
   6   1   1 3.72311 1.49851   8
   6  -1  -1 2.11563 0.85333   6
   6   1   1 2.14239 0.93523   6
  -6   1  -1 2.85608 1.08024   2
  -6  -1   1 2.13453 0.91719   2
   6  -1  -1 7.69566 1.32485   8
   7  -1   1 16.1927 2.06945   6
   7   1  -1 16.0420 2.03338   6
   7   1  -1 15.5413 2.51510   8
   7  -1   1 16.9770 2.40358   8
  -7  -1  -1 20.8008 2.69878   2
   7  -1  -1 14.6722 1.98687   8
   7   1   1 16.2835 2.78630   8
  -7   1  -1 16.5380 2.43054   2
   7  -1  -1 15.2730 2.10637   6
  -7  -1   1 15.8009 2.43373   2
   7   1   1 15.6535 1.97338   6
   8  -1   1 16.0647 2.28058   6
  -8  -1  -1 14.5855 2.46305   2
   8  -1   1 14.9336 2.52923   8
   8   1  -1 14.8874 2.13891   6
   8   1  -1 13.8039 2.61177   8
  -8   1  -1 13.9335 2.60011   2
   8  -1  -1 14.4573 2.09099   6
  -8  -1   1 17.2576 2.73974   2
   8   1   1 15.6035 2.73570   8
   8  -1  -1 13.4214 1.98321   8
   9   1  -1 26.4862 3.16401   6
   9  -1   1 21.8673 2.84095   6
  -9  -1  -1 26.6354 3.54309   2
  -9  -1   1 21.2043 3.30568   2
   9  -1  -1 22.1120 2.95289   6
   9  -1  -1 28.5294 2.97953   9
  -9   1  -1 24.9217 3.68976   2
  10  -1   1 106.155 6.64963   7
  10  -1   1 112.334 6.02920   3
  10  -1   1 96.4025 6.60572   9
  10   1  -1 99.7054 7.04657   7
 -10  -1  -1 109.648 8.60762   2
  10   1  -1 113.198 5.96136   3
  10  -1  -1 111.967 5.97179   3
  10  -1  -1 105.270 9.31573   1
 -10  -1   1 110.368 8.51058   2
  10  -1  -1 110.399 6.66804   7
  10  -1  -1 108.377 6.57312   9
 -10   1  -1 106.370 8.82416   2
  10   1   1 110.668 5.97307   3
  11  -1   1 19.5665 2.41435   3
  11  -1   1 17.6205 2.67393   9
  11   1  -1 19.4884 2.30894   3
  11  -1   1 23.1433 2.90836   7
  11   1  -1 28.3465 3.22208   7
  11  -1  -1 24.5144 2.68256   9
  11  -1  -1 21.8195 2.43880   3
  11   1   1 18.7036 2.25177   3
  11  -1  -1 16.9454 4.38647   1
  11  -1  -1 26.0943 2.72004   7
  12  -1   1 182.186 10.0594   9
  12   1  -1 183.807 9.25313   3
  12  -1   1 181.278 10.1670   7
  12  -1   1 183.751 9.22430   3
  12   1  -1 178.567 10.3783   7
  12  -1  -1 188.632 10.0709   9
  12  -1  -1 190.130 10.1205   7
  12  -1  -1 187.964 9.38585   3
  12   1   1 175.963 10.5930   7
  13   1  -1 53.0957 4.55559   9
  13   1  -1 60.2075 4.45412   7
  13  -1   1 48.4869 3.76323   3
  13  -1   1 55.2062 4.01496   9
  13  -1   1 57.8658 3.97876   7
  13  -1  -1 56.9433 3.89603   9
  13   1   1 48.1245 4.53826   7
  13  -1  -1 51.3714 3.84221   3
  13  -1  -1 51.7403 3.71184   7
  14  -1   1 1.95945 1.59074   9
  14  -1   1 1.73134 0.90051   7
  14   1  -1 1.81276 1.27535   9
  14   1  -1 2.18346 1.56837   7
  14  -1  -1 -0.3620 0.85104   9
  14   1   1 -0.6496 1.11388   7
  14  -1  -1 1.28042 1.20796   3
  14  -1  -1 1.07395 0.97679   7
  15  -1   1 98.3682 4.99981   7
  15   1  -1 93.0762 5.27273   7
  15   1   1 105.227 5.47428   7
   0  -2   1 9.42014 1.01688   8
   0  -2  -1 10.1829 0.79254   8
   0   2   1 9.64617 0.86029   8
   0  -2   1 10.8017 1.01641   8
   0   2   1 10.6824 0.85345   6
   0   2  -1 10.6193 0.91538   6
   0  -2  -1 11.1697 0.80843   8
   0   2  -1 10.3494 1.04267   8
   1  -2   1 1147.27 58.3333   8
   1   2  -1 1205.63 58.6022   8
  -1  -2  -1 1188.21 58.3832   8
  -1  -2  -1 1136.84 58.3874   8
   1  -2   1 1218.47 58.3692   8
   1   2  -1 1141.77 62.9511   2
   1   2  -1 1121.00 60.6198   6
   1   2   1 1056.90 60.4781   6
  -1  -2   1 1026.05 62.7042   2
  -1  -2   1 1144.81 58.5248   8
  -1   2  -1 1155.32 58.4222   8
   1   2   1 1186.03 58.5245   8
  -1  -2   1 1156.78 58.5138   8
  -2  -2  -1 444.686 26.1653   2
   2   2  -1 520.352 24.9275   8
   2   2  -1 470.560 26.5461   2
   2  -2   1 499.750 24.5161   8
  -2  -2  -1 486.326 24.7069   8
   2   2  -1 443.632 25.3547   6
  -2  -2  -1 497.415 24.7969   8
   2  -2   1 481.353 24.4679   8
  -2  -2   1 458.155 26.3420   2
   2   2   1 448.030 24.8244   8
   2   2   1 480.773 25.2485   6
   2  -2  -1 493.745 25.4471   6
   2   2   1 456.732 26.5065   2
  -2   2  -1 461.357 24.5662   8
  -2  -2   1 475.271 24.7699   8
   3   2  -1 176.377 9.59304   8
  -3  -2  -1 170.456 9.67198   2
  -3  -2  -1 166.860 9.38005   8
   3   2  -1 166.938 9.91028   2
   3   2  -1 165.964 9.28689   6
   3  -2   1 171.635 9.03692   8
   3  -2   1 166.317 9.04372   8
   3   2   1 156.502 9.94161   2
  -3  -2   1 165.967 9.43146   8
  -3  -2   1 166.120 9.75685   2
  -3   2  -1 157.898 9.14624   8
   3   2   1 159.708 9.14535   6
   3  -2  -1 167.871 9.36630   6
   4  -2   1 408.388 20.7281   8
  -4  -2  -1 356.410 21.0502   8
   4   2  -1 384.540 22.3541   2
   4   2  -1 364.953 21.3480   6
  -4  -2  -1 388.775 22.2387   2
   4  -2   1 419.908 20.6892   8
   4   2  -1 389.763 21.2744   8
   4  -2   1 401.327 21.4661   6
   4  -2  -1 401.284 21.4803   6
  -4  -2   1 394.591 21.1893   8
   4   2   1 401.672 22.5635   2
  -4  -2   1 368.223 22.2810   2
   4  -2  -1 401.968 20.1914   8
   4   2   1 386.020 21.3618   8
   4  -2  -1 420.471 20.1948   8
   5  -2   1 125.028 7.85849   6
   5   2  -1 127.926 8.10410   2
   5  -2   1 134.171 7.72037   8
   5   2  -1 132.584 7.84658   6
  -5  -2  -1 144.122 8.36670   2
   5   2  -1 131.080 8.39332   8
  -5  -2  -1 126.950 8.26142   8
   5   2   1 124.726 7.68560   6
   5   2   1 129.298 8.44880   2
  -5  -2   1 141.958 8.43154   2
   5   2   1 125.299 8.44892   8
   5  -2  -1 135.025 7.96262   6
   5  -2  -1 134.585 7.22235   8
   6   2  -1 99.2335 7.02342   8
   6  -2   1 91.3516 6.11311   8
  -6  -2  -1 97.7442 6.69115   2
   6  -2   1 95.5899 6.29760   6
   6   2  -1 99.4220 6.26021   6
   6   2   1 98.7541 6.15207   6
   6   2   1 101.342 6.61554   2
   6  -2  -1 97.1605 5.64233   8
  -6  -2   1 105.107 6.82508   2
   6   2   1 97.9255 7.09588   8
   6  -2  -1 102.822 6.39751   6
   7   2  -1 0.26386 1.49749   8
  -7  -2  -1 0.64246 1.04543   2
   7  -2   1 1.04169 0.81722   6
   7   2  -1 -0.3563 0.72920   6
   7  -2   1 0.26590 0.81564   8
   7  -2  -1 0.92704 0.58804   8
   7  -2  -1 0.60290 0.86926   6
  -7  -2   1 0.53938 1.03383   2
   7   2   1 3.83139 1.70812   8
   8   2  -1 91.8267 6.43343   6
   8   2  -1 89.0432 7.24107   8
  -8  -2  -1 99.8184 7.12563   2
   8  -2   1 99.3143 6.63190   6
  -8  -2   1 105.484 7.29650   2
   8  -2  -1 89.4583 5.32548   8
   8   2   1 84.9997 7.50975   8
   8  -2  -1 97.0892 6.63711   6
   9  -2   1 10.1087 1.84003   7
   9  -2   1 7.27191 1.49326   9
  -9  -2  -1 8.52084 2.14453   2
   9  -2  -1 8.74357 1.60662   7
   9  -2  -1 5.56083 1.92895   6
  -9  -2   1 7.17082 2.07387   2
   9  -2  -1 6.89233 1.46476   9
  10  -2   1 1.29835 1.02410   7
  10  -2   1 0.35144 0.93285   9
 -10  -2  -1 -0.3260 1.89208   2
  10   2  -1 3.58263 1.30785   3
  10  -2   1 -1.5037 1.00761   3
  10  -2   1 1.60166 3.23690   1
 -10  -2   1 -0.5557 1.87649   2
  10  -2  -1 0.85787 1.04697   3
  10  -2  -1 0.97787 0.84839   7
  10  -2  -1 -1.2024 2.98124   1
  10  -2  -1 0.94548 0.94927   9
  11  -2   1 364.259 16.3853   3
  11   2  -1 304.805 16.0350   3
  11  -2   1 349.439 17.3186   9
  11  -2   1 353.085 24.4179   1
  11  -2   1 347.891 17.7238   7
  11  -2  -1 352.684 17.2093   9
  11  -2  -1 336.208 24.1252   1
  11  -2  -1 361.072 17.5157   7
  11  -2  -1 362.184 16.3168   3
  12  -2   1 109.395 6.13538   3
  12  -2   1 97.9245 10.0959   1
  12  -2   1 102.519 6.49761   9
  12   2  -1 100.572 7.11593   7
  12  -2   1 104.778 6.34342   7
  12  -2  -1 102.247 6.33328   9
  12  -2  -1 107.246 6.20550   7
  12  -2  -1 106.172 9.67841   1
  12  -2  -1 113.509 6.13634   3
  13  -2   1 74.5099 4.70492   9
  13   2  -1 76.6028 5.16137   7
  13  -2   1 70.3568 4.30990   3
  13  -2   1 67.0340 4.48690   7
  13  -2  -1 69.1570 7.15527   1
  13  -2  -1 78.8207 4.75343   9
  13  -2  -1 72.3671 4.38545   7
  13  -2  -1 71.6378 4.55309   3
  14   2  -1 13.4601 1.90282   7
  14  -2   1 11.6098 1.47316   3
  14  -2   1 9.48240 1.38824   9
  14  -2   1 14.3539 1.33519   7
  14  -2  -1 12.6157 1.15576   7
  14  -2  -1 11.5160 1.51521   9
  14   2   1 14.8261 2.39224   7
  14  -2  -1 13.4463 1.78838   3
   0  -3   1 -0.1405 0.38617   8
   0   3  -1 -0.8222 0.33939   8
   0   3   1 -0.2666 0.36517   8
   0  -3   1 0.91583 0.52273   8
   0  -3  -1 -0.1923 0.26410   8
   0  -3  -1 -0.2591 0.30542   8
   0   3   1 0.45032 0.31322   6
   0   3  -1 -0.4187 0.26622   6
   1   3  -1 48.2690 3.49556   8
   1  -3   1 55.0755 3.24555   8
   1   3  -1 49.5888 3.27936   6
  -1  -3  -1 54.3465 3.30271   8
   1   3  -1 50.3780 3.59613   2
   1  -3   1 53.0895 3.23502   8
  -1  -3  -1 54.6907 3.27642   8
  -1   3  -1 48.7505 3.34360   8
  -1  -3   1 51.7709 3.43790   8
   1   3   1 46.7838 3.38426   8
  -1   3  -1 55.7820 3.36327   6
  -1  -3   1 52.6409 3.45296   8
   1   3   1 53.5526 3.19108   6
   2   3  -1 8.94853 1.35183   8
  -2  -3  -1 8.37399 1.22168   8
   2  -3   1 7.57880 0.95940   8
   2   3  -1 7.02083 1.02591   6
   2  -3   1 7.97210 0.97184   8
  -2  -3  -1 9.48816 1.26013   8
   2   3  -1 8.25292 1.35154   2
   2   3   1 6.96460 1.23958   2
  -2  -3   1 8.71889 1.35580   8
  -2  -3   1 7.84760 0.90941   2
   2   3   1 7.34476 1.26177   8
  -2   3  -1 8.51785 1.17500   8
   2   3   1 9.54757 0.92177   6
  -3  -3  -1 133.834 8.04713   2
   3   3  -1 137.423 8.71787   2
   3   3  -1 134.687 8.01331   6
   3   3  -1 142.729 8.49976   8
   3  -3   1 144.714 7.68340   8
  -3  -3  -1 142.247 8.18987   8
   3  -3   1 139.158 7.66296   8
   3   3   1 126.207 8.35418   8
  -3  -3   1 132.044 8.23620   8
   3   3   1 147.585 7.90128   6
   3   3   1 144.122 8.77876   2
  -3  -3   1 144.374 8.35176   2
   4  -3   1 131.094 7.05695   8
   4  -3   1 125.210 6.99246   8
  -4  -3  -1 124.646 7.54343   2
   4   3  -1 127.390 8.11832   2
  -4  -3  -1 121.973 7.71554   8
   4   3  -1 122.805 7.35251   6
   4   3  -1 128.250 8.03458   8
  -4  -3   1 116.232 7.69137   8
  -4  -3   1 122.524 7.71264   2
   4  -3  -1 121.192 7.42857   6
   4   3   1 120.746 7.20853   6
   4   3   1 132.926 8.27487   2
   5   3  -1 9.22217 1.86456   2
   5  -3   1 6.14721 1.04584   8
  -5  -3  -1 6.43782 1.64374   8
   5   3  -1 8.14792 1.31403   6
  -5  -3  -1 8.38946 1.36341   2
   5   3   1 8.57667 1.22766   6
  -5  -3   1 7.63520 1.77846   8
   5   3   1 6.39749 1.62320   2
  -5  -3   1 5.98083 1.27571   2
   5  -3  -1 7.21435 1.22510   6
   6   3  -1 33.4050 3.56834   8
   6   3  -1 35.0651 3.08534   2
   6  -3   1 29.1225 2.39162   8
  -6  -3  -1 30.3760 2.85970   2
   6   3  -1 32.7358 2.81545   6
  -6  -3   1 29.7091 3.02639   2
   6  -3  -1 29.7217 2.75022   6
   6   3   1 31.6058 3.26560   2
   7   3  -1 203.473 14.1051   8
   7  -3   1 217.915 12.3140   8
   7   3  -1 226.018 13.3237   6
  -7  -3  -1 255.073 14.0950   2
  -7  -3   1 215.584 13.9802   2
   7   3   1 239.115 14.0181   2
   7  -3  -1 227.828 13.4863   6
  -8  -3  -1 89.7609 6.69855   2
   8  -3  -1 90.2647 6.45914   6
  -8  -3   1 85.1342 6.75357   2
  -9  -3  -1 416.057 24.9597   2
   9  -3   1 427.223 20.7804   7
   9  -3   1 412.960 28.4584   1
   9  -3   1 417.151 20.2483   9
  -9  -3   1 444.921 25.3092   2
   9  -3  -1 417.408 20.5139   7
   9  -3  -1 405.266 20.0369   9
   9  -3  -1 421.943 28.3946   1
  10  -3   1 99.1113 5.42437   3
  10  -3   1 92.5550 5.65287   9
  10  -3   1 95.4049 9.61986   1
  10  -3   1 88.3794 5.62846   7
  10  -3  -1 94.2004 5.56172   7
  10  -3  -1 93.9387 9.46640   1
  10  -3  -1 89.5914 5.56463   9
  10  -3  -1 96.8482 5.41356   3
  11  -3   1 196.370 15.8548   1
  11  -3   1 195.698 10.6546   7
  11  -3   1 197.843 10.5303   9
  11  -3   1 205.157 10.1485   3
  11  -3  -1 201.318 10.4964   7
  11  -3  -1 199.891 15.5101   1
  11  -3  -1 212.135 10.0964   3
  11  -3  -1 203.595 10.3937   9
  12  -3   1 98.4242 5.70537   7
  12  -3   1 89.8362 5.77372   9
  12  -3   1 91.2294 9.76783   1
  12  -3   1 93.9720 5.68117   3
  12  -3  -1 95.2463 9.80509   1
  12  -3  -1 96.9569 5.37236   7
  12  -3  -1 100.545 5.69115   9
  12  -3  -1 94.2875 5.43607   3
  13  -3   1 0.59902 0.88324   7
  13  -3   1 -0.2023 0.88089   3
  13  -3   1 0.47379 0.81793   9
  13  -3   1 2.73980 3.70784   1
  13  -3  -1 0.58649 0.51301   7
  13  -3  -1 0.43410 0.91441   9
  13  -3  -1 -2.8229 2.41488   1
  13  -3  -1 -0.7248 0.89477   3
  14  -3   1 2.93627 0.92268   3
  14  -3   1 3.68224 0.88442   9
  14   3  -1 1.36860 1.77344   7
  14  -3  -1 2.79156 0.70878   9
  14  -3  -1 2.03408 2.13134   1
  14  -3  -1 1.33672 0.86004   3
   0  -4  -1 31.3097 2.11580   8
   0  -4   1 32.1515 2.42872   8
   0  -4   1 32.7671 2.65554   8
   0   4  -1 26.8575 2.60924   2
   0   4  -1 33.6584 2.43225   6
   0   4   1 28.9208 2.25628   6
   0  -4  -1 31.3040 2.11941   8
   1  -4   1 718.610 37.0012   8
  -1   4   1 727.008 38.4729   6
   1   4  -1 753.758 38.5580   6
   1  -4   1 723.505 36.9895   8
  -1  -4  -1 741.636 37.0693   8
   1   4  -1 700.012 40.1205   2
  -1  -4  -1 690.350 37.0492   8
   1   4   1 715.435 38.3812   6
  -1   4  -1 680.974 38.4882   6
  -1  -4   1 725.705 37.2991   8
   2  -4   1 63.8165 3.76827   8
  -2  -4  -1 60.8496 4.11951   8
   2   4  -1 68.6658 4.12156   6
   2   4  -1 56.7594 4.44801   2
   2  -4   1 66.4607 3.78923   8
  -2  -4   1 66.6193 4.38196   8
  -2   4  -1 54.7243 4.03612   6
   2   4   1 59.6596 3.88802   6
   2   4   1 57.7831 4.44513   2
   3   4  -1 2.05425 0.97839   2
   3   4  -1 1.15146 0.56709   6
  -3  -4  -1 0.40923 0.70910   8
   3  -4   1 1.64496 0.50449   8
  -3  -4   1 1.02788 0.80041   8
  -3  -4   1 -0.2791 0.41126   2
   3   4   1 0.47948 0.44742   6
   3   4   1 0.73628 0.82664   2
   4   4  -1 152.556 9.87612   2
   4   4  -1 164.567 9.00922   6
   4  -4   1 149.983 8.13889   8
  -4  -4  -1 143.742 9.18663   8
  -4  -4   1 146.664 9.07125   2
   4   4   1 158.462 8.82806   6
  -4  -4   1 146.832 9.34613   8
   4   4   1 146.931 9.94086   2
   5  -4   1 37.3750 2.27206   8
   5   4  -1 40.6137 3.83181   2
   5   4  -1 37.6641 3.03418   6
  -5  -4  -1 39.5225 3.77076   8
  -5  -4   1 36.1613 3.19984   2
   5   4   1 39.6995 3.92681   2
  -5  -4   1 37.6605 3.61818   8
  -6  -4  -1 139.161 10.0758   8
   6   4  -1 165.340 9.62178   6
  -6  -4  -1 152.600 9.53171   2
   6   4  -1 161.454 10.4024   2
   6   4   1 160.812 10.6429   2
  -6  -4   1 160.217 9.94781   2
  -7  -4  -1 90.6091 6.70022   2
   7   4   1 107.364 7.63332   2
  -7  -4   1 105.487 7.10554   2
   8  -4   1 0.47303 0.95790   7
   8  -4   1 -0.0350 0.92830   9
   8  -4  -1 1.89002 0.84240   9
   8  -4  -1 0.70894 0.73658   7
  -8  -4   1 0.83164 1.42792   2
   9  -4   1 41.8005 3.10327   7
   9  -4   1 37.9010 3.11812   9
   9  -4   1 49.3890 6.02968   1
  -9  -4   1 36.5192 4.17940   2
   9  -4  -1 38.2889 2.89327   9
   9  -4  -1 41.6799 2.82277   7
   9  -4  -1 32.8946 5.37024   1
  10  -4   1 145.143 7.54987   3
  10  -4   1 135.749 7.68942   7
  10  -4   1 141.207 12.4823   1
  10  -4   1 143.956 7.73632   9
  10  -4  -1 143.060 7.58838   9
  10  -4  -1 144.168 7.50292   7
  10  -4  -1 142.596 7.41241   3
  10  -4  -1 138.735 11.9658   1
  11  -4   1 2.43548 1.40521   9
  11  -4   1 4.27940 1.20045   7
  11  -4   1 4.92868 1.45895   3
  11  -4   1 5.11378 2.82564   1
  11  -4  -1 4.25598 0.93701   7
  11  -4  -1 3.75873 1.18674   9
  11  -4  -1 4.47202 2.74671   1
  11  -4  -1 4.77982 1.20393   3
  12  -4   1 5.86284 3.92245   1
  12  -4   1 -0.0928 0.82086   7
  12  -4   1 1.58368 0.92026   9
  12  -4   1 2.65051 1.41110   3
  12  -4  -1 2.23796 1.28874   3
  12  -4  -1 1.75334 3.69197   1
  12  -4  -1 1.89290 0.60807   7
  12  -4  -1 -0.3055 0.89686   9
  13  -4   1 47.0400 5.62410   1
  13  -4   1 47.1060 2.54937   7
  13  -4   1 49.3613 3.23416   9
  13  -4   1 52.5602 3.27498   3
  13  -4  -1 54.3984 5.93371   1
  13  -4  -1 44.8791 3.42167   3
  13  -4  -1 52.1487 2.97140   9
  14  -4   1 -0.0428 0.59978   9
  14  -4   1 0.13087 0.83247   3
  14  -4   1 -0.8739 2.15162   1
  14  -4  -1 0.16492 2.39396   1
  14  -4  -1 1.24265 0.92292   3
   0   5  -1 0.01975 0.60646   6
   0  -5   1 0.38290 0.54221   8
   0  -5  -1 -0.7875 0.37682   8
   0   5   1 -0.2644 0.55718   6
   1   5  -1 378.709 20.5438   6
  -1  -5  -1 384.212 19.6840   8
  -1   5   1 380.288 20.4856   6
   1   5  -1 330.737 21.4472   2
  -1  -5   1 370.186 19.9749   8
  -1   5  -1 373.238 20.5273   6
   1   5   1 376.145 20.4005   6
   2   5  -1 217.251 13.9521   2
   2  -5   1 218.820 12.0639   8
  -2   5   1 213.599 12.9584   6
   2   5  -1 240.679 13.0361   6
  -2  -5  -1 231.941 12.7255   8
  -2  -5   1 218.406 12.8993   8
  -2   5  -1 234.619 13.0809   6
   2   5   1 239.833 12.8674   6
  -3  -5  -1 146.171 9.08369   8
   3  -5   1 152.131 7.88110   8
   3  -5   1 150.114 7.88555   8
   3   5  -1 147.034 9.95626   2
   3   5  -1 147.912 8.96109   6
   3   5   1 165.043 10.1406   2
  -3   5  -1 137.908 9.05383   6
  -3  -5   1 159.773 9.37442   8
  -4  -5  -1 60.1742 4.86607   8
   4   5  -1 67.0908 5.49234   2
   4   5  -1 60.1369 4.37071   6
  -4  -5   1 61.2617 4.87905   8
   4   5   1 68.5878 5.42292   2
   5   5  -1 1.24616 0.83549   6
  -5  -5  -1 2.55617 1.53455   8
   5   5  -1 1.64226 1.58801   2
  -5  -5   1 -0.2072 1.45163   8
   5   5   1 -1.5717 1.19714   2
   6   5  -1 127.377 8.87405   2
  -6  -5  -1 109.167 8.37158   8
   6   5   1 116.549 8.85756   2
   7   5  -1 32.4697 4.13459   2
   7  -5   1 36.7756 2.70282   9
   7   5   1 39.6961 4.75878   2
   7  -5  -1 37.3258 2.48748   9
   8  -5   1 44.9044 3.30085   9
   8  -5   1 48.8014 3.30305   7
   8  -5   1 53.4790 6.55527   1
   8  -5  -1 46.8586 6.18030   1
   8  -5  -1 50.5609 2.96608   7
   8  -5  -1 47.9306 3.11625   9
   9  -5   1 129.770 7.06120   7
   9  -5   1 127.998 7.08876   9
   9  -5   1 131.242 6.97403   3
   9  -5   1 121.443 11.6011   1
   9  -5  -1 134.725 6.68188   7
   9  -5  -1 133.951 6.89117   9
   9  -5  -1 127.578 11.5866   1
  10  -5   1 20.9047 2.23721   9
  10  -5   1 21.9155 2.05266   7
  10  -5   1 19.0390 2.26762   3
  10  -5   1 22.0188 4.83113   1
  10  -5  -1 18.3480 1.86998   9
  10  -5  -1 21.4629 1.50164   7
  10  -5  -1 23.5774 5.15713   1
  11  -5   1 25.2314 5.25520   1
  11  -5   1 26.8309 2.48128   3
  11  -5   1 20.0186 2.11220   9
  11  -5   1 27.3958 2.00525   7
  11  -5  -1 27.7384 2.52461   3
  11  -5  -1 22.9747 2.03162   9
  11  -5  -1 13.2651 4.39318   1
  12  -5   1 16.1351 1.91027   3
  12  -5   1 6.44564 4.14341   1
  12  -5   1 13.2095 1.60000   9
  12  -5  -1 12.9182 1.66379   3
  12  -5  -1 17.9211 1.39345   9
  12  -5  -1 12.9740 4.28007   1
  13  -5   1 2.99763 1.24309   3
  13  -5   1 2.16259 2.61848   1
  13  -5   1 4.74403 0.79360   9
  13  -5  -1 3.72678 1.28110   3
  13  -5  -1 5.00850 3.61872   1
  14  -5  -1 3.10404 0.71708   3
   0  -6   1 74.0226 4.94945   8
   0  -6  -1 74.5042 4.24878   8
   0   6   1 71.8107 5.11502   6
   0   6  -1 88.4011 5.41300   6
  -1   6   1 134.308 8.59046   6
   1  -6   1 144.688 7.99407   8
   1   6  -1 140.405 8.73677   6
   1   6   1 149.241 8.64820   6
  -1   6  -1 140.466 8.74270   6
  -1  -6   1 141.277 8.49935   8
  -2   6   1 20.9842 2.36726   6
   2   6  -1 22.9484 2.40137   6
   2  -6   1 21.1505 1.38864   8
   2   6  -1 24.4758 3.29729   2
  -2  -6  -1 20.8062 2.23320   8
  -2  -6   1 23.9255 2.78914   8
  -2   6  -1 24.1051 2.39578   6
   3   6  -1 307.960 19.0102   2
  -3   6   1 298.018 17.5486   6
   3   6  -1 320.818 17.5079   6
  -3  -6  -1 284.200 17.0799   8
  -3   6  -1 312.485 17.6608   6
   3   6   1 317.371 19.0657   2
   4   6  -1 11.6035 2.64179   2
  -4  -6  -1 10.9037 2.14256   8
  -4   6   1 15.5776 2.37534   6
  -4   6  -1 14.1629 2.14693   6
   4   6   1 10.6545 2.69194   2
  -4  -6   1 12.0798 2.41199   8
   5   6  -1 64.0457 5.87523   2
   5   6   1 58.7303 5.83691   2
  -5   6  -1 53.4766 4.68466   6
   6   6  -1 65.9586 6.33131   2
   6  -6   1 56.3828 3.63339   9
   6  -6  -1 58.7048 3.43553   9
   6   6   1 67.6303 6.19346   2
  -6   6  -1 64.1709 5.32486   6
   7   6  -1 23.7722 3.71451   2
   7  -6   1 20.5503 2.01963   9
   7  -6   1 23.9239 1.92082   7
   7  -6   1 26.7670 4.49099   1
   7  -6  -1 22.1989 1.77664   9
   7   6   1 17.5280 3.63904   2
   7  -6  -1 27.6286 4.35633   1
  -7   6  -1 18.3986 3.14970   6
   7  -6  -1 21.3522 1.48159   7
   8  -6   1 2.89209 1.05082   9
   8  -6   1 -0.2911 3.11875   1
   8  -6   1 3.20300 0.87540   7
   8  -6  -1 3.61816 3.18597   1
   8  -6  -1 3.69948 0.90206   9
   9  -6   1 22.8325 1.77756   7
   9  -6   1 23.0324 4.46382   1
   9  -6   1 23.4363 2.13456   9
   9  -6   1 19.4736 2.25077   3
   9  -6  -1 16.4888 4.56927   1
   9  -6  -1 21.8231 1.80546   9
  10  -6   1 -0.8515 0.87638   9
  10  -6   1 1.25777 3.83937   1
  10  -6   1 2.00011 1.30172   3
  10  -6   1 0.81111 0.53401   7
  10  -6  -1 0.57937 3.63368   1
  10  -6  -1 1.40354 0.81699   9
  11  -6   1 90.0545 8.64962   1
  11  -6   1 87.6501 4.84607   9
  11  -6   1 90.0301 5.21171   3
  11  -6  -1 100.180 9.29267   1
  11  -6  -1 95.8857 5.22270   3
  11  -6  -1 87.2948 4.39989   9
  12  -6   1 0.90319 0.64240   9
  12  -6   1 1.32071 0.91290   3
  12  -6   1 1.48359 2.64601   1
  12  -6  -1 1.75377 3.58350   1
  12  -6  -1 0.09859 1.05027   3
  13  -6   1 79.8161 7.66061   1
  13  -6   1 111.004 5.14569   3
  13  -6  -1 99.8904 8.10310   1
  13  -6  -1 87.2376 4.85724   3
   0  -7  -1 -0.5864 0.72682   4
   0  -7   1 -0.2727 0.80206   8
   0   7  -1 -0.0962 0.81741   6
   0  -7   1 -1.0481 0.92219   4
  -1   7   1 33.1971 3.04542   6
   1   7  -1 28.2281 2.88526   6
   1  -7   1 29.7208 2.39388   4
  -1  -7  -1 25.5086 2.07785   8
  -1  -7  -1 27.1800 2.35928   4
  -1  -7   1 28.3877 2.49538   4
  -1   7  -1 32.0349 3.14902   6
   1  -7  -1 26.1592 2.30591   4
  -2   7   1 113.436 7.92748   6
   2  -7   1 124.012 6.53603   4
  -2  -7  -1 117.380 6.54487   4
   2   7  -1 128.066 8.07171   6
   2   7  -1 113.041 9.11343   2
  -2   7  -1 138.729 8.34800   6
  -2  -7   1 127.476 6.55289   4
   2  -7  -1 120.066 6.46171   4
   3  -7   1 32.3665 2.75406   4
   3   7  -1 34.3135 4.59864   2
  -3   7   1 30.9509 3.16641   6
  -3  -7  -1 31.1123 2.78525   4
   3   7   1 27.8304 4.12540   2
  -3  -7   1 29.5144 2.75964   4
  -3   7  -1 29.8753 3.20665   6
   3  -7  -1 32.6147 2.69148   4
   4  -7   1 3.47888 1.13714   4
  -4   7   1 6.39182 1.79244   6
   4  -7   1 7.38612 1.17101   9
   4   7  -1 7.89454 2.27324   2
   4  -7  -1 6.46015 1.26023   4
  -4   7  -1 5.72893 1.96266   6
   4   7   1 6.84349 2.64092   2
   4  -7  -1 5.02387 0.81673   9
   5  -7   1 1.36256 0.76484   9
   5   7  -1 1.32748 2.53605   2
   5  -7   1 2.31985 0.76764   7
  -5  -7  -1 3.84565 1.21988   3
  -5   7   1 1.88835 1.38557   6
   5  -7   1 2.66347 1.25250   4
   5  -7  -1 2.53219 0.49685   7
   5   7   1 3.01721 2.53834   2
   5  -7  -1 1.57822 0.71037   9
  -5   7  -1 1.66900 1.33794   6
   6  -7   1 1.22020 0.70033   7
   6   7  -1 2.65308 2.41215   2
   6  -7   1 0.16819 2.86575   1
   6  -7   1 1.54968 0.81117   9
  -6  -7  -1 2.10359 0.78357   3
   6   7   1 -0.3318 2.56433   2
   6  -7  -1 2.19501 0.73596   9
   7  -7   1 21.6836 1.97903   9
   7  -7   1 22.5949 4.71133   1
   7  -7   1 21.2078 1.75419   7
   7  -7  -1 23.6808 1.72894   9
   7  -7  -1 17.7391 4.18114   1
   8  -7   1 20.9813 1.52766   7
   8  -7   1 21.5879 4.69989   1
   8  -7   1 18.4047 1.83183   9
   8  -7  -1 23.3568 4.45823   1
   8  -7  -1 22.8695 1.59657   9
   9  -7   1 0.90849 3.80210   1
   9  -7   1 -1.0838 0.67148   9
   9  -7   1 -0.0951 1.15283   3
   9  -7  -1 -1.4036 3.20010   1
   9  -7  -1 0.05632 0.45663   9
  10  -7   1 1.62219 0.69859   9
  10  -7   1 2.58179 3.77059   1
  10  -7   1 3.03915 1.33251   3
  10  -7  -1 1.85981 2.85295   1
  10  -7  -1 3.59288 1.38343   3
  11  -7   1 6.68784 3.19000   1
  11  -7   1 5.34399 1.31777   3
  11  -7   1 5.50590 0.60477   9
  11  -7  -1 6.26219 1.09448   3
  11  -7  -1 3.12591 3.46454   1
  12  -7   1 -0.6762 0.73947   3
  12  -7   1 1.03224 2.43867   1
  12  -7  -1 -0.0934 0.67843   3
  12  -7  -1 1.47475 2.33107   1
   0  -8  -1 41.9698 2.80466   7
   0  -8  -1 38.9522 2.68299   9
   0  -8   1 41.8910 3.14542   4
   0   8  -1 39.7419 3.91782   6
   0  -8   1 38.3674 2.99973   7
   0  -8  -1 41.8629 3.27217   4
   0  -8   1 38.0137 2.92627   9
  -1  -8  -1 -1.3683 0.82644   4
  -1  -8  -1 0.87883 0.85050   9
   1  -8   1 0.31825 0.82681   7
   1  -8   1 3.16913 1.10426   4
  -1  -8  -1 0.98267 0.80206   7
   1  -8   1 2.18903 0.93258   9
   1  -8  -1 1.20576 1.08972   4
   1  -8  -1 1.52921 0.76045   9
   1  -8  -1 1.70587 0.73420   7
  -1  -8   1 1.82200 1.01019   9
  -1  -8   1 -0.5754 0.80568   4
  -1  -8   1 3.20058 1.08926   7
  -1   8  -1 -0.8534 1.07903   6
  -2  -8  -1 11.5783 1.64942   7
   2  -8   1 10.4537 1.49118   9
   2   8  -1 6.63489 3.02958   2
  -2  -8  -1 9.64113 1.54431   4
   2  -8   1 12.2747 1.95547   4
   2  -8   1 11.4905 1.44344   7
  -2  -8  -1 10.4247 1.53802   9
  -2  -8   1 10.4801 1.58680   9
   2  -8  -1 14.3026 1.37466   7
  -2   8  -1 8.63172 2.12264   6
  -2  -8   1 14.6100 1.94642   4
  -2  -8   1 12.0924 1.71377   7
   2  -8  -1 11.3123 1.35003   9
   2  -8  -1 8.67598 1.69764   4
   3   8  -1 14.6737 3.58946   2
   3  -8   1 14.0870 1.87614   4
  -3   8   1 14.6190 2.71309   6
  -3  -8  -1 14.0936 1.99290   4
   3  -8   1 13.4896 1.47267   7
   3  -8   1 12.8136 1.50982   9
  -3  -8  -1 12.9411 1.91936   9
  -3  -8  -1 12.6017 1.73579   3
  -3  -8  -1 10.6545 1.80855   7
   3  -8  -1 16.5839 1.93974   4
   3   8   1 12.9495 3.38252   2
   3  -8  -1 16.6526 1.59681   9
  -3  -8   1 11.9036 1.73363   3
  -3  -8   1 14.7341 2.02856   9
   3  -8  -1 13.8841 1.24383   7
  -3  -8   1 12.7467 1.93775   4
  -3   8  -1 11.9013 2.29827   6
  -3  -8   1 12.0340 1.96102   7
  -4  -8  -1 63.1297 3.92511   3
   4   8  -1 61.0163 6.94134   2
   4  -8   1 65.4154 3.71806   7
   4  -8   1 57.8047 3.73976   9
  -4  -8  -1 62.3798 4.44932   7
  -4  -8  -1 58.9829 4.40178   9
   4  -8   1 78.7504 4.40689   4
  -4  -8  -1 57.8524 4.13142   4
  -4  -8   1 63.2170 3.91582   3
   4  -8  -1 64.7745 3.57234   9
  -4  -8   1 59.7585 4.56570   7
   4  -8  -1 68.1760 4.26934   4
   4   8   1 62.6220 6.64992   2
  -5  -8  -1 29.6202 3.10693   7
   5  -8   1 28.9168 2.24801   9
  -5  -8  -1 27.8428 2.55167   3
   5  -8   1 36.6023 3.10258   4
   5  -8   1 29.6733 2.12032   7
   5  -8   1 37.0419 5.15891   1
  -5  -8   1 29.5413 2.55552   3
   5  -8  -1 28.5486 2.69517   4
   5  -8  -1 30.0113 1.95163   9
  -6  -8  -1 47.4653 3.40129   3
   6  -8   1 52.2010 6.93025   1
   6  -8   1 46.6974 3.14697   9
   6  -8   1 49.8031 2.83966   7
   6  -8  -1 48.6647 6.09550   1
   6  -8  -1 59.8549 2.89686   9
   7  -8   1 162.138 7.86343   9
   7  -8   1 162.219 12.7072   1
   7  -8  -1 150.122 12.8599   1
   7  -8  -1 152.751 7.30008   9
   8  -8   1 2.03201 2.74443   1
   8  -8   1 1.89371 1.21712   3
   8  -8   1 1.19427 0.62436   9
   8  -8  -1 4.69617 3.07780   1
   9  -8   1 105.711 5.89459   3
   9  -8   1 114.915 5.48932   9
   9  -8   1 115.520 10.5576   1
   9  -8  -1 122.546 10.4624   1
  10  -8   1 7.10032 2.94474   1
  10  -8   1 7.28428 1.40311   3
  10  -8  -1 7.81246 1.19225   3
  10  -8  -1 1.98920 2.50410   1
  11  -8   1 1.44913 1.03367   3
  11  -8   1 1.85435 2.25697   1
  11  -8  -1 3.39949 0.84546   3
  11  -8  -1 4.21802 2.40602   1
  12  -8   1 2.59573 0.88737   3
  12  -8  -1 4.86890 0.78839   3
   0  -9   1 0.24510 0.67334   9
   0  -9  -1 -0.4613 0.77352   9
   0  -9  -1 -1.4606 0.91579   4
   0  -9   1 0.75781 1.11002   4
   0  -9   1 1.70781 0.95037   7
   0  -9  -1 -0.5301 0.69513   7
   0  -9   1 -0.5412 0.73331   3
  -1  -9  -1 7.47542 1.30789   9
   1  -9   1 8.02822 1.61379   4
   1  -9   1 5.26587 1.22437   3
  -1  -9  -1 5.36919 1.20697   3
  -1  -9  -1 5.80032 1.18449   7
   1  -9   1 7.14606 1.32138   7
  -1  -9  -1 6.60612 1.56693   4
   1  -9   1 5.21067 1.27794   9
  -1  -9   1 5.28415 1.36317   9
  -1  -9   1 6.47276 1.25660   3
   1  -9  -1 6.60162 1.19324   9
   1  -9  -1 9.48746 1.25654   7
   1  -9  -1 6.95860 1.46678   4
  -1  -9   1 7.94550 1.38999   7
  -1  -9   1 6.51508 1.39265   4
   2  -9   1 13.3105 2.02634   4
  -2  -9  -1 9.88221 1.60390   7
  -2  -9  -1 12.1965 1.87753   4
   2  -9   1 12.6646 1.90416   3
  -2  -9  -1 13.3792 1.83808   3
   2  -9   1 11.2376 1.53365   9
   2  -9   1 11.5335 1.46119   7
  -2  -9  -1 11.4555 1.72013   9
  -2  -9   1 10.8919 1.83676   9
   2  -9  -1 10.4077 1.84472   4
   2  -9  -1 11.5770 1.34974   9
  -2  -9   1 11.5627 1.99567   4
   2  -9  -1 11.4489 1.12443   7
  -2  -9   1 12.5901 1.72995   7
  -2  -9   1 14.5156 1.84514   3
   3  -9   1 15.7697 1.68374   9
   3  -9   1 12.9709 1.41700   7
  -3  -9  -1 13.6713 2.07056   4
   3  -9   1 12.7516 1.99264   4
  -3  -9  -1 11.2110 1.87667   7
  -3  -9  -1 12.6364 1.81581   9
  -3  -9  -1 15.3791 1.79554   3
   3  -9  -1 15.3713 2.04895   4
  -3  -9   1 15.6575 2.06120   7
  -3  -9   1 15.4753 1.84520   3
  -3  -9   1 12.5861 1.93831   4
  -3  -9   1 13.4494 2.00878   9
   3  -9  -1 16.1290 1.53853   9
  -4  -9  -1 -1.3534 1.03994   9
  -4  -9  -1 -0.4456 1.07867   3
   4  -9   1 1.27164 0.68248   7
   4  -9   1 1.24159 1.12741   4
  -4  -9  -1 -0.5496 1.43620   4
  -4  -9  -1 -0.2947 0.80925   7
   4  -9   1 0.45232 0.72319   9
   4  -9  -1 -0.0294 0.47452   9
  -4  -9   1 -0.1834 1.08429   3
  -4  -9   1 0.22449 0.94992   9
  -4  -9   1 0.63339 0.85862   7
   4  -9  -1 0.34921 1.03082   4
  -5  -9  -1 4.83897 1.54592   9
   5  -9   1 7.30566 1.76368   4
   5  -9   1 6.99332 1.09158   9
  -5  -9  -1 7.16465 1.46161   3
  -5  -9  -1 6.40129 1.39275   7
   5  -9  -1 7.83939 1.53808   4
  -5  -9   1 5.56494 1.60599   7
  -5  -9   1 9.08346 1.44271   3
   5  -9  -1 7.46503 0.81427   9
  -6  -9  -1 68.3752 4.20535   3
  -6  -9  -1 73.1686 4.86433   7
   6  -9   1 70.7995 3.85351   9
   7  -9   1 8.71964 3.42520   1
  -7  -9  -1 4.83504 1.81864   7
   7  -9   1 8.77853 1.56212   3
   7  -9   1 8.10569 0.88723   9
   8  -9   1 8.74900 3.21545   1
   8  -9   1 5.31759 1.13868   3
   8  -9  -1 3.05888 3.00986   1
   9  -9   1 2.06694 0.84131   3
   9  -9  -1 1.19776 0.83375   3
   9  -9  -1 5.25606 2.47185   1
  10  -9   1 3.75936 0.87471   3
  10  -9  -1 2.25667 2.16341   1
  10  -9  -1 3.19531 0.84672   3
   0 -10  -1 63.4914 3.99674   3
   0 -10  -1 61.2285 4.33376   4
   0 -10   1 53.7953 3.71704   7
   0 -10  -1 62.5204 3.82342   9
   0 -10   1 65.0530 4.07494   3
   0 -10   1 58.7810 4.24171   4
   0 -10   1 60.2211 3.86440   9
   0 -10  -1 63.5298 3.64508   7
   1 -10   1 -0.3105 1.06569   4
   1 -10   1 1.11541 0.72156   7
  -1 -10  -1 -0.8604 1.33514   4
  -1 -10  -1 -0.2503 0.81862   9
   1 -10   1 0.84486 0.84541   9
  -1 -10  -1 -1.2056 1.02980   3
   1 -10   1 -0.1238 1.17945   3
  -1 -10  -1 0.45421 0.78785   7
   1 -10  -1 0.92972 0.78799   9
  -1 -10   1 -1.4428 1.11198   3
   1 -10  -1 -0.1785 1.01387   4
   1 -10  -1 1.73560 1.18674   3
  -1 -10   1 -0.2458 1.07090   4
  -1 -10   1 -0.0158 0.72950   9
   1 -10  -1 0.25365 0.52549   7
  -1 -10   1 0.38267 0.93223   7
   2 -10   1 163.715 8.60353   9
   2 -10   1 175.400 9.16820   4
   2 -10   1 178.663 8.60950   7
  -2 -10  -1 174.494 8.96651   9
  -2 -10  -1 175.799 8.57764   3
  -2 -10  -1 175.517 9.06881   7
  -2 -10  -1 162.267 9.02226   4
   2 -10   1 172.834 8.52272   3
  -2 -10   1 168.254 9.00033   4
  -2 -10   1 171.107 8.58123   3
   2 -10  -1 165.198 8.95613   4
  -2 -10   1 167.315 9.17737   7
   2 -10  -1 174.729 8.45214   9
  -2 -10   1 162.507 8.94979   9
   3 -10   1 19.1873 1.35711   7
  -3 -10  -1 15.3472 1.88378   7
  -3 -10  -1 16.2039 2.19584   4
  -3 -10  -1 19.8420 2.18922   3
  -3 -10  -1 17.2792 2.15683   9
   3 -10   1 20.6424 2.04242   3
   3 -10   1 16.0856 1.56249   9
   3 -10   1 16.5946 2.25536   4
   3 -10  -1 16.4691 2.07308   4
   3 -10  -1 19.4416 1.43723   9
  -3 -10   1 14.3007 2.00222   7
  -3 -10   1 17.8151 2.13697   9
  -3 -10   1 23.0969 2.24298   3
  -3 -10   1 18.8231 2.50857   4
  -4 -10  -1 1.61198 1.27164   9
   4 -10   1 0.57755 0.62956   9
   4 -10   1 1.24524 1.15567   3
  -4 -10  -1 -2.3025 1.18123   4
   4 -10   1 0.49105 1.13059   4
  -4 -10  -1 0.94283 1.19541   3
  -4 -10  -1 -0.3839 0.74295   7
   4 -10  -1 -0.8275 0.93947   4
   4 -10  -1 1.35694 0.42551   9
  -4 -10   1 1.49876 0.94929   7
  -4 -10   1 -0.3034 1.05983   3
  -4 -10   1 1.02028 1.30132   9
   5 -10   1 105.985 6.14828   4
  -5 -10  -1 110.125 5.84791   3
   5 -10   1 109.814 5.86124   3
  -5 -10  -1 110.022 6.42825   9
  -5 -10  -1 113.259 6.55650   7
   5 -10   1 109.734 5.46564   9
  -5 -10   1 107.300 6.52594   9
  -5 -10   1 116.658 6.61166   7
   5 -10  -1 108.918 6.18841   4
  -6 -10  -1 86.6105 5.49336   7
  -6 -10  -1 91.8380 5.64542   9
  -6 -10   1 80.9036 5.60108   7
  -7 -10  -1 66.9853 4.39346   7
  -7 -10   1 68.8012 4.51480   7
  -8 -10  -1 -1.1005 0.85172   7
  -8 -10   1 -1.9394 1.32030   7
  -9 -10  -1 3.43187 0.99796   7
   9 -10   1 1.62232 0.75868   3
   0 -11  -1 -0.5972 1.08103   3
   0 -11  -1 -0.4062 1.16596   4
   0 -11   1 -1.7685 0.77198   9
   0 -11   1 -0.1508 0.67770   7
   0 -11   1 -0.5420 0.82502   4
   0 -11  -1 0.71057 0.76308   9
   0 -11   1 -1.1718 1.04994   3
  -1 -11  -1 24.5259 2.33320   3
   1 -11   1 25.0574 2.15860   9
   1 -11   1 26.5109 2.43914   3
  -1 -11  -1 22.2307 2.51230   4
  -1 -11  -1 27.1393 2.26352   9
   1 -11   1 24.5558 2.51394   4
  -1 -11  -1 24.4555 1.78760   7
   1 -11   1 24.9883 1.65629   7
  -1 -11   1 22.2844 2.47203   4
  -1 -11   1 25.4810 2.17809   7
  -1 -11   1 25.5465 2.21869   9
   1 -11  -1 24.2119 2.32635   3
   1 -11  -1 26.3171 1.91572   9
   1 -11  -1 29.9760 2.79603   4
  -1 -11   1 33.7039 2.68968   3
   2 -11   1 17.9756 1.66415   9
   2 -11   1 15.3847 2.02049   4
   2 -11   1 21.4229 2.02607   3
  -2 -11  -1 19.2414 2.00782   9
  -2 -11  -1 16.6557 1.96643   3
  -2 -11  -1 18.8890 1.68866   7
  -2 -11  -1 19.1075 2.20287   4
  -2 -11   1 17.6424 1.93151   9
  -2 -11   1 14.1560 1.83540   3
   2 -11  -1 21.1354 1.97492   3
  -2 -11   1 13.6710 1.66752   7
   2 -11  -1 18.7794 1.33159   9
   2 -11  -1 15.5642 2.06996   4
  -2 -11   1 15.4577 2.18151   4
  -3 -11  -1 42.7303 3.44862   4
  -3 -11  -1 44.8047 3.22762   3
   3 -11   1 46.3074 2.63039   9
   3 -11   1 40.1077 3.18670   3
  -3 -11  -1 45.1210 3.09365   7
  -3 -11  -1 49.9275 3.39963   9
   3 -11   1 43.8401 3.39630   4
  -3 -11   1 45.4515 3.43564   9
  -3 -11   1 45.4386 3.19506   3
  -3 -11   1 47.3344 3.36479   7
  -3 -11   1 46.3179 3.51547   4
   3 -11  -1 43.9963 3.43620   4
   3 -11  -1 45.1453 3.16475   3
   4 -11   1 12.0363 1.64243   3
  -4 -11  -1 12.7226 1.66714   9
  -4 -11  -1 9.63003 1.47799   3
   4 -11   1 13.0834 1.72338   4
   4 -11   1 10.7208 0.83854   9
  -4 -11  -1 11.3037 1.53015   7
  -4 -11   1 9.94319 1.56399   9
   4 -11  -1 11.3356 1.59964   3
  -4 -11   1 12.3777 1.43655   3
   4 -11  -1 11.7344 1.80550   4
  -4 -11   1 12.1786 1.64116   7
   5 -11   1 34.4382 2.85014   4
   5 -11   1 34.6880 2.41097   3
  -5 -11  -1 34.0442 2.71713   7
  -5 -11  -1 34.4115 2.49800   3
  -5 -11  -1 36.4664 2.80961   9
   5 -11  -1 34.5896 2.61620   3
  -5 -11   1 33.2843 2.66097   7
  -5 -11   1 36.1673 2.89723   9
   5 -11  -1 31.2014 2.80850   4
  -6 -11  -1 11.8119 1.79507   9
  -6 -11  -1 9.36542 1.47341   7
   6 -11   1 15.8080 1.56347   3
  -6 -11   1 10.6964 1.92206   9
   6 -11  -1 13.6487 1.42560   3
  -6 -11   1 16.8483 1.80555   7
  -7 -11  -1 11.2733 1.35037   7
   7 -11   1 11.1345 1.35970   3
  -7 -11  -1 14.6194 1.63829   9
   7 -11  -1 10.5829 1.27550   3
  -7 -11   1 8.23417 1.44661   7
   8 -11   1 5.21067 0.95416   3
   0 -12  -1 1.51587 0.99118   3
   0 -12   1 -1.4079 0.97043   4
   0 -12  -1 0.36889 0.49758   9
   0 -12   1 0.37239 0.72850   3
   0 -12  -1 2.45151 1.19210   4
   0 -12   1 0.63865 0.53725   9
  -1 -12  -1 72.1413 4.36634   4
  -1 -12  -1 65.7083 3.69356   9
   1 -12   1 70.8245 3.68107   9
  -1 -12  -1 66.2367 3.86537   3
   1 -12   1 70.7962 4.42803   4
   1 -12   1 69.2214 3.91550   3
  -1 -12   1 72.0086 3.89871   3
   1 -12  -1 72.9325 4.38468   4
  -1 -12   1 69.0434 4.34882   4
   1 -12  -1 70.9011 3.90325   3
  -1 -12   1 77.3516 4.06450   9
  -2 -12  -1 42.0138 3.23805   4
   2 -12   1 51.2605 2.96040   3
  -2 -12  -1 47.0657 2.85988   9
   2 -12   1 42.9494 3.30429   4
  -2 -12  -1 47.0656 3.13155   3
   2 -12  -1 45.3870 2.86469   3
  -2 -12   1 47.7905 3.05985   3
  -2 -12   1 48.2214 2.91183   9
  -2 -12   1 43.0402 3.44760   4
  -2 -12   1 46.8415 2.64221   7
   2 -12  -1 39.1306 3.15483   4
  -3 -12  -1 64.4158 3.50713   9
  -3 -12  -1 59.6405 3.23633   3
   3 -12   1 48.4067 3.77619   4
   3 -12   1 57.5638 3.49858   3
   3 -12  -1 59.9103 3.44778   3
  -3 -12   1 58.4475 3.32466   3
  -3 -12   1 52.4886 3.16569   7
   4 -12   1 12.4847 1.54885   3
  -4 -12  -1 12.6500 1.37237   3
  -4 -12  -1 16.6468 1.53492   9
  -4 -12  -1 14.8669 1.16330   7
   4 -12  -1 13.7686 1.51355   3
  -4 -12   1 13.8571 1.52807   9
  -4 -12   1 14.1150 1.30059   7
  -5 -12  -1 0.46782 0.58640   9
  -5 -12  -1 0.73447 0.57334   7
   5 -12   1 -0.9156 0.92288   3
   5 -12  -1 0.29225 0.91032   3
  -5 -12   1 0.04764 0.75691   7
  -5 -12   1 0.95147 0.73309   9
   6 -12   1 12.9444 1.19323   3
   0 -13  -1 -0.5974 0.47978   3
   0 -13   1 0.27578 0.48675   3
   1 -13   1 1.01220 0.52847   3
  -1 -13  -1 1.29090 0.50148   3
   1 -13  -1 1.38857 0.57864   3
   2 -13   1 68.1055 3.51910   3
   2 -13  -1 73.3457 3.77400   3
   0   0  -2 3795.12 179.395   8
   0   0  -2 3236.28 177.789   8
   0   0   2 3527.36 179.472   8
  -1   0  -2 41.0014 2.72298   8
  -1   0  -2 41.5158 2.81463   8
   1   0  -2 42.9834 2.61576   8
  -1   0   2 39.5892 2.62646   8
   1   0   2 39.9974 2.79215   8
   1   0  -2 42.3281 2.60742   8
   1   0  -2 38.4209 2.63921   6
   2   0  -2 590.490 28.3955   8
   2   0   2 473.563 30.5839   2
   2   0   2 538.961 29.3147   6
  -2   0   2 558.282 28.4060   8
   2   0  -2 549.431 29.4467   6
   2   0  -2 578.666 28.3522   8
  -2   0  -2 558.417 28.5497   8
   2   0   2 555.581 28.6518   8
  -2   0  -2 548.967 30.5645   2
  -3   0  -2 4736.92 286.945   2
  -3   0   2 5180.34 266.346   8
   3   0  -2 5387.00 266.243   8
   3   0   2 5331.10 276.835   6
   3   0   2 5441.19 287.038   2
   3   0  -2 5588.58 266.339   8
   3   0  -2 5230.28 276.965   6
  -3   0  -2 5351.23 266.527   8
   3   0   2 5090.20 266.586   8
   4   0   2 153.743 8.45829   8
   4   0   2 135.820 8.35816   2
  -4   0  -2 137.803 8.27108   8
   4   0   2 144.250 8.05295   6
  -4   0   2 145.910 8.44542   2
   4   0  -2 146.079 8.07080   8
  -4   0   2 138.982 8.18040   8
   4   0  -2 146.514 8.19694   6
   4   0  -2 139.458 7.93992   8
  -4   0  -2 133.538 8.50226   2
   5   0  -2 59.7985 4.15943   8
   5   0  -2 63.4151 4.11645   6
  -5   0  -2 57.1169 4.31941   2
  -5   0   2 62.5361 4.49010   2
   5   0   2 60.5045 3.95429   6
   5   0   2 62.7972 4.57381   8
   5   0   2 61.2174 3.81564   2
  -6   0  -2 345.650 20.8206   2
   6   0  -2 372.019 19.5520   8
   6   0   2 351.582 19.9331   8
   6   0  -2 363.007 19.9765   6
   6   0   2 357.855 19.8241   6
   7   0   2 96.4907 6.23355   6
   7   0   2 95.8548 6.88783   8
  -7   0  -2 103.846 6.87348   2
   7   0  -2 93.7314 6.29865   6
   7   0  -2 87.3968 6.30482   8
   8   0   2 997.438 54.4739   8
   8   0  -2 994.579 53.9188   8
   8   0   2 1036.61 55.6699   6
  -8   0  -2 1085.46 58.1851   2
  -9   0  -2 213.041 14.1612   2
  -9   0   2 220.835 14.2642   2
   9   0  -2 216.360 13.3053   6
  10   0  -2 31.8359 2.96193   9
 -10   0  -2 18.0939 3.50915   2
  10   0   2 18.5209 2.24189   3
 -10   0   2 22.2534 3.52622   2
  10   0  -2 19.4260 2.16259   3
  10   0  -2 21.7487 2.62407   7
  11   0  -2 54.6299 4.28737   7
  11   0  -2 46.2098 3.73773   3
  11   0  -2 54.8480 4.12815   9
  11   0   2 51.0085 4.68905   7
  11   0   2 50.3720 3.53965   3
  12   0   2 19.8238 2.31298   3
  12   0  -2 26.4788 2.89765   9
  12   0   2 23.3945 2.90584   7
  12   0  -2 24.3946 2.66200   7
  12   0  -2 19.9425 2.39624   3
  13   0  -2 158.509 8.09952   3
  13   0   2 155.950 9.00401   7
  13   0  -2 160.905 8.78546   7
  13   0  -2 154.745 8.80723   9
  14   0   2 3.32653 1.45866   9
  14   0  -2 5.15161 1.32325   7
  14   0   2 4.56936 1.70847   7
  14   0  -2 3.83856 1.57266   9
  15   0   2 6.40760 1.02285   7
   0  -1  -2 -1.8187 0.12262   8
   0   1  -2 -1.6454 0.19007   6
   0   1  -2 -1.5684 0.29217   8
   0  -1   2 -1.4823 0.32684   8
   0   1   2 -1.5158 0.19416   8
   0  -1   2 -1.5651 0.29550   8
   1   1  -2 347.571 18.1280   2
   1  -1   2 311.679 16.9051   8
   1   1  -2 342.131 17.4312   6
   1  -1   2 339.370 17.0004   8
   1   1  -2 320.582 16.9375   8
   1  -1   2 327.977 18.0569   2
  -1  -1  -2 318.843 16.8269   8
  -1  -1  -2 279.304 15.8771   5
  -1  -1  -2 338.854 16.9025   8
   1   1  -2 296.749 16.9153   8
   1   1   2 318.310 16.9444   8
  -1   1  -2 334.952 16.9503   8
   1  -1  -2 309.295 17.3380   6
  -1  -1   2 349.766 16.9985   8
  -2  -1  -2 230.893 12.8649   8
   2   1  -2 250.455 12.8427   8
   2  -1   2 257.126 12.9175   8
   2   1  -2 253.060 12.8648   8
   2   1  -2 226.852 13.0467   6
   2  -1   2 257.377 13.4678   2
   2  -1   2 244.857 12.7994   8
  -2  -1  -2 250.369 11.8809   5
  -2  -1  -2 249.744 12.8287   8
  -2  -1  -2 218.973 13.4887   2
   2   1  -2 239.014 13.5364   2
   2  -1  -2 263.419 13.1000   6
  -2   1  -2 252.961 12.8361   8
  -2  -1   2 216.378 12.7796   8
   2   1   2 217.578 12.8342   6
   2   1   2 235.758 13.7465   2
   2   1   2 241.072 12.9662   8
  -2   1  -2 224.577 13.5597   2
  -2  -1   2 248.486 13.6509   2
   3   1  -2 220.471 12.9121   2
  -3  -1  -2 227.992 12.5465   8
   3   1  -2 229.951 12.4761   8
   3  -1   2 220.972 12.6163   6
   3   1  -2 236.352 12.6975   6
   3  -1   2 227.893 12.5382   8
   3  -1   2 229.867 12.4507   8
  -3  -1  -2 234.347 13.1870   2
   3   1  -2 248.144 12.6197   8
  -3  -1   2 249.171 12.5998   8
   3   1   2 219.285 12.4484   6
  -3   1  -2 222.036 12.4643   8
  -3  -1   2 228.577 13.2314   2
  -3   1  -2 236.826 13.1922   2
   3  -1  -2 239.809 11.9663   8
   3   1   2 235.047 12.7523   8
   3   1   2 208.929 13.3222   2
   3  -1  -2 229.247 12.6814   6
  -4  -1  -2 190.273 11.7529   2
   4  -1   2 192.702 11.2151   6
   4   1  -2 188.452 11.2533   6
  -4  -1  -2 206.733 11.3728   8
   4  -1   2 197.655 11.2692   8
  -4   1  -2 207.423 11.7821   2
   4   1   2 202.357 11.9476   2
  -4  -1   2 201.540 11.8247   2
  -4  -1   2 196.612 11.3071   8
   4  -1  -2 202.824 10.6651   8
   4  -1  -2 211.123 10.7440   8
   4   1   2 209.816 11.5918   8
   4   1   2 205.432 11.1025   6
  -4   1  -2 205.825 11.3147   8
   4  -1  -2 200.459 11.3108   6
   5  -1   2 53.7498 3.61431   6
   5   1  -2 54.7716 3.67861   6
  -5  -1  -2 52.5803 4.09246   8
   5   1  -2 47.8288 3.95176   8
  -5  -1  -2 48.4031 3.87103   2
   5  -1   2 47.8140 3.89601   8
   5  -1  -2 56.6876 3.41939   8
   5  -1  -2 52.5471 3.41043   8
   5  -1  -2 54.6639 3.73356   6
  -5  -1   2 56.1663 3.97778   2
  -5   1  -2 52.7234 3.88627   2
   5   1   2 54.6921 3.48640   6
   5   1   2 51.1635 3.91105   2
   5   1   2 57.3020 4.37614   8
   6   1  -2 11.6404 1.65150   6
  -6  -1  -2 10.7572 1.79593   2
   6  -1   2 9.60551 1.43352   6
   6   1  -2 9.55272 1.79875   8
   6  -1   2 12.1658 1.99562   8
   6  -1  -2 11.3510 1.46132   8
   6   1   2 9.63260 1.38564   2
   6   1   2 11.3529 1.46804   6
  -6  -1   2 11.9247 1.86703   2
   6  -1  -2 8.95421 1.44146   6
   6   1   2 8.29279 1.90630   8
  -6   1  -2 9.92543 1.76684   2
   7   1  -2 31.4614 3.44100   8
   7   1  -2 34.5968 2.91941   6
  -7  -1  -2 28.7821 3.22117   2
   7  -1   2 35.4044 3.45020   8
   7  -1   2 33.6091 2.88774   6
   7  -1  -2 30.0781 2.70420   8
   7   1   2 29.8826 3.97980   8
  -7  -1   2 30.0160 3.30225   2
   7  -1  -2 32.6265 2.92241   6
  -7   1  -2 35.3333 3.46529   2
  -8  -1  -2 226.575 13.6928   2
   8  -1   2 215.360 12.7589   6
   8   1  -2 204.311 12.7763   6
  -8   1  -2 232.626 13.8324   2
   8  -1  -2 197.419 11.9116   8
  -8  -1   2 211.993 13.6446   2
   8   1   2 204.802 13.5119   8
   8  -1  -2 219.365 12.9318   6
   9   1  -2 13.6296 2.32742   6
  -9  -1  -2 17.3564 3.09035   2
  -9  -1   2 13.2244 2.67936   2
   9  -1  -2 15.4462 1.95820   9
  -9   1  -2 16.7664 2.97032   2
   9  -1  -2 16.9520 2.54952   6
  10   1  -2 59.3717 4.52433   7
 -10  -1  -2 59.7327 5.92990   2
  10  -1   2 54.1664 4.42088   9
  10  -1   2 57.4695 4.01933   3
  10   1  -2 58.2097 3.81474   3
  10  -1   2 68.1931 4.86914   7
  10  -1  -2 64.2330 4.41126   9
 -10   1  -2 68.3417 6.39681   2
  10  -1  -2 60.0198 3.89618   3
  10   1   2 58.0777 3.93559   3
  10  -1  -2 59.6392 4.37346   7
  10  -1  -2 57.0652 6.96083   1
  11   1  -2 3.89663 1.64727   9
  11   1  -2 3.29434 1.40311   7
  11  -1   2 2.56496 1.34124   9
  11   1  -2 2.49935 1.34555   3
  11  -1   2 1.35529 1.75316   7
  11  -1   2 1.55091 1.36314   3
  11  -1  -2 2.22512 1.02325   3
  11  -1  -2 -0.2752 2.19368   1
  11  -1  -2 0.16296 1.33073   9
  11  -1  -2 2.83568 1.40418   7
  12   1  -2 41.2210 3.61917   9
  12  -1   2 42.9353 4.03054   9
  12  -1   2 31.8585 3.07876   3
  12   1  -2 42.2590 4.02187   7
  12  -1   2 37.0211 3.44412   7
  12   1  -2 36.5527 3.22562   3
  12  -1  -2 37.9726 3.53004   9
  12  -1  -2 36.7905 3.03322   3
  12  -1  -2 40.5354 5.48062   1
  12  -1  -2 37.3181 3.30270   7
  13   1  -2 15.1408 2.12418   7
  13   1  -2 12.7882 1.84459   3
  13  -1   2 12.4728 1.99644   9
  13  -1   2 14.2856 2.02619   7
  13   1  -2 13.8623 2.33122   9
  13  -1   2 12.1195 1.58218   3
  13   1   2 12.5275 2.53648   7
  13  -1  -2 11.9078 1.72613   3
  13  -1  -2 7.53658 1.65031   7
  13  -1  -2 11.5795 1.99823   9
  14   1  -2 20.9112 2.16178   7
  14  -1   2 20.6904 2.16756   7
  14   1  -2 13.2137 2.04908   9
  14  -1   2 18.5959 2.31628   9
  14  -1  -2 20.9823 1.61642   7
  14   1   2 20.3591 2.34097   7
  14  -1  -2 20.8697 2.11921   9
  14  -1  -2 20.8973 2.14232   3
  15  -1   2 0.43584 0.65854   7
  15   1  -2 1.44853 0.77197   7
   0  -2   2 8842.84 456.527   8
   0   2  -2 8463.13 495.682   2
   0   2  -2 8686.05 479.516   6
   0  -2   2 8874.14 454.011   8
   0  -2  -2 9999.99 457.471   8
   0  -2  -2 9655.35 458.261   8
   0  -2  -2 8648.79 437.409   5
   0  -2   2 8231.10 492.032   2
   0   2  -2 9389.07 460.370   8
  -1  -2  -2 2069.94 100.552   8
   1   2  -2 2034.36 100.853   8
   1  -2   2 2050.93 100.729   8
   1  -2   2 2099.07 100.729   8
   1   2  -2 1886.44 104.557   6
  -1  -2  -2 1911.13 100.546   8
  -1   2  -2 1903.26 100.714   8
  -1  -2   2 1963.03 100.795   8
   1   2   2 1882.70 104.308   6
   1  -2  -2 1950.48 95.6199   5
   1   2   2 1876.07 100.693   8
  -1   2  -2 2043.93 104.577   6
   1  -2  -2 2073.26 104.501   6
   2   2  -2 3348.71 157.494   8
   2   2  -2 2814.82 169.349   2
   2   2  -2 2939.79 163.313   6
   2  -2   2 3191.32 157.175   8
  -2  -2  -2 3339.66 157.266   8
   2  -2   2 3276.08 157.233   8
  -2  -2  -2 2982.27 157.237   8
   2  -2  -2 3309.23 149.363   5
   2  -2  -2 3053.72 163.306   6
   2   2   2 2934.41 169.357   2
  -2  -2   2 3285.65 157.418   8
  -2   2  -2 2883.82 157.198   8
   2   2   2 2920.39 163.036   6
  -3  -2  -2 1509.21 90.2868   2
   3   2  -2 1542.86 84.3944   8
  -3  -2  -2 1670.23 84.3099   8
   3  -2   2 1682.29 84.1584   8
   3   2  -2 1662.33 87.2985   6
   3  -2   2 1721.63 84.1289   8
   3   2  -2 1762.20 90.6732   2
  -3  -2   2 1670.42 90.5768   2
   3  -2  -2 1695.53 87.3293   6
  -3   2  -2 1525.60 90.3808   2
   3   2   2 1651.79 87.0279   6
   3  -2  -2 1748.33 79.6322   5
   3   2   2 1653.41 90.8051   2
   3   2   2 1597.48 84.5432   8
  -3   2  -2 1666.23 84.2310   8
  -3  -2   2 1615.00 84.3679   8
   4   2  -2 61.6104 4.05730   6
   4  -2   2 65.1880 4.21354   8
   4   2  -2 61.3621 4.23874   2
  -4  -2  -2 68.8673 4.51012   8
   4   2  -2 59.1040 4.39629   8
  -4  -2  -2 63.9542 4.26378   2
  -4  -2   2 62.3714 4.47357   8
   4   2   2 63.5267 4.62074   2
   4   2   2 73.4261 4.81557   8
   4   2   2 63.0669 3.82393   6
  -4  -2   2 58.8481 4.27942   2
   4  -2  -2 63.5268 4.08938   6
  -4   2  -2 58.7822 4.20006   2
   5  -2   2 236.601 13.1413   8
  -5  -2  -2 222.689 13.4139   8
   5   2  -2 228.488 13.4636   2
   5   2  -2 255.091 13.4020   6
  -5  -2  -2 246.785 13.9081   2
   5   2   2 236.600 13.8761   8
   5   2   2 244.553 14.2428   2
  -5  -2   2 230.227 13.9646   2
   5  -2  -2 246.497 13.4146   6
   5   2   2 220.978 13.0174   6
  -5   2  -2 217.162 13.8040   2
  -6  -2  -2 91.3193 6.23881   2
   6   2  -2 87.5840 6.53744   8
   6  -2   2 89.7869 5.98861   8
   6   2  -2 98.3577 5.99862   6
  -6   2  -2 88.5157 6.41454   2
  -6  -2   2 89.6223 6.37417   2
   6   2   2 87.9560 6.72166   8
   6   2   2 93.0097 6.36182   2
   6  -2  -2 89.6516 5.95548   6
   7   2  -2 89.6453 5.92826   6
   7   2  -2 84.5197 6.44176   8
   7  -2   2 83.4161 5.83927   8
  -7  -2  -2 80.8150 6.15424   2
  -7   2  -2 76.4795 6.60979   2
  -7  -2   2 87.3102 6.36823   2
   7   2   2 84.2691 5.76221   2
   7  -2  -2 88.7734 5.91206   6
   7   2   2 89.0289 6.87435   8
   8   2  -2 37.0383 3.36136   6
  -8  -2  -2 38.4234 3.90343   2
  -8  -2   2 35.4850 3.89643   2
  -8   2  -2 33.0049 3.91092   2
   8  -2  -2 35.5167 3.53729   6
   8   2   2 35.1310 4.73155   8
   9   2  -2 69.4587 5.58889   6
   9  -2   2 74.6775 4.93243   9
  -9  -2  -2 73.0707 6.18998   2
   9  -2   2 74.9667 5.02276   7
  -9  -2   2 68.7696 6.27078   2
   9  -2  -2 66.1885 4.50442   7
   9  -2  -2 71.5615 5.71844   6
  -9   2  -2 81.5492 6.65047   2
   9  -2  -2 75.5223 4.61308   9
  10  -2   2 285.642 13.1858   3
 -10  -2  -2 279.982 17.6840   2
  10   2  -2 261.170 13.0267   3
  10  -2   2 285.951 14.2431   9
  10  -2   2 288.886 14.5725   7
  10  -2   2 272.576 19.9037   1
 -10  -2   2 289.643 17.9740   2
  10  -2  -2 278.914 13.0508   3
  10  -2  -2 269.801 19.6501   1
  10  -2  -2 270.310 14.0373   7
 -10   2  -2 260.408 18.0007   2
  10  -2  -2 274.409 13.8345   9
  11  -2   2 3.04809 1.55879   3
  11   2  -2 8.02227 2.09321   7
  11  -2   2 7.03399 1.92888   9
  11  -2   2 4.01528 2.66190   1
  11   2  -2 5.33157 1.50831   3
  11  -2   2 7.08814 1.61475   7
  11  -2  -2 7.51057 1.58060   3
  11  -2  -2 5.09956 1.57901   9
  11  -2  -2 8.24606 1.61271   7
  11  -2  -2 3.34699 3.44690   1
  12  -2   2 330.688 15.3147   3
  12   2  -2 319.767 17.1200   7
  12  -2   2 324.396 16.6418   7
  12  -2   2 313.886 16.2840   9
  12  -2  -2 329.168 16.1727   7
  12  -2  -2 328.291 23.0576   1
  12  -2  -2 324.983 15.2826   3
  12  -2  -2 326.300 16.0491   9
  13   2  -2 0.97306 1.24008   7
  13  -2   2 2.39176 1.33457   7
  13  -2   2 2.36239 1.21083   9
  13  -2   2 2.04540 1.04277   3
  13  -2  -2 0.71313 3.39771   1
  13  -2  -2 1.30176 0.79582   7
  13  -2  -2 0.87936 0.89335   9
  13  -2  -2 1.49987 1.33706   3
  14   2  -2 49.2792 3.91051   9
  14  -2   2 60.1238 3.86086   9
  14   2  -2 63.7040 4.00078   7
  14  -2   2 53.0792 3.35355   7
  14   2   2 52.5663 4.44300   7
  14  -2  -2 47.8804 5.83074   1
  14  -2  -2 55.2345 3.60833   3
   0  -3  -2 -0.0111 0.21110   8
   0  -3   2 0.01756 0.32206   8
   0   3  -2 -0.1244 0.36844   6
   0  -3  -2 -0.0264 0.22281   8
   0  -3   2 0.05014 0.47557   8
   0   3  -2 -0.5398 0.46975   8
   0   3  -2 0.19767 0.50411   2
   0   3   2 -0.3132 0.22905   6
   1   3  -2 4.84486 1.00975   2
   1   3  -2 7.22819 1.20695   8
  -1  -3  -2 5.41345 0.80276   8
   1   3  -2 5.04549 0.88545   6
  -1  -3  -2 9.78862 0.94850   8
   1  -3   2 5.90220 0.93654   8
   1  -3   2 4.67006 0.87406   8
   1   3   2 5.21153 0.68383   6
  -1  -3   2 5.46538 1.06881   8
  -1   3  -2 5.85596 0.86760   6
  -1   3  -2 4.25765 0.99576   8
  -1  -3   2 5.43167 1.04404   8
  -1  -3   2 4.27209 0.66972   2
   1   3   2 6.41861 1.09142   8
  -1   3  -2 5.04523 0.90690   2
   2  -3   2 526.799 26.2613   8
  -2  -3  -2 509.921 26.3623   8
   2   3  -2 493.375 28.4398   2
  -2  -3  -2 532.811 26.3641   8
   2  -3   2 519.633 26.2548   8
   2   3  -2 502.936 26.7004   8
   2   3  -2 474.031 27.1344   6
   2   3   2 483.053 26.8503   6
   2   3   2 512.468 28.3419   2
  -2   3  -2 504.957 26.7111   8
   2   3   2 525.643 26.7027   8
  -2  -3   2 517.972 28.0847   2
  -2  -3   2 464.612 26.4848   8
  -2   3  -2 484.915 28.0685   2
   3  -3   2 90.3732 5.26584   8
  -3  -3  -2 84.5505 5.44966   8
   3   3  -2 86.8522 5.32676   6
   3   3  -2 89.8699 5.90188   2
   3  -3   2 94.8479 5.51290   8
   3   3  -2 89.5177 5.83552   8
  -3  -3   2 83.7193 5.64642   8
   3   3   2 80.4768 5.00050   6
   3  -3  -2 89.9503 5.34652   6
  -3  -3   2 87.6659 5.57568   2
   3   3   2 81.6511 5.83738   2
   4   3  -2 7.28901 1.51293   2
   4   3  -2 8.34848 1.22525   6
   4  -3   2 7.47591 1.20439   8
   4   3  -2 6.29019 1.56492   8
  -4  -3  -2 6.18702 0.92689   2
  -4  -3  -2 7.36681 1.45236   8
   4  -3  -2 7.35859 1.19336   6
  -4  -3   2 6.52985 1.41322   8
  -4  -3   2 5.33522 1.16186   2
   4   3   2 4.83563 1.44990   2
   5   3  -2 77.4019 5.06663   6
   5  -3   2 70.2804 4.81777   8
  -5  -3  -2 77.6897 5.49982   8
  -5  -3  -2 79.7271 5.06849   2
   5   3  -2 74.6124 5.73536   8
   5   3  -2 76.6486 5.44360   2
   5   3   2 69.1993 5.68759   2
  -5  -3   2 81.7814 5.45175   2
   5  -3  -2 72.3263 5.03456   6
   6   3  -2 16.0711 2.08214   6
  -6  -3  -2 16.2731 2.64481   8
  -6  -3  -2 18.7101 2.31883   2
   6   3  -2 17.6725 2.80654   8
   6   3  -2 16.0880 2.01573   2
  -6  -3   2 18.3709 2.49377   2
   6  -3  -2 15.0638 2.05573   6
   6   3   2 17.2080 2.63858   2
   7   3  -2 36.3512 3.23288   6
   7  -3   2 35.0972 2.97108   8
   7   3  -2 27.9812 4.31809   8
  -7  -3  -2 40.3184 3.50728   2
   7  -3  -2 33.4301 3.26477   6
   7   3   2 35.6992 3.80695   2
  -7  -3   2 44.1823 3.85537   2
   8   3  -2 293.364 17.2569   6
  -8  -3  -2 293.409 17.8287   2
   8  -3  -2 290.753 17.3459   6
  -8  -3   2 302.693 18.2005   2
  -9  -3  -2 16.3806 2.75579   2
   9  -3   2 22.3766 2.36988   9
   9  -3   2 21.1255 4.43362   1
   9  -3   2 20.2717 2.40445   7
   9  -3   2 20.9185 2.25031   3
   9  -3  -2 18.8924 4.08924   1
   9  -3  -2 20.9501 3.00123   6
   9  -3  -2 23.4483 2.11295   7
   9  -3  -2 23.8731 2.16406   9
  -9  -3   2 18.9278 3.01461   2
  10  -3   2 37.7045 3.46284   7
  10  -3   2 44.3348 3.32284   3
  10  -3   2 36.9006 3.52959   9
  10  -3   2 50.2617 6.66138   1
  10  -3  -2 40.8940 3.12651   9
  10  -3  -2 37.9691 5.74218   1
  10  -3  -2 40.2344 2.99261   7
  10  -3  -2 39.6920 3.13399   3
  11  -3   2 19.5269 2.33838   9
  11  -3   2 21.4017 4.36078   1
  11  -3   2 15.9777 2.19631   7
  11  -3   2 19.5041 2.41817   3
  11  -3  -2 19.9780 2.25496   3
  11  -3  -2 21.5712 1.99158   7
  11  -3  -2 15.0123 4.24456   1
  11  -3  -2 17.2286 2.10521   9
  12  -3   2 164.842 9.04098   7
  12  -3   2 147.115 13.4470   1
  12  -3   2 164.168 8.57031   3
  12  -3   2 174.600 9.12689   9
  12  -3  -2 161.320 13.2732   1
  12  -3  -2 174.839 8.70216   9
  12  -3  -2 165.956 8.40329   7
  12  -3  -2 167.502 8.54052   3
  13  -3   2 -1.9966 3.32096   1
  13  -3   2 1.56548 1.04153   9
  13  -3   2 0.23199 0.92237   3
  13  -3   2 0.40511 1.03995   7
  13   3  -2 -2.1700 1.32055   7
  13  -3  -2 3.02755 2.72108   1
  13  -3  -2 0.64336 0.91927   9
  13  -3  -2 -0.3629 1.13688   3
  14   3  -2 3.97394 1.37642   7
  14  -3   2 4.44837 0.66237   7
  14  -3   2 2.58826 0.86094   3
  14  -3   2 1.92683 0.78310   9
  14  -3  -2 4.54177 0.86117   9
  14  -3  -2 4.01989 1.26587   3
  14  -3  -2 3.55015 3.11880   1
   0  -4   2 47.0855 3.34476   8
   0  -4  -2 47.9633 2.67889   8
   0   4  -2 46.6080 3.25820   6
   0   4  -2 43.8032 3.46269   2
   0  -4  -2 47.8839 2.68149   8
   0   4   2 46.6881 3.07401   6
  -1  -4  -2 1.53891 0.56576   8
  -1  -4  -2 3.74930 0.66951   8
   1   4  -2 1.34408 0.56426   6
   1   4  -2 2.47606 0.87960   2
   1  -4   2 2.05341 0.68465   8
  -1  -4   2 3.10576 0.90324   8
  -1   4  -2 1.84183 0.63249   6
   1   4   2 1.93334 0.51401   6
  -1   4  -2 1.21747 0.68583   2
  -2  -4  -2 811.078 43.4121   8
   2   4  -2 756.113 46.9716   2
   2  -4   2 923.817 43.4124   8
   2   4  -2 864.705 45.0777   6
  -2  -4   2 870.619 43.8434   8
   2   4   2 799.789 44.7169   6
   2   4   2 786.970 46.8826   2
  -2  -4   2 832.480 46.1381   2
  -2   4  -2 916.726 45.1598   6
   3   4  -2 10.4260 1.85187   2
  -3  -4  -2 11.1191 1.62584   8
   3  -4   2 10.6421 1.39380   8
   3   4   2 10.4103 1.84305   2
  -3  -4   2 10.8708 1.31179   2
  -3  -4   2 11.0120 1.84273   8
   4  -4   2 6.00091 1.02028   8
  -4  -4  -2 6.10979 1.34330   8
   4   4  -2 7.20678 1.26044   6
   4   4  -2 5.43780 1.47511   2
  -4  -4   2 5.08353 1.11347   2
   4   4   2 8.09888 1.90950   2
  -4  -4   2 6.63704 1.56613   8
   5   4  -2 114.227 7.48105   6
   5   4  -2 118.269 8.30370   2
   5  -4   2 121.123 6.97418   8
  -5  -4  -2 121.647 7.97479   8
   5   4   2 125.924 8.74494   2
  -5  -4   2 126.167 7.82948   2
  -6  -4  -2 0.50496 1.30556   8
   6  -4   2 0.86388 0.67334   8
   6   4  -2 0.15811 1.50031   2
   6   4  -2 2.65894 1.15089   6
   6   4   2 -0.9749 1.23117   2
  -6  -4   2 0.33304 0.95464   2
   7   4  -2 20.5902 2.67175   6
  -7  -4   2 29.5609 3.25042   2
   7   4   2 19.1397 3.07289   2
   8  -4   2 0.82286 0.98052   7
   8  -4   2 -0.1512 0.98024   9
   8  -4  -2 0.44283 0.58020   7
  -8  -4   2 -0.2040 1.50839   2
   8  -4  -2 0.96176 0.66893   9
   9  -4   2 51.2210 6.27338   1
   9  -4   2 50.7668 3.82461   7
   9  -4   2 53.5820 3.85774   9
   9  -4   2 51.1839 3.45810   3
   9  -4  -2 52.7656 3.23688   7
   9  -4  -2 52.6136 6.17754   1
  -9  -4   2 50.1274 4.92307   2
   9  -4  -2 56.1342 3.44586   9
  10  -4   2 334.254 16.6996   7
  10  -4   2 338.972 23.4942   1
  10  -4   2 325.693 15.5372   3
  10  -4   2 333.325 16.3657   9
  10  -4  -2 334.895 16.0416   7
  10  -4  -2 327.185 23.5697   1
  10  -4  -2 329.446 15.9618   9
  11  -4   2 3.10024 1.43087   9
  11  -4   2 1.53133 2.39688   1
  11  -4   2 1.09912 1.42157   3
  11  -4   2 0.35649 1.06371   7
  11  -4  -2 -0.8259 1.19915   3
  11  -4  -2 0.27093 3.41666   1
  11  -4  -2 1.12185 0.71390   7
  11  -4  -2 0.06193 0.91999   9
  12  -4   2 34.5263 3.10379   9
  12  -4   2 37.9062 3.21608   3
  12  -4   2 44.3508 5.82322   1
  12  -4   2 34.6204 2.55537   7
  12  -4  -2 33.3945 2.75378   3
  12  -4  -2 36.6503 2.57044   9
  12  -4  -2 43.7982 5.81822   1
  13  -4   2 26.3324 2.32174   9
  13  -4   2 25.4404 4.08312   1
  13  -4   2 24.0219 1.70161   7
  13  -4   2 27.9756 2.23084   3
  13  -4  -2 27.0950 4.48034   1
  13  -4  -2 20.9902 2.07566   3
  13  -4  -2 23.5600 1.72830   9
  14  -4   2 1.41785 0.73378   9
  14  -4   2 0.89098 0.82522   3
  14  -4   2 -0.4477 2.01615   1
  14  -4  -2 1.04718 0.89628   3
  14  -4  -2 2.28811 3.46312   1
   0  -5   2 -0.3159 0.57492   8
   0   5  -2 -0.3890 0.43016   6
   0   5   2 0.53064 0.49723   6
   0   5  -2 0.13551 0.78877   2
  -1   5   2 17.3178 1.74181   6
   1  -5   2 16.2918 1.79326   8
  -1  -5  -2 16.7933 1.54498   8
   1   5  -2 18.9045 1.92052   6
   1   5  -2 16.4828 2.35390   2
  -1   5  -2 15.6341 1.78857   6
   1   5   2 19.8162 1.73673   6
  -1  -5   2 19.2389 2.26172   8
  -2   5   2 1.58236 0.75279   6
  -2  -5  -2 0.87119 0.64558   8
   2  -5   2 1.29946 0.65220   8
   2   5  -2 1.22356 1.19636   2
   2   5  -2 1.62084 0.72154   6
  -2   5  -2 0.04496 0.76922   6
  -2  -5   2 0.98662 0.70232   8
   3   5  -2 6.62868 1.35225   6
   3   5  -2 8.12519 1.87708   2
   3  -5   2 4.73941 0.84849   8
  -3  -5  -2 5.40559 1.31188   8
  -3   5  -2 6.78588 1.37878   6
   3   5   2 6.87865 1.76751   2
  -3  -5   2 5.98243 1.60972   8
  -4  -5  -2 0.90841 0.74959   8
   4  -5   2 1.75841 0.60422   8
   4   5  -2 3.26078 1.03189   6
   4   5  -2 2.75071 1.38629   2
   4   5   2 3.21951 1.69890   2
  -4  -5   2 1.20277 0.96964   8
  -4   5  -2 3.15947 1.01336   6
   5  -5   2 49.7976 2.97953   8
  -5  -5  -2 61.8318 4.82433   8
   5   5  -2 55.0927 5.13309   2
   5   5  -2 64.2080 4.36599   6
  -5  -5   2 58.4492 5.19015   8
   5   5   2 63.3578 5.63255   2
   6   5  -2 304.811 18.5450   2
   6   5  -2 300.553 17.4341   6
   6   5   2 292.677 18.8962   2
   7  -5   2 57.1228 3.80157   9
   7   5   2 58.1618 5.96504   2
   7  -5  -2 58.3568 3.32370   9
   8  -5   2 15.6531 1.83652   9
   8  -5   2 13.2020 4.01816   1
   8  -5   2 16.8510 1.95035   7
   8  -5  -2 17.0466 1.58631   9
   8  -5  -2 13.7621 1.17001   7
   8  -5  -2 16.4014 3.89831   1
   8   5   2 11.8434 3.26356   2
   9  -5   2 143.661 7.84450   7
   9  -5   2 144.306 7.83749   9
   9  -5   2 148.437 12.2346   1
   9  -5   2 144.027 7.54226   3
   9  -5  -2 157.448 12.1593   1
   9  -5  -2 146.894 7.33076   9
   9  -5  -2 136.451 6.89447   7
  10  -5   2 98.9136 5.64299   3
  10  -5   2 97.8825 10.2421   1
  10  -5   2 102.225 5.74673   7
  10  -5   2 95.9884 5.83139   9
  10  -5  -2 100.979 5.33748   9
  10  -5  -2 104.199 10.1100   1
  11  -5   2 35.2129 5.47134   1
  11  -5   2 29.3482 2.59627   3
  11  -5   2 28.9418 2.50097   9
  11  -5   2 32.4824 2.38974   7
  11  -5  -2 30.7614 2.23164   9
  11  -5  -2 32.4954 2.58931   3
  11  -5  -2 31.0384 5.61138   1
  12  -5   2 55.4230 3.52950   9
  12  -5   2 55.0584 6.34698   1
  12  -5   2 55.7423 2.98183   7
  12  -5   2 54.2141 3.80483   3
  12  -5  -2 55.0928 2.78606   9
  12  -5  -2 37.5244 6.07598   1
  12  -5  -2 56.6081 3.63112   3
  13  -5   2 22.9840 1.67947   9
  13  -5   2 25.3206 2.05925   3
  13  -5   2 27.9550 4.97319   1
  13  -5  -2 18.3152 2.03252   3
  13  -5  -2 29.7342 4.40542   1
  14  -5  -2 0.47157 0.56443   3
   0   6   2 106.394 6.94898   6
   0   6  -2 117.314 7.23271   6
   0  -6   2 108.693 6.90217   8
  -1  -6  -2 139.357 7.85825   8
   1  -6   2 146.713 8.40102   8
  -1   6   2 145.319 8.71114   6
   1   6  -2 141.083 8.82416   6
  -1  -6   2 143.442 8.79502   8
   2  -6   2 0.78800 0.60140   8
   2   6  -2 0.35972 0.64765   6
  -2  -6  -2 0.72612 0.71351   8
  -2   6   2 1.17671 0.71510   6
   2   6  -2 1.29802 1.36790   2
  -2  -6   2 0.98782 1.02449   8
  -2   6  -2 -0.1519 0.80122   6
   3   6  -2 29.7432 3.36783   2
   3   6  -2 24.5569 2.51531   6
  -3   6   2 26.1945 2.60994   6
   3  -6   2 25.4186 1.76004   8
  -3  -6  -2 25.3260 2.59364   8
  -3  -6   2 20.4542 2.89843   8
  -3   6  -2 24.4021 2.68144   6
   3   6   2 20.8130 3.21846   2
  -4  -6  -2 116.899 8.00688   8
   4   6  -2 130.970 9.15079   2
   4   6  -2 118.187 7.90376   6
   4   6   2 122.575 9.27639   2
  -4  -6   2 110.363 8.28774   8
  -4   6  -2 135.763 8.22208   6
   5   6  -2 0.58374 1.81476   2
  -5   6  -2 1.90023 1.06769   6
   5   6   2 1.85544 2.05133   2
   6   6  -2 212.085 13.7681   2
   6  -6   2 195.068 10.2182   7
   6  -6   2 201.048 10.0801   9
   6  -6  -2 202.970 9.54817   9
  -6   6  -2 194.173 12.6220   6
   6   6   2 203.588 14.1335   2
   7  -6   2 42.0564 3.14280   9
   7  -6   2 43.9991 3.05681   7
   7  -6   2 47.7116 6.04058   1
   7  -6  -2 42.8222 2.53866   9
   7   6   2 37.4647 5.28102   2
   7  -6  -2 49.4155 6.12654   1
   8  -6   2 17.2836 2.13095   3
   8  -6   2 17.7351 2.04600   9
   8  -6   2 22.4198 4.32101   1
   8  -6   2 19.6430 2.00621   7
   8  -6  -2 18.9208 1.57850   9
   8  -6  -2 19.3957 4.43304   1
   9  -6   2 16.4174 3.99224   1
   9  -6   2 13.3187 1.73287   9
   9  -6   2 15.1919 1.87707   3
   9  -6   2 15.5383 1.61784   7
   9  -6  -2 13.0702 1.18529   9
   9  -6  -2 13.4643 3.65831   1
  10  -6   2 236.948 12.1599   9
  10  -6   2 245.217 18.3013   1
  10  -6   2 255.310 12.1265   7
  10  -6   2 246.234 11.8973   3
  10  -6  -2 260.568 18.5905   1
  10  -6  -2 242.184 11.4268   9
  11  -6   2 3.61051 1.07218   9
  11  -6   2 5.13320 1.22349   3
  11  -6   2 11.6942 4.14958   1
  11  -6  -2 5.02671 1.12006   3
  11  -6  -2 4.76273 2.82093   1
  12  -6   2 3.92519 3.97481   1
  12  -6   2 1.89873 0.72016   9
  12  -6   2 3.42694 1.29906   3
  12  -6  -2 2.69897 1.20138   3
  12  -6  -2 1.84925 2.58059   1
  13  -6   2 19.3333 1.73340   3
  13  -6   2 20.5078 3.79578   1
  13  -6  -2 15.6914 1.72213   3
  13  -6  -2 21.3567 3.71812   1
   0  -7   2 -0.4508 0.89938   4
   0   7  -2 0.21814 0.89533   6
   0  -7  -2 0.69044 0.79468   4
   1   7  -2 3.04469 1.12099   6
   1   7  -2 1.09861 1.61118   2
  -1  -7  -2 1.08511 0.80977   4
   1  -7   2 0.82533 0.81583   4
   1  -7  -2 2.31296 0.88675   4
  -1  -7   2 1.07692 0.91279   4
  -1   7  -2 1.83433 1.32249   6
   2   7  -2 3.86450 1.51911   6
  -2  -7  -2 1.23618 0.85453   4
  -2   7   2 2.36155 1.10867   6
   2  -7   2 1.63849 0.92105   4
   2   7  -2 1.26984 1.25689   2
   2  -7  -2 2.23624 0.99907   4
  -2   7  -2 2.80581 1.41475   6
  -2  -7   2 2.71457 1.01224   4
  -3  -7  -2 -0.0474 1.01350   4
   3   7  -2 0.77300 1.30657   2
   3  -7   2 1.59003 1.10510   4
   3   7  -2 1.44108 1.30214   6
  -3   7   2 0.90852 1.00778   6
  -3   7  -2 -0.3332 0.84216   6
   3  -7  -2 0.89487 1.04249   4
  -3  -7   2 1.11829 0.95581   4
   4  -7   2 2.15630 0.97345   4
   4  -7   2 1.05682 0.82194   9
   4   7  -2 0.41972 2.05951   2
  -4   7   2 1.25984 1.14485   6
  -4  -7  -2 2.23790 1.30997   4
   4  -7  -2 2.35973 1.19936   4
  -4   7  -2 1.94686 1.26273   6
   4  -7  -2 1.73188 0.56186   9
   4   7   2 0.48160 2.16588   2
   5  -7   2 6.58549 1.57378   4
  -5  -7  -2 4.56691 1.45495   7
   5  -7   2 6.21881 1.25058   9
  -5  -7  -2 4.25452 0.99510   3
  -5   7   2 7.13411 1.80339   6
   5   7  -2 5.30814 2.91184   2
   5  -7   2 5.60394 1.09187   7
   5   7   2 5.81175 2.80948   2
   5  -7  -2 4.89088 0.72847   9
  -5   7  -2 3.89776 1.58366   6
   6   7  -2 250.645 17.7416   2
  -6  -7  -2 275.164 12.6822   3
   6  -7   2 293.414 13.5636   7
   6  -7   2 264.916 13.2967   9
   6  -7   2 270.206 19.3567   1
   6  -7  -2 276.955 12.6829   9
   6   7   2 272.392 18.5827   2
   7  -7   2 31.9427 2.51259   7
   7  -7   2 36.4544 5.33801   1
   7  -7   2 33.5417 2.65708   9
   7  -7  -2 28.7456 5.03378   1
   7  -7  -2 32.8442 1.88031   9
   8  -7   2 68.0671 4.17618   3
   8  -7   2 69.0310 4.11702   9
   8  -7   2 68.2557 3.91845   7
   8  -7   2 77.4926 7.74414   1
   8  -7  -2 70.2866 7.50519   1
   9  -7   2 3.47075 1.41630   3
   9  -7   2 2.80679 0.68313   7
   9  -7   2 4.19001 1.08274   9
   9  -7   2 2.89868 3.98579   1
   9  -7  -2 1.41835 3.65653   1
  10  -7   2 10.7404 1.79915   3
  10  -7   2 13.5303 3.89638   1
  10  -7   2 14.5175 1.36225   9
  10  -7  -2 16.7876 3.80223   1
  11  -7   2 7.66243 0.89510   9
  11  -7   2 6.87930 1.18981   3
  11  -7   2 7.18209 3.26674   1
  11  -7  -2 5.11364 2.50559   1
  11  -7  -2 7.41306 1.14804   3
  12  -7   2 20.1870 1.93937   3
  12  -7   2 28.5873 4.18002   1
  12  -7  -2 17.4984 1.73061   3
  12  -7  -2 9.89895 2.83639   1
   0  -8  -2 566.701 27.8788   7
   0  -8   2 547.762 28.1827   7
   0  -8   2 567.157 27.5069   9
   0  -8   2 596.018 26.7404   4
   0  -8  -2 626.371 26.8392   4
   0  -8  -2 574.386 27.2192   9
   0   8  -2 643.881 33.1094   6
   1   8  -2 16.6272 2.87728   6
  -1  -8  -2 18.4760 1.99089   4
  -1  -8  -2 18.3608 1.88152   9
   1  -8   2 16.1363 1.97024   4
  -1  -8  -2 18.1642 1.86896   7
   1  -8   2 21.8804 2.23225   9
   1  -8   2 21.1654 2.17399   7
  -1  -8   2 18.0468 2.10182   4
  -1   8  -2 14.3289 2.62527   6
   1  -8  -2 16.9984 2.05118   4
  -1  -8   2 18.6408 2.20302   9
  -1  -8   2 16.3073 2.05545   7
   1  -8  -2 19.0629 1.67183   9
   1  -8  -2 19.1318 1.56241   7
  -2  -8  -2 2.99865 1.02167   7
   2  -8   2 7.88836 1.36034   7
   2  -8   2 6.61933 1.25738   9
  -2  -8  -2 4.55832 1.14119   9
   2  -8   2 3.77258 1.16011   4
   2   8  -2 5.35897 2.60321   2
  -2  -8  -2 5.83238 1.29041   4
  -2  -8   2 4.57648 1.43969   4
  -2  -8   2 4.96013 1.30046   3
   2  -8  -2 3.87678 1.21190   4
  -2  -8   2 5.22140 1.17769   7
   2  -8  -2 6.61613 0.80989   7
  -2   8  -2 1.65779 1.40843   6
   2  -8  -2 5.53969 0.98945   9
  -2  -8   2 3.76452 1.33066   9
   3  -8   2 1.37108 0.90043   7
   3   8  -2 -0.5183 2.25909   2
  -3  -8  -2 0.41850 0.98717   7
  -3  -8  -2 1.71675 1.06896   3
  -3  -8  -2 1.13456 1.13595   4
   3  -8   2 0.21198 0.90753   4
   3  -8   2 1.79339 0.97132   9
  -3  -8  -2 1.08920 0.78609   9
   3  -8  -2 3.33164 1.34261   4
  -3  -8   2 1.00006 1.20473   7
  -3  -8   2 0.85201 1.09545   3
   3  -8  -2 1.58035 0.58580   9
  -3   8  -2 0.82231 1.45264   6
  -3  -8   2 1.39485 1.19651   4
   4  -8   2 102.393 5.65258   4
  -4  -8  -2 91.5300 5.73809   9
  -4  -8  -2 95.7862 5.77224   4
   4   8  -2 84.2295 8.50069   2
   4  -8   2 88.2907 5.27149   9
  -4  -8  -2 106.347 5.38955   3
   4  -8   2 98.3114 5.34634   7
  -4  -8  -2 94.0841 5.76280   7
   4   8   2 99.8050 9.02490   2
   4  -8  -2 94.2863 4.78897   9
  -4  -8   2 89.2369 5.17270   3
   4  -8  -2 100.598 5.70120   4
   5  -8   2 19.1107 4.16609   1
   5  -8   2 13.6730 1.48718   7
   5  -8   2 15.7618 1.74007   9
  -5  -8  -2 13.1143 2.16771   9
  -5  -8  -2 13.6658 1.78666   3
   5  -8   2 14.8108 2.00325   4
  -5  -8  -2 12.5737 1.94353   7
   5  -8  -2 14.2548 1.07424   9
  -5  -8   2 14.9176 1.83001   3
   6  -8   2 3.96952 0.80835   7
   6  -8   2 2.18784 3.55406   1
   6  -8   2 2.06956 1.03959   9
  -6  -8  -2 2.64044 1.29905   7
  -6  -8  -2 3.96298 1.29962   3
   7  -8   2 69.2214 8.41638   1
   7  -8   2 70.9365 3.71657   7
   7  -8   2 63.5267 4.04580   3
   7  -8   2 71.4654 4.10942   9
   7  -8  -2 69.2723 8.07767   1
   8  -8   2 2.56060 1.33126   3
   8  -8   2 1.58351 0.81701   9
   8  -8   2 -4.4932 3.81944   1
   8  -8  -2 3.72883 3.06219   1
   9  -8   2 93.1146 8.65574   1
   9  -8   2 92.1661 5.17950   3
   9  -8   2 87.8201 4.67263   9
   9  -8  -2 93.6927 9.02476   1
  10  -8   2 -2.3826 2.23081   1
  10  -8   2 0.56374 0.87178   3
  10  -8   2 1.90381 0.43411   9
  10  -8  -2 -0.0516 2.34922   1
  11  -8   2 1.05090 1.09490   3
  11  -8  -2 0.42418 2.12738   1
  11  -8  -2 1.82086 0.99079   3
   0  -9   2 -0.2557 1.04835   3
   0  -9   2 -1.4771 0.97769   4
   0  -9  -2 0.33621 0.75537   9
   0  -9  -2 1.54892 1.09586   4
   0  -9   2 -0.2748 0.67820   7
   0  -9   2 -0.9879 0.87518   9
   0  -9  -2 -0.7999 0.59131   7
   1  -9   2 39.0762 3.26169   4
   1  -9   2 38.3436 2.98508   7
  -1  -9  -2 43.0057 3.14134   3
  -1  -9  -2 39.6659 3.31702   4
  -1  -9  -2 36.2170 2.87073   9
   1  -9   2 41.2602 3.06698   3
   1  -9   2 37.0443 2.84778   9
  -1  -9  -2 40.2981 2.84838   7
   1  -9  -2 37.8230 2.46496   7
  -1  -9   2 35.9457 3.17138   9
  -1  -9   2 35.3741 2.90923   7
  -1  -9   2 41.0109 3.11062   3
   1  -9  -2 42.8377 3.22744   4
  -1  -9   2 42.9564 3.30947   4
   1  -9  -2 37.6044 2.58785   9
  -2  -9  -2 8.76524 1.75858   4
   2  -9   2 7.56026 1.23684   7
   2  -9   2 7.42971 1.51682   3
  -2  -9  -2 7.26209 1.50508   3
   2  -9   2 9.26167 1.64603   4
  -2  -9  -2 4.24011 1.06253   9
   2  -9   2 7.06105 1.24781   9
  -2  -9  -2 5.86355 1.24103   7
  -2  -9   2 5.25179 1.49264   3
   2  -9  -2 6.63237 0.98144   9
  -2  -9   2 5.58656 1.54311   9
   2  -9  -2 5.57745 1.46105   4
  -2  -9   2 9.17318 1.59359   7
  -2  -9   2 7.16991 1.54442   4
  -3  -9  -2 13.2215 1.81074   3
   3  -9   2 15.0332 1.72810   7
  -3  -9  -2 12.1158 1.80629   7
  -3  -9  -2 11.4094 1.66328   9
   3  -9   2 10.3060 1.72139   3
   3  -9   2 13.4981 1.71119   9
   3  -9   2 11.3895 1.74551   4
  -3  -9  -2 14.4868 2.17149   4
  -3  -9   2 10.4947 1.94183   7
  -3  -9   2 10.1181 1.75052   3
   3  -9  -2 9.96264 1.75092   4
  -3  -9   2 12.8677 1.97580   9
   3  -9  -2 12.8875 1.25236   9
  -3  -9   2 13.1476 2.14120   4
   4  -9   2 3.20072 1.05816   9
   4  -9   2 7.32828 1.44976   4
  -4  -9  -2 2.84729 1.05395   3
  -4  -9  -2 4.69549 1.40457   4
  -4  -9  -2 2.52057 1.20567   7
   4  -9   2 2.92258 0.81320   7
  -4  -9  -2 3.18383 1.04008   9
   4  -9  -2 2.26504 1.10500   4
  -4  -9   2 3.25583 1.53772   7
  -4  -9   2 2.92764 1.21940   3
   4  -9  -2 3.00965 0.54149   9
   5  -9   2 22.2904 2.43871   4
   5  -9   2 20.1003 2.20747   3
  -5  -9  -2 17.7801 2.39333   9
   5  -9   2 24.3839 2.02519   9
  -5  -9  -2 22.4547 2.49167   7
   5  -9   2 24.5103 1.71741   7
  -5  -9  -2 17.9747 2.05862   3
  -5  -9   2 23.1462 2.82660   7
  -5  -9   2 24.3379 2.25358   3
   5  -9  -2 25.5273 2.51241   4
   6  -9   2 44.4651 3.21472   3
   6  -9   2 43.9161 2.81776   9
  -6  -9  -2 41.6806 3.98401   9
  -6  -9  -2 42.1079 3.40996   7
   6  -9   2 39.1857 3.32634   4
  -6  -9  -2 46.0774 3.20714   3
   7  -9   2 0.63409 1.09688   3
   7  -9   2 -0.7997 0.57646   9
  -7  -9  -2 -0.7240 0.99078   7
   8  -9   2 8.58892 1.34621   3
  -8  -9  -2 7.53261 1.94543   7
   8  -9   2 9.56204 0.88276   9
   9  -9   2 5.39506 1.09910   3
   9  -9  -2 3.52290 2.56548   1
  10  -9   2 47.6453 2.78356   3
  10  -9  -2 44.3365 2.64203   3
  10  -9  -2 35.5491 4.83915   1
   0 -10   2 177.752 9.44512   7
   0 -10  -2 182.920 8.87280   3
   0 -10  -2 190.336 8.91807   7
   0 -10   2 190.961 9.06381   3
   0 -10   2 175.196 9.35266   9
   0 -10  -2 176.923 9.02301   9
   0 -10  -2 166.754 9.40742   4
   0 -10   2 175.256 9.43416   4
   1 -10   2 3.37805 1.27130   3
   1 -10   2 1.47312 1.06079   9
  -1 -10  -2 -0.1221 0.63663   7
   1 -10   2 1.04785 1.12647   4
  -1 -10  -2 -0.1560 0.83812   9
   1 -10   2 0.14518 0.91091   7
  -1 -10  -2 1.84680 1.15814   3
  -1 -10  -2 1.97082 1.34688   4
  -1 -10   2 2.27638 1.14072   9
   1 -10  -2 0.40111 1.13575   4
  -1 -10   2 0.13042 1.14934   3
   1 -10  -2 -0.2715 0.59148   9
  -1 -10   2 0.58606 0.71555   7
  -1 -10   2 -0.5385 1.09297   4
  -2 -10  -2 5.23058 1.25408   9
   2 -10   2 8.00047 1.22575   7
   2 -10   2 6.43476 1.60323   4
  -2 -10  -2 7.61447 1.65313   4
   2 -10   2 4.66904 1.43009   3
  -2 -10  -2 8.09861 1.28633   7
  -2 -10  -2 8.30477 1.34566   3
   2 -10   2 9.56786 1.39464   9
  -2 -10   2 7.58360 1.57035   7
  -2 -10   2 6.16375 1.53747   9
   2 -10  -2 4.23517 1.49963   4
   2 -10  -2 5.87451 0.85598   9
  -2 -10   2 10.1778 1.78793   4
  -2 -10   2 5.60515 1.43885   3
   3 -10   2 1.44810 1.23405   3
  -3 -10  -2 2.95896 1.02088   9
  -3 -10  -2 4.07658 1.43198   4
   3 -10   2 1.31486 0.64166   7
  -3 -10  -2 2.34938 0.95743   7
   3 -10   2 1.05742 0.92955   9
   3 -10   2 1.15375 1.12294   4
  -3 -10  -2 -0.7319 0.74259   3
  -3 -10   2 1.37407 1.22968   7
   3 -10  -2 0.33222 1.36484   4
   3 -10  -2 0.85114 0.42720   9
  -3 -10   2 1.31027 1.30890   4
  -3 -10   2 1.29449 0.97545   9
  -3 -10   2 1.12985 1.14859   3
   4 -10   2 225.619 10.3993   7
   4 -10   2 223.571 10.5076   3
   4 -10   2 226.614 11.0443   4
  -4 -10  -2 216.357 11.0052   4
  -4 -10  -2 226.644 11.3989   7
  -4 -10  -2 223.128 11.2687   9
  -4 -10  -2 216.783 10.4126   3
   4 -10   2 217.015 10.6395   9
  -4 -10   2 211.705 11.3371   9
   4 -10  -2 216.698 10.9175   4
  -4 -10   2 203.522 11.5661   7
  -4 -10   2 211.169 10.3732   3
   5 -10   2 44.8370 2.77289   9
  -5 -10  -2 45.3532 3.21217   3
  -5 -10  -2 42.1598 3.25511   7
  -5 -10  -2 52.2041 3.79140   9
   5 -10   2 49.1432 3.28928   3
   5 -10   2 43.2751 3.41571   4
  -5 -10   2 43.5995 3.84338   7
   5 -10  -2 38.4927 3.48760   4
  -6 -10  -2 106.642 6.01295   9
   6 -10   2 99.4133 4.99817   9
  -6 -10  -2 111.634 6.20270   7
  -6 -10  -2 95.8537 5.16893   3
   6 -10   2 98.7703 5.44592   3
  -6 -10   2 98.5408 6.17643   7
  -7 -10  -2 2.14086 1.34427   7
   7 -10   2 1.81376 0.83047   3
  -7 -10  -2 -0.0093 1.48532   9
  -7 -10   2 2.27217 1.58653   7
  -8 -10  -2 5.21680 1.19056   7
   8 -10   2 5.45456 1.24647   3
  -9 -10  -2 2.19590 0.82214   7
   9 -10   2 3.36275 1.15063   3
   0 -11  -2 -0.4628 1.07436   4
   0 -11   2 -0.4788 0.67756   9
   0 -11   2 0.50204 1.15748   3
   0 -11  -2 0.36050 0.82463   3
   0 -11   2 0.61751 1.11453   4
   0 -11   2 0.03958 0.74855   7
   0 -11  -2 -0.4038 0.64809   9
  -1 -11  -2 39.0578 2.72098   3
   1 -11   2 39.2034 2.46921   7
  -1 -11  -2 38.5483 2.68392   9
   1 -11   2 39.8229 2.78761   3
  -1 -11  -2 34.9108 2.02056   7
   1 -11   2 37.6633 2.78051   9
   1 -11   2 39.8658 3.25181   4
  -1 -11  -2 41.1360 3.27612   4
  -1 -11   2 40.7286 3.01898   3
   1 -11  -2 35.4827 2.65405   3
  -1 -11   2 39.2685 3.24291   4
   1 -11  -2 33.0700 3.15458   4
  -1 -11   2 38.2258 2.69324   7
   1 -11  -2 34.0411 2.17817   9
  -1 -11   2 39.2865 3.05179   9
   2 -11   2 2.80511 1.00918   4
   2 -11   2 2.66040 0.62265   7
  -2 -11  -2 2.96816 0.77133   7
   2 -11   2 3.51661 1.28662   3
  -2 -11  -2 3.77152 1.19355   3
   2 -11   2 2.54174 0.96231   9
  -2 -11  -2 3.21958 1.32465   4
  -2 -11  -2 2.89221 1.07753   9
  -2 -11   2 4.15465 1.05426   3
  -2 -11   2 3.07870 1.23558   9
  -2 -11   2 1.39801 1.32656   4
   2 -11  -2 2.86053 1.23845   4
  -2 -11   2 2.89897 0.91117   7
   2 -11  -2 2.80823 1.19062   3
  -3 -11  -2 3.17775 1.24075   4
  -3 -11  -2 1.00966 0.76600   7
  -3 -11  -2 -0.1717 0.99249   9
  -3 -11  -2 -0.0969 0.75699   3
   3 -11   2 0.94918 0.69927   9
   3 -11   2 1.17617 1.14023   4
   3 -11   2 0.48646 0.84445   3
  -3 -11   2 1.73519 1.14497   7
   3 -11  -2 1.22886 1.06990   3
   3 -11  -2 1.43248 0.88715   4
  -3 -11   2 1.75675 1.36194   4
  -3 -11   2 1.52644 1.20942   9
  -3 -11   2 0.16670 0.78449   3
  -4 -11  -2 1.62485 0.88847   9
  -4 -11  -2 0.25306 0.58659   7
   4 -11   2 0.09373 1.01755   3
   4 -11   2 -0.0382 0.46762   9
   4 -11   2 -0.0142 1.02623   4
  -4 -11  -2 -0.5677 0.69519   3
  -4 -11   2 -0.1061 1.18105   9
   4 -11  -2 0.60629 1.08980   4
  -4 -11   2 -0.9122 1.05492   7
   5 -11   2 1.42882 1.07748   4
   5 -11   2 -0.2312 0.63511   3
  -5 -11  -2 -0.1583 0.67291   7
  -5 -11  -2 -0.5853 0.74983   9
  -5 -11  -2 2.23058 0.98730   3
  -5 -11   2 -0.2909 1.00476   9
  -5 -11   2 1.80060 1.13217   7
  -6 -11  -2 0.98979 0.72783   7
  -6 -11  -2 2.30311 0.95460   9
   6 -11   2 1.10586 0.78981   3
  -6 -11   2 0.88891 1.13566   7
   7 -11   2 3.68372 0.88237   3
  -7 -11  -2 5.25857 0.95547   7
  -7 -11  -2 6.89361 1.33828   9
  -7 -11   2 4.24013 1.14498   7
   8 -11   2 24.9911 1.68460   3
   0 -12  -2 67.0324 3.70632   3
   0 -12   2 68.9461 3.89365   3
   0 -12   2 64.1014 3.69225   9
   0 -12  -2 64.3539 4.03716   4
   0 -12   2 68.5416 4.29386   4
   1 -12   2 57.8448 3.52844   3
   1 -12   2 55.6417 3.79426   4
  -1 -12  -2 50.4737 3.66012   4
  -1 -12  -2 55.4168 3.26591   3
  -1 -12  -2 56.5340 2.92231   9
   1 -12   2 55.4671 3.15935   9
  -1 -12   2 56.1958 3.45162   9
  -1 -12   2 56.8960 3.41826   3
  -1 -12   2 52.3028 3.67119   4
   1 -12  -2 51.1174 3.59578   4
   1 -12  -2 56.8452 3.42093   3
  -1 -12   2 53.2094 2.94561   7
  -2 -12  -2 5.54473 0.89063   9
   2 -12   2 5.19234 1.35079   4
   2 -12   2 7.40326 1.36219   3
  -2 -12  -2 6.34273 1.09362   3
   2 -12   2 6.80467 0.80244   9
  -2 -12  -2 7.03581 1.44633   4
   2 -12  -2 6.79324 1.29117   3
  -2 -12   2 7.49848 1.11357   3
  -2 -12   2 8.64534 1.26328   9
   2 -12  -2 4.38780 1.17982   4
  -2 -12   2 7.23325 0.87431   7
   3 -12   2 47.7285 2.94445   3
  -3 -12  -2 49.9180 3.02126   3
  -3 -12  -2 46.4450 2.80783   9
  -3 -12   2 52.3543 2.98874   7
   3 -12  -2 50.6940 3.07232   3
  -3 -12   2 44.4478 3.04928   9
  -4 -12  -2 102.205 5.16322   9
  -4 -12  -2 92.0832 4.84851   3
   4 -12   2 98.5526 5.03672   3
  -4 -12   2 100.219 5.40012   9
  -4 -12   2 104.283 5.31062   7
   4 -12  -2 102.344 5.06548   3
   5 -12   2 9.40203 1.15212   3
  -5 -12  -2 8.63450 1.02993   9
   5 -12  -2 10.3157 1.09232   3
  -5 -12   2 10.0339 1.12374   7
   6 -12   2 15.1781 1.28035   3
   0 -13  -2 0.80971 0.48777   3
  -1 -13  -2 12.7488 1.13983   3
   1 -13  -2 11.6602 1.08019   3
   0   0  -3 -1.4183 0.16548   8
   0   0  -3 -0.8829 0.32815   8
   0   0   3 -1.0837 0.32081   8
  -1   0   3 0.39919 0.31822   8
   1   0  -3 -0.0801 0.22767   6
  -1   0  -3 -0.3198 0.35281   8
   1   0  -3 0.35616 0.29266   8
  -1   0  -3 0.38254 0.35301   2
  -1   0  -3 0.07780 0.24650   5
  -1   0  -3 0.93062 0.42860   8
   1   0  -3 0.76381 0.32104   8
   1   0   3 0.19937 0.43537   8
   2   0  -3 0.23541 0.32026   8
   2   0   3 -0.0526 0.37049   8
   2   0  -3 1.86714 0.46338   8
  -2   0  -3 3.12315 0.67061   8
  -2   0   3 0.72575 0.43099   8
   2   0  -3 1.81859 0.46139   6
   2   0   3 0.77071 0.60869   2
  -3   0   3 -0.8815 0.42366   8
   3   0  -3 -0.7017 0.31439   8
  -3   0  -3 0.34161 0.62608   8
   3   0   3 -0.8182 0.49606   2
  -3   0  -3 -0.3871 0.45982   2
   3   0  -3 -0.7829 0.33593   6
   3   0   3 -0.9222 0.57291   8
   3   0   3 -0.2341 0.29937   6
   4   0  -3 1.40799 0.53431   8
   4   0   3 0.44035 0.36361   6
  -4   0  -3 2.87342 0.82308   2
   4   0  -3 0.02017 0.39903   6
  -4   0  -3 -0.9470 0.53062   8
   4   0   3 -0.1000 0.62407   8
   4   0  -3 -0.0406 0.44717   8
   4   0   3 -0.4391 0.52587   2
   5   0   3 0.07238 0.74075   8
   5   0  -3 0.58102 0.59593   6
   5   0   3 0.52850 0.53126   2
   5   0  -3 0.45399 0.55589   8
   5   0   3 0.39383 0.44874   6
  -5   0  -3 -0.3226 0.63134   2
   6   0   3 0.81944 0.50578   6
  -6   0  -3 0.19401 0.86767   2
   6   0  -3 0.77882 0.70057   8
   6   0   3 0.25511 0.88162   8
   6   0  -3 0.33243 0.66937   6
   7   0  -3 0.19008 0.61325   6
   7   0  -3 -0.7537 0.88793   8
  -7   0  -3 -0.0967 1.03719   2
   7   0   3 -0.1376 0.86931   8
  -8   0  -3 -0.0220 1.24180   2
   8   0   3 -1.3294 1.11780   8
   8   0  -3 -0.6261 0.85481   6
   9   0  -3 1.19151 1.16409   6
  -9   0  -3 -1.0260 1.68241   2
  10   0  -3 2.14683 1.13816   3
  10   0  -3 0.46032 1.39684   9
  10   0  -3 1.80999 1.47751   7
  10   0  -3 2.83291 1.96572   1
 -10   0   3 1.55304 2.33482   2
  10   0   3 0.39747 1.15106   3
 -10   0  -3 -1.5823 2.00149   2
  11   0  -3 0.25289 1.24090   3
  11   0  -3 2.25541 3.11360   1
  11   0   3 -0.3772 1.20654   3
  11   0  -3 -0.1759 1.50292   9
  11   0  -3 0.16769 1.29648   7
  12   0  -3 1.13412 1.09866   9
  12   0  -3 1.14528 1.44448   3
  12   0  -3 1.61981 1.42647   7
  12   0   3 -1.5080 1.96282   7
  13   0   3 0.47565 1.34415   7
  13   0  -3 -0.6511 1.31218   3
  13   0  -3 -0.3171 1.24756   7
  13   0  -3 2.47939 1.58101   9
  14   0  -3 -0.1205 0.87991   9
  14   0   3 -0.9045 1.54047   7
  14   0  -3 1.44057 1.23346   3
  14   0  -3 1.45189 1.01550   7
  15   0   3 1.08102 0.76257   7
   0  -1   3 0.78528 0.49363   8
   0  -1   3 0.15186 0.40634   2
   0   1  -3 0.53118 0.30566   6
   0  -1  -3 -0.0079 0.23837   5
   0  -1  -3 -0.0089 0.17750   8
   0   1  -3 0.25205 0.40868   8
   0   1   3 0.15524 0.26366   8
   0   1  -3 -0.1225 0.36089   2
  -1  -1  -3 5.72679 0.79853   8
  -1  -1  -3 6.14101 0.76441   8
   1   1  -3 6.26256 0.74226   6
   1   1  -3 7.55014 0.99429   8
   1  -1   3 5.92576 0.91595   8
   1   1  -3 6.63880 0.84666   2
  -1  -1  -3 6.06493 0.60032   5
   1  -1   3 7.33598 0.97767   2
   1   1  -3 5.60882 0.86685   8
   1  -1  -3 5.37810 0.63991   5
   1  -1  -3 6.30222 0.63988   6
  -1   1  -3 6.43876 0.63786   6
  -1  -1   3 5.89691 0.91271   8
  -1   1  -3 5.79964 0.87555   2
  -1  -1   3 6.04168 0.89700   2
   1   1   3 6.83633 0.95555   8
  -1   1  -3 6.51774 0.94148   8
  -2  -1  -3 857.568 43.4366   5
   2  -1   3 939.080 49.3791   2
   2  -1   3 903.729 46.1450   8
  -2  -1  -3 872.899 45.9589   8
   2   1  -3 965.069 47.6028   6
   2   1  -3 845.109 45.9581   8
   2   1  -3 948.411 46.0448   8
   2   1  -3 890.676 49.1034   2
  -2  -1  -3 855.047 49.1476   2
  -2   1  -3 980.275 46.1051   8
   2   1   3 858.088 49.4837   2
   2  -1  -3 912.096 43.4341   5
   2  -1  -3 917.502 47.5503   6
   2   1   3 889.276 46.1756   8
  -2  -1   3 858.597 49.3545   2
  -2  -1   3 818.222 45.9777   8
  -2   1  -3 918.550 49.4118   2
   3  -1   3 935.610 48.8898   8
   3   1  -3 976.654 48.7983   8
  -3  -1  -3 967.519 52.2194   2
   3   1  -3 995.347 48.7551   8
   3  -1   3 948.202 52.1122   2
   3   1  -3 1016.71 50.4415   6
  -3  -1  -3 953.665 48.8266   8
   3   1   3 875.194 50.0438   6
   3  -1  -3 988.806 50.4092   6
  -3  -1   3 910.891 48.7741   8
   3   1   3 830.132 52.4060   2
   3  -1  -3 991.107 45.9151   5
  -3   1  -3 959.600 48.8389   8
   3  -1  -3 942.633 47.9379   8
   3   1   3 961.559 49.0821   8
   3  -1  -3 948.026 47.9322   8
  -3   1  -3 897.191 52.2780   2
   4  -1   3 0.46513 0.41246   2
  -4  -1  -3 0.47655 0.68600   8
   4   1  -3 0.26608 0.52482   6
   4  -1   3 0.80030 0.73910   8
  -4  -1  -3 0.35536 0.54978   2
   4   1  -3 0.24813 0.60800   8
   4  -1  -3 0.30775 0.34395   8
   4  -1  -3 0.88637 0.49099   6
   4  -1  -3 0.87948 0.30498   5
   4   1   3 1.21163 0.74448   8
   4   1   3 0.59308 0.38496   6
  -4  -1   3 0.90063 0.62699   2
  -4   1  -3 -0.0542 0.62994   8
  -4   1  -3 0.32551 0.57294   2
   4   1   3 1.37364 0.78899   2
   5  -1   3 15.3408 1.52092   6
   5  -1   3 15.2018 2.04087   8
   5   1  -3 15.3081 2.02345   8
  -5  -1  -3 16.1062 1.94222   2
   5   1  -3 16.9780 1.72581   6
  -5  -1  -3 16.2190 2.20620   8
   5  -1  -3 13.9814 1.33206   8
  -5   1  -3 13.4954 1.83435   2
  -5  -1   3 16.4547 1.89181   2
   5  -1  -3 14.8507 1.81689   6
   5   1   3 13.9626 2.27587   8
   5   1   3 16.2293 2.12330   2
   5   1   3 14.2123 1.36864   6
   6   1  -3 52.3362 3.74158   6
   6  -1   3 47.5604 3.55664   6
   6   1  -3 47.5427 4.03490   8
   6  -1   3 45.8100 4.12251   8
  -6  -1  -3 48.3076 3.99973   2
   6  -1  -3 48.1077 3.24164   8
   6  -1  -3 51.0444 3.72355   6
   6   1   3 48.8952 3.78076   2
   6   1   3 51.2794 4.51385   8
  -6  -1   3 47.8183 3.98266   2
  -6   1  -3 55.5905 4.19287   2
   7  -1   3 61.4898 5.17474   8
   7   1  -3 64.5823 4.76724   6
   7   1  -3 66.3337 5.11135   8
  -7  -1  -3 66.2808 5.14230   2
  -7   1  -3 61.2965 5.12369   2
   7  -1  -3 65.7540 4.74387   6
   7   1   3 61.1147 5.55327   8
  -7  -1   3 66.0457 5.21896   2
   7  -1  -3 63.2739 4.06876   8
   8   1  -3 118.470 7.68312   6
  -8  -1  -3 112.329 8.09766   2
   8   1   3 108.222 8.49128   8
   8  -1  -3 108.812 6.41745   8
  -8   1  -3 118.365 8.18667   2
   8  -1  -3 110.285 7.54966   6
  -9  -1  -3 59.4285 5.20085   2
   9   1  -3 50.4926 4.71210   6
  -9  -1   3 49.2084 5.17213   2
   9  -1  -3 57.2632 3.83076   9
  -9   1  -3 61.6723 5.53926   2
   9  -1  -3 49.2359 3.77926   7
   9  -1  -3 47.5493 4.55600   6
  10  -1   3 7.89545 2.07838   7
 -10  -1  -3 10.8775 2.72515   2
  10   1  -3 12.4012 1.77707   3
  10   1  -3 8.80556 2.04500   7
  10  -1   3 12.6604 1.86218   3
 -10  -1   3 8.71891 2.74712   2
 -10   1  -3 2.96280 2.31858   2
  10  -1  -3 8.14513 1.76775   9
  10  -1  -3 13.0277 3.53336   1
  10  -1  -3 11.9195 1.64288   3
  10  -1  -3 8.93982 1.77153   7
  11  -1   3 9.05608 1.80612   3
  11  -1   3 10.6104 2.19736   7
  11   1  -3 12.0615 2.26195   9
  11   1  -3 9.84468 1.94632   7
  11   1  -3 9.68513 1.59244   3
  11  -1  -3 9.82695 1.74895   3
  11  -1  -3 6.58538 1.56969   7
  11  -1  -3 7.45300 1.78956   9
  11  -1  -3 6.80450 3.55197   1
  12  -1   3 6.65026 1.59658   3
  12   1  -3 3.07904 1.76132   7
  12   1  -3 5.84992 1.71854   9
  12   1  -3 6.07418 1.36851   3
  12  -1   3 4.11555 1.57308   7
  12  -1  -3 8.41780 1.65512   7
  12  -1  -3 4.06845 1.56141   3
  12  -1  -3 9.25629 1.58630   9
  12  -1  -3 3.46294 3.60020   1
  13   1  -3 19.8933 2.76732   9
  13  -1   3 23.7587 2.90339   9
  13   1  -3 27.2554 2.92526   7
  13   1  -3 25.5344 2.46543   3
  13  -1   3 31.1154 2.88361   7
  13  -1  -3 34.8475 4.82567   1
  13  -1  -3 23.3978 2.49769   9
  13  -1  -3 29.9606 2.55156   3
  13  -1  -3 26.5637 2.43522   7
  14   1  -3 15.2551 2.22235   9
  14  -1   3 19.4540 2.22800   7
  14   1  -3 24.8069 2.15647   7
  14  -1  -3 25.0885 1.56641   7
  14  -1  -3 22.9609 2.00982   9
  14   1   3 18.8301 2.39523   7
  14  -1  -3 21.5596 2.19175   3
   0  -2  -3 342.482 16.6496   5
   0  -2  -3 336.773 17.1532   8
   0   2  -3 330.469 17.8324   8
   0   2  -3 282.786 18.1526   6
   0  -2   3 345.094 18.9158   2
   0  -2  -3 342.930 17.1559   8
   0  -2   3 329.154 17.8410   8
   0   2  -3 388.479 19.1272   2
   1  -2   3 5.38872 0.98660   8
  -1  -2  -3 5.95643 0.79677   8
   1  -2   3 7.54037 1.11056   8
  -1  -2  -3 7.26041 0.89211   8
  -1  -2  -3 5.87355 0.72294   5
   1   2  -3 6.76215 1.11882   8
   1   2  -3 6.55140 0.86157   6
   1  -2   3 6.84247 0.87950   2
   1   2  -3 7.07433 1.07416   2
   1   2   3 6.73236 1.02539   8
  -1   2  -3 6.51817 1.06517   8
   1  -2  -3 6.63181 0.66963   5
  -1   2  -3 6.08539 0.82832   6
  -1   2  -3 6.02029 0.97944   2
   1  -2  -3 6.17842 0.73602   6
  -1  -2   3 6.29435 1.08533   8
  -1  -2   3 5.60232 0.97642   2
   2   2  -3 4537.51 229.015   6
  -2  -2  -3 4474.94 220.373   8
  -2  -2  -3 4186.99 220.229   8
   2   2  -3 4779.05 220.623   8
   2  -2   3 4573.63 220.407   8
   2   2  -3 3977.67 237.300   2
   2  -2   3 4394.93 236.891   2
   2  -2   3 4689.32 220.483   8
   2  -2  -3 4721.54 228.956   6
  -2   2  -3 4276.86 237.322   2
   2   2   3 3987.98 237.325   2
  -2   2  -3 4540.87 220.472   8
   2   2   3 3801.49 220.438   8
  -2  -2   3 3780.68 237.273   2
   2  -2  -3 4406.38 209.448   5
  -2  -2   3 4400.44 220.522   8
   3   2  -3 3304.97 193.099   2
   3   2  -3 3264.20 179.572   8
  -3  -2  -3 3714.46 192.842   2
   3   2  -3 3252.51 186.334   6
   3  -2   3 3875.91 179.546   8
  -3  -2  -3 3838.60 179.580   8
   3  -2   3 3672.20 179.542   8
   3  -2  -3 3681.57 186.391   6
  -3  -2   3 3442.35 179.630   8
  -3   2  -3 3578.41 193.207   2
   3   2   3 3976.88 180.039   8
   3  -2  -3 3727.87 170.363   5
  -3   2  -3 3434.42 179.518   8
  -3  -2   3 3002.83 193.131   2
   3   2   3 3233.90 193.388   2
   4   2  -3 706.237 37.9226   8
  -4  -2  -3 721.550 37.8114   8
   4   2  -3 719.040 38.8082   6
   4  -2   3 750.916 37.7636   8
  -4  -2  -3 703.844 40.0507   2
   4   2  -3 743.561 40.0101   2
   4   2   3 794.722 38.3967   8
   4   2   3 632.997 40.4875   2
  -4  -2   3 753.435 40.4130   2
  -4   2  -3 736.337 40.3344   2
   4  -2  -3 720.381 38.8030   6
  -4  -2   3 684.964 37.8937   8
  -5  -2  -3 155.462 9.65417   8
   5  -2   3 155.245 9.43494   8
   5   2  -3 165.232 9.45287   6
  -5  -2  -3 169.501 9.75219   2
   5   2   3 163.401 10.1661   8
   5   2   3 149.770 10.1193   2
   5  -2  -3 158.040 9.39274   6
  -5  -2   3 174.631 10.0077   2
  -5   2  -3 141.221 9.76287   2
   6   2  -3 159.984 9.75901   8
  -6  -2  -3 159.388 9.58060   2
   6  -2   3 147.123 9.26171   8
   6   2  -3 144.599 9.13760   6
  -6   2  -3 144.315 9.66066   2
   6   2   3 153.665 9.83351   2
   6  -2  -3 150.465 9.17241   6
  -6  -2   3 151.625 9.72768   2
   7   2  -3 7.42156 1.54917   6
  -7  -2  -3 12.1150 2.20149   2
   7  -2   3 10.1298 2.02571   8
   7   2  -3 8.11517 1.89102   8
  -7   2  -3 8.04026 1.89572   2
   7   2   3 8.10027 1.66327   2
  -7  -2   3 7.37607 1.86309   2
   7  -2  -3 9.55356 1.71983   6
   8   2  -3 1.52695 1.22807   6
  -8  -2  -3 1.14022 1.46342   2
   8  -2  -3 0.91721 1.11051   6
  -8  -2   3 2.71343 1.59456   2
  -8   2  -3 2.40611 1.59858   2
   9   2  -3 -1.4917 1.12240   6
   9  -2   3 0.70867 1.43552   9
  -9  -2  -3 -1.9198 1.53253   2
   9  -2   3 0.73644 0.95650   7
  -9  -2   3 -0.5647 1.68838   2
   9  -2  -3 0.79611 1.29467   6
   9  -2  -3 0.42092 0.97595   9
   9  -2  -3 1.11577 0.95979   7
  -9   2  -3 0.45099 1.88206   2
  10  -2   3 104.944 6.58510   9
 -10  -2  -3 118.096 8.46398   2
  10  -2   3 101.443 6.85185   7
  10   2  -3 102.623 6.02996   3
  10  -2   3 108.804 6.12881   3
  10  -2  -3 110.068 6.26084   7
  10  -2  -3 109.707 6.26069   9
 -10  -2   3 108.563 8.86898   2
  10  -2  -3 104.229 9.87385   1
  10  -2  -3 116.387 5.97750   3
 -10   2  -3 113.536 9.19840   2
  11   2  -3 26.9349 3.23194   7
  11  -2   3 23.9233 2.96749   9
  11   2  -3 25.5385 2.63455   3
  11  -2   3 24.9276 2.68224   3
  11  -2   3 29.7035 3.21591   7
  11  -2  -3 26.9166 4.57298   1
  11  -2  -3 22.8031 2.45055   9
  11  -2  -3 30.4039 2.73701   3
  11  -2  -3 28.2920 2.51210   7
  12   2  -3 49.2197 4.47370   7
  12   2  -3 48.2724 3.66302   3
  12  -2   3 48.4020 4.11594   7
  12  -2   3 50.9676 3.76844   3
  12  -2   3 45.2901 3.79645   9
  12  -2  -3 46.3723 3.45664   9
  12  -2  -3 46.8433 3.43528   3
  12  -2  -3 54.1582 6.55493   1
  12  -2  -3 52.6032 3.33843   7
  13  -2   3 3.28574 1.29745   3
  13   2  -3 5.65522 1.89361   7
  13  -2   3 6.45547 1.80187   9
  13  -2   3 1.09942 1.39269   7
  13   2  -3 5.03585 1.67037   9
  13  -2  -3 2.93771 2.70669   1
  13  -2  -3 2.90191 1.21528   9
  13  -2  -3 1.90717 1.30994   3
  13  -2  -3 4.05255 0.75339   7
  14   2  -3 41.5582 3.32548   9
  14  -2   3 43.3432 3.34197   9
  14  -2   3 42.9628 2.98916   7
  14   2  -3 40.5699 3.03799   7
  14  -2  -3 32.8713 2.39268   9
  14  -2  -3 43.9108 3.06533   3
  14  -2  -3 42.7473 5.03648   1
   0   3  -3 -0.6674 0.40233   8
   0   3  -3 0.24609 0.36325   6
   0   3  -3 0.05000 0.50431   2
   0   3   3 0.45443 0.28733   6
   0  -3   3 0.57322 0.37314   2
   0  -3   3 -0.2459 0.55408   8
   0  -3   3 0.40796 0.45270   8
   1   3  -3 1679.30 78.4100   6
  -1  -3  -3 1492.57 75.1345   8
   1  -3   3 1494.57 75.5964   8
   1  -3   3 1549.43 75.5809   8
  -1  -3  -3 1560.36 75.1524   8
   1   3  -3 1393.70 75.7017   8
   1   3  -3 1259.51 81.2096   2
   1  -3  -3 1530.19 71.5593   5
  -1   3  -3 1345.04 81.1422   2
  -1  -3   3 1332.06 80.9335   2
  -1  -3   3 1663.25 75.8158   8
  -1   3  -3 1439.67 75.6401   8
   1   3   3 1383.86 77.8985   6
  -1   3  -3 1554.38 78.3372   6
   2  -3   3 599.461 28.3765   8
   2   3  -3 546.036 29.1617   6
   2   3  -3 515.523 30.4191   2
  -2  -3  -3 540.495 28.1146   8
  -2  -3  -3 551.776 28.2012   8
   2   3  -3 520.277 28.5732   8
  -2   3  -3 515.750 29.0926   6
  -2   3  -3 511.909 30.2089   2
   2   3   3 498.192 30.2441   2
   2  -3  -3 551.741 26.4742   5
   2  -3  -3 569.087 29.0498   6
  -2  -3   3 566.985 30.2047   2
  -2  -3   3 529.628 28.4919   8
   3   3  -3 1177.15 63.9780   2
   3   3  -3 1005.54 59.6306   8
  -3  -3  -3 1130.91 59.3914   8
   3  -3   3 1181.58 59.3870   8
   3   3  -3 1065.64 61.4326   6
   3  -3  -3 1186.06 61.4494   6
   3  -3  -3 1170.68 55.9875   5
  -3  -3   3 1239.32 63.8271   2
  -3   3  -3 1168.32 63.7977   2
  -3  -3   3 1163.59 59.7540   8
   3   3   3 1198.31 64.1347   2
   4   3  -3 11.8342 1.53843   6
  -4  -3  -3 10.9125 1.62092   8
   4   3  -3 9.17337 1.75391   8
   4  -3   3 12.3302 1.68385   8
   4   3  -3 13.9370 1.88123   2
   4  -3  -3 12.2137 1.49320   6
   4   3   3 10.4863 1.90548   2
  -4  -3   3 9.95483 1.86882   8
  -4  -3   3 12.0276 1.71965   2
  -4   3  -3 9.16366 1.57039   2
  -5  -3  -3 64.8554 5.03129   8
  -5  -3  -3 71.9754 4.48860   2
   5   3  -3 64.7426 5.27720   8
   5  -3   3 66.6514 4.66093   8
   5   3  -3 69.5504 4.70878   6
   5   3  -3 74.0606 4.81970   2
  -5  -3   3 59.3784 4.83274   2
   5   3   3 59.5204 5.25554   2
   5  -3  -3 67.8241 4.62545   6
  -6  -3  -3 3.27265 1.47183   8
   6   3  -3 3.95959 1.16460   6
   6  -3   3 1.52170 0.97884   8
  -6  -3  -3 4.56032 1.22721   2
   6   3   3 2.01702 1.44915   2
  -6  -3   3 4.41806 1.30134   2
   6  -3  -3 2.50941 0.89360   6
  -7  -3  -3 11.2051 1.90198   2
   7  -3   3 6.86939 1.58066   8
   7   3  -3 8.88000 2.66992   8
   7   3  -3 8.47239 1.63651   6
  -7  -3   3 10.5442 2.05094   2
   7  -3  -3 7.11859 1.59131   6
   7   3   3 8.53623 1.99302   2
  -8  -3  -3 57.4740 4.82799   2
   8   3  -3 53.2389 4.73266   6
   8  -3  -3 51.9423 3.38731   9
   8  -3  -3 51.0880 4.56802   6
  -8  -3   3 65.1581 5.28070   2
   9   3  -3 6.77315 1.95701   6
   9   3  -3 8.08880 1.57304   3
   9  -3   3 11.7413 1.73672   3
   9  -3   3 9.42397 1.85023   7
   9  -3   3 9.04673 1.83375   9
   9  -3   3 13.9519 3.31584   1
  -9   3  -3 8.50329 2.80149   2
   9  -3  -3 8.59013 1.34652   9
  -9  -3   3 7.60321 2.35749   2
   9  -3  -3 10.2411 1.29154   7
   9  -3  -3 14.1046 3.12004   1
   9  -3  -3 9.33537 2.19732   6
  10  -3   3 15.0977 2.26718   7
  10  -3   3 15.3032 4.40442   1
  10  -3   3 17.0702 2.34331   9
  10  -3   3 16.1123 2.01757   3
  10  -3  -3 17.5932 1.86787   7
  10  -3  -3 17.2926 1.89483   9
  10  -3  -3 21.5570 4.15341   1
  11  -3   3 1.65172 1.59448   9
  11  -3   3 1.50877 2.44706   1
  11  -3   3 -0.0337 0.93887   3
  11  -3   3 1.15242 1.25990   7
  11  -3  -3 1.29438 0.75696   7
  11  -3  -3 -0.1377 1.04784   9
  11  -3  -3 0.36162 1.06332   3
  11  -3  -3 -3.4767 2.17900   1
  12  -3   3 39.6545 6.29402   1
  12  -3   3 47.1643 3.52953   3
  12   3  -3 48.9571 4.76136   7
  12  -3   3 44.3541 3.40610   7
  12  -3   3 46.2767 3.89434   9
  12  -3  -3 46.3300 3.14998   9
  12  -3  -3 46.0969 3.48245   3
  12  -3  -3 49.5454 6.24180   1
  12  -3  -3 45.1080 2.59546   7
  13   3  -3 2.76303 1.50597   7
  13  -3   3 4.08944 1.26092   9
  13  -3   3 3.99060 1.06005   7
  13  -3   3 4.01860 1.06350   3
  13  -3  -3 2.62552 1.19301   3
  13  -3  -3 3.79997 2.64352   1
  13  -3  -3 2.89492 0.92899   9
  14  -3   3 4.86770 0.76354   7
  14   3  -3 3.87975 1.33386   7
  14  -3   3 3.97841 1.26154   9
  14  -3  -3 1.39543 2.36052   1
  14  -3  -3 4.57683 1.03939   3
   0   4  -3 99.6174 6.73771   2
   0   4  -3 114.891 6.42351   6
   0   4   3 97.3340 6.01109   6
   0  -4   3 103.350 6.40026   8
   1   4  -3 212.497 12.6405   6
   1  -4   3 227.101 12.4471   8
  -1  -4  -3 244.283 11.9466   8
  -1  -4  -3 233.384 11.9185   8
   1   4  -3 231.267 13.4543   2
  -1   4  -3 217.973 13.2129   2
   1   4   3 201.197 12.2804   6
  -1  -4   3 234.754 12.6775   8
  -1   4  -3 215.564 12.6266   6
   2   4  -3 0.46211 0.67274   6
  -2  -4  -3 0.75359 0.60448   8
   2  -4   3 0.93488 0.69850   8
   2   4  -3 0.52223 0.85939   2
  -2   4  -3 1.76368 0.86425   2
  -2  -4   3 2.07392 0.94832   8
  -2   4  -3 1.46147 0.63876   6
  -2  -4   3 1.59362 0.66946   2
  -3  -4  -3 2.91802 0.92197   8
   3   4  -3 2.16901 1.16240   2
   3   4  -3 3.10547 0.89927   6
   3  -4   3 3.12513 0.93563   8
   3   4   3 6.37746 1.50645   2
  -3  -4   3 4.23828 0.92869   2
  -3  -4   3 3.56973 1.24118   8
  -3   4  -3 4.23107 1.00225   6
   4   4  -3 138.031 7.55504   6
   4   4  -3 118.084 8.05060   2
   4  -4   3 109.277 7.08616   8
  -4  -4  -3 116.954 7.55074   8
   4   4   3 116.575 8.33004   2
  -4  -4   3 120.619 7.62253   2
  -4  -4   3 115.957 7.91267   8
   5   4  -3 264.952 14.2310   6
   5   4  -3 244.179 14.9062   2
  -5  -4  -3 219.333 14.0870   8
   5  -4   3 235.786 13.4884   8
  -5  -4   3 250.324 14.6583   2
   5   4   3 246.981 15.4828   2
   6   4  -3 59.2242 4.57074   6
   6  -4   3 60.1131 4.23537   8
   6   4  -3 62.1245 4.78315   2
  -6  -4  -3 60.8485 5.27892   8
   6   4   3 60.0173 5.44202   2
  -6  -4   3 56.1493 4.71939   2
   7   4  -3 0.78132 0.96937   6
   7   4   3 0.34202 1.73844   2
  -7  -4   3 0.40345 1.24453   2
   8   4  -3 8.47865 1.94911   6
   8  -4   3 6.46275 1.47109   7
   8  -4   3 5.92576 1.61720   9
   8  -4  -3 7.39042 1.08923   9
   8  -4  -3 7.01708 0.93316   7
   8   4   3 8.06130 2.35697   2
  -8  -4   3 5.51073 2.00973   2
   9  -4   3 103.133 5.80481   3
   9  -4   3 102.941 9.94916   1
   9  -4   3 99.3670 6.19185   7
   9  -4   3 98.7591 6.02085   9
   9  -4  -3 103.692 9.55679   1
  -9  -4   3 107.970 7.99359   2
   9  -4  -3 103.691 5.32383   7
   9  -4  -3 101.696 5.50367   9
  10  -4   3 2.46141 1.34833   7
  10  -4   3 4.79269 2.82846   1
  10  -4   3 1.02359 1.46869   3
  10  -4   3 3.24040 1.18681   9
  10  -4  -3 0.78943 3.42040   1
  10  -4  -3 5.33453 0.78182   7
  10  -4  -3 2.59934 0.96821   9
  11  -4   3 0.75271 1.23723   7
  11  -4   3 2.53189 2.88321   1
  11  -4   3 0.04702 0.87854   3
  11  -4   3 1.66083 1.40385   9
  11  -4  -3 1.53207 3.42495   1
  11  -4  -3 2.19831 1.19105   3
  11  -4  -3 2.16879 0.93079   9
  12  -4   3 2.26899 2.75185   1
  12  -4   3 1.63084 1.42879   9
  12  -4   3 1.30023 0.88544   7
  12  -4   3 1.85549 1.39396   3
  12  -4  -3 -0.0193 1.16811   3
  12  -4  -3 0.37443 0.70057   9
  12  -4  -3 0.00262 2.40408   1
  13  -4   3 0.47109 0.55685   7
  13  -4   3 -0.3135 1.07635   9
  13  -4   3 -0.3619 0.76642   3
  13  -4   3 -3.5830 3.46380   1
  13  -4  -3 -0.6401 2.50346   1
  13  -4  -3 1.31485 1.10470   3
  14  -4   3 3.98643 0.87612   9
  14   4  -3 6.01941 1.42061   7
  14  -4  -3 0.46251 2.65897   1
  14  -4  -3 5.03867 1.17986   3
   0   5  -3 0.37271 0.87581   2
   0   5  -3 0.35220 0.55484   6
   0   5   3 0.05121 0.44189   6
   0  -5   3 -0.4208 0.63944   8
  -1  -5  -3 54.2155 3.34393   8
   1   5  -3 63.2584 4.72496   2
   1  -5   3 55.7836 4.04355   8
   1   5  -3 56.4911 4.02012   6
  -1   5   3 54.8359 3.74320   6
  -1   5  -3 53.3272 4.33534   2
  -1   5  -3 51.1895 3.92655   6
  -1  -5   3 59.4395 4.30573   8
   2   5  -3 44.7349 3.43674   6
   2  -5   3 41.9185 3.31162   8
   2   5  -3 38.8862 3.92842   2
  -2  -5  -3 42.1920 3.13979   8
  -2   5  -3 53.1125 3.59204   6
  -2  -5   3 47.1095 3.79326   8
  -3  -5  -3 37.4888 3.21751   8
   3   5  -3 42.4110 3.33387   6
   3  -5   3 38.9854 3.06871   8
   3   5  -3 45.5901 4.10598   2
  -3  -5   3 37.7460 3.59213   8
   3   5   3 40.1599 3.96592   2
  -3   5  -3 45.3694 3.41650   6
  -4  -5  -3 176.943 10.9433   8
   4  -5   3 173.672 10.3177   8
   4   5  -3 188.088 11.0778   6
   4   5  -3 207.024 12.1627   2
  -4  -5   3 187.738 11.6164   8
   4   5   3 182.432 12.2379   2
  -4   5  -3 180.316 11.0809   6
  -5  -5  -3 0.62814 1.20934   8
   5   5  -3 1.02897 0.87625   6
   5   5  -3 2.62882 1.42809   2
   5  -5   3 0.94185 0.80171   8
  -5  -5   3 0.71931 1.02517   2
   5   5   3 -0.2981 1.65897   2
  -5   5  -3 0.78639 0.88944   6
   6   5  -3 111.797 7.83108   6
   6   5  -3 112.923 8.32544   2
  -6   5  -3 120.990 8.09847   6
  -6  -5   3 125.326 7.86358   2
   6   5   3 118.174 9.19115   2
   7   5  -3 54.1371 4.99179   6
   7  -5   3 64.1774 4.00973   9
   7  -5   3 66.4273 4.17700   7
   7  -5  -3 64.6318 3.43236   9
   7   5   3 61.5574 6.28335   2
   8  -5   3 68.5522 4.43273   7
   8  -5   3 63.7419 4.47125   9
   8  -5   3 73.0266 8.18020   1
   8  -5  -3 72.4730 3.86674   9
   8  -5  -3 67.2984 7.54779   1
   8   5   3 75.1507 7.15311   2
   9  -5   3 138.611 7.69023   9
   9  -5   3 135.441 7.81650   7
   9  -5   3 138.997 11.9616   1
   9  -5   3 139.991 7.37432   3
   9  -5  -3 145.335 12.2289   1
   9  -5  -3 147.256 7.07021   9
  10  -5   3 76.7766 8.43456   1
  10  -5   3 82.4994 5.12826   3
  10  -5   3 78.6193 4.98477   9
  10  -5   3 79.0321 5.04202   7
  10  -5  -3 88.5327 4.40566   9
  10  -5  -3 89.1394 9.17743   1
  11  -5   3 8.92295 1.41144   7
  11  -5   3 10.8511 1.68699   3
  11  -5   3 7.53028 1.62293   9
  11  -5   3 5.88908 4.14454   1
  11  -5  -3 9.07831 0.89554   9
  11  -5  -3 8.26518 3.16192   1
  11  -5  -3 9.89598 1.64937   3
  12  -5   3 2.94874 2.78654   1
  12  -5   3 3.17533 0.76004   7
  12  -5   3 1.88790 1.14445   9
  12  -5   3 -0.2072 1.22765   3
  12  -5  -3 0.08648 1.04488   3
  12  -5  -3 3.28680 3.27835   1
  13  -5   3 -0.5409 2.46561   1
  13  -5   3 2.81492 0.76459   9
  13  -5   3 1.73428 0.80688   3
  13  -5  -3 2.58461 2.70053   1
  13  -5  -3 1.57728 0.80004   3
   0   6  -3 341.836 20.1334   6
   0   6  -3 363.560 21.3859   2
   0  -6   3 365.030 19.5941   8
   1  -6   3 64.5905 4.67569   8
   1   6  -3 67.6132 4.88509   6
  -1   6  -3 69.0520 4.88986   6
  -1  -6   3 65.5050 4.98234   8
  -2  -6  -3 54.5773 3.79135   8
   2   6  -3 55.7153 4.32787   6
  -2   6   3 55.3128 4.19797   6
   2   6  -3 68.0970 5.52732   2
  -2   6  -3 63.9440 4.51688   6
  -2  -6   3 53.1429 4.68686   8
  -3   6   3 106.333 6.87124   6
   3   6  -3 109.386 7.93314   2
  -3  -6  -3 90.9614 6.35305   8
   3   6  -3 103.792 6.84276   6
  -3  -6   3 90.4900 7.19882   8
  -3   6  -3 112.937 7.02674   6
  -4  -6  -3 0.21620 0.81513   4
   4   6  -3 -1.1785 1.57575   2
   4  -6   3 0.30222 0.68651   8
   4   6  -3 0.67865 1.13768   6
  -4  -6   3 0.71818 1.44012   8
   4   6   3 1.41996 1.76978   2
  -4   6  -3 0.96222 0.94672   6
   5   6  -3 200.637 13.1637   6
   5   6  -3 220.360 14.5421   2
  -5   6  -3 232.276 13.5090   6
   5   6   3 225.983 15.1034   2
   6  -6   3 152.408 8.14754   9
   6   6  -3 164.626 11.0721   2
   6  -6   3 147.081 8.24900   7
   6  -6  -3 161.878 7.34287   9
  -6   6  -3 149.061 10.1663   6
   6   6   3 158.345 11.8074   2
   7  -6   3 79.1669 7.98917   1
  -7  -6  -3 61.9195 3.93378   3
   7  -6   3 67.7686 4.39913   9
   7  -6   3 70.8892 4.41713   7
   7  -6  -3 67.2259 3.44626   9
   7   6   3 83.6438 7.39899   2
   7  -6  -3 68.5868 7.38132   1
   8  -6   3 208.698 15.5849   1
   8  -6   3 196.533 10.4511   7
   8  -6   3 199.382 10.3475   9
   8  -6   3 202.635 9.94544   3
   8  -6  -3 201.257 9.35698   9
   8  -6  -3 204.670 15.2853   1
   9  -6   3 2.17132 1.12905   9
   9  -6   3 1.66000 0.99689   7
   9  -6   3 1.42960 3.71080   1
   9  -6   3 1.37045 1.26169   3
   9  -6  -3 3.17709 2.45467   1
  10  -6   3 2.26038 1.09056   3
  10  -6   3 2.00297 0.95766   7
  10  -6   3 1.49879 4.02190   1
  10  -6   3 3.73762 1.29917   9
  10  -6  -3 3.50347 3.85101   1
  11  -6   3 18.5287 1.43465   7
  11  -6   3 17.1533 1.88549   9
  11  -6   3 15.8145 2.02441   3
  11  -6   3 24.0374 4.60050   1
  11  -6  -3 16.6936 3.73552   1
  12  -6   3 19.8221 1.70923   9
  12  -6   3 21.3149 4.18172   1
  12  -6   3 17.3403 1.81126   3
  12  -6  -3 16.9919 1.83179   3
  12  -6  -3 12.8655 4.15632   1
  13  -6   3 86.9848 4.58392   3
  13  -6  -3 97.1597 4.68274   3
  13  -6  -3 86.8836 7.63058   1
   0   7  -3 1.81221 1.34162   2
   0  -7   3 -0.1761 0.74892   4
   0  -7  -3 -0.2911 0.92497   4
   0   7  -3 -0.3547 0.86180   6
   1   7  -3 68.9912 6.23241   2
   1  -7   3 64.0089 4.17859   4
  -1  -7  -3 67.7213 4.22703   4
   1   7  -3 70.0558 5.30913   6
  -1   7  -3 71.7315 5.39302   6
   1  -7  -3 69.2492 4.21207   4
  -1  -7   3 64.7254 4.08716   4
   2   7  -3 8.13472 2.36279   2
   2   7  -3 11.9570 2.09180   6
  -2  -7  -3 5.45021 1.18886   4
  -2   7  -3 8.81868 1.89071   6
  -2  -7   3 7.49773 1.43079   4
   2  -7  -3 5.99128 1.38445   4
   3   7  -3 25.0737 3.10456   6
  -3  -7  -3 26.6495 2.39695   4
   3   7  -3 29.2416 4.05128   2
  -3   7  -3 20.9709 2.96348   6
   3  -7  -3 28.5710 2.58005   4
   4  -7   3 7.22939 1.39728   9
  -4  -7  -3 5.00701 1.34283   9
   4   7  -3 3.49122 1.54986   6
  -4  -7  -3 7.88500 1.49451   4
  -4   7   3 4.62171 1.52078   6
   4   7  -3 4.85799 2.26459   2
   4  -7   3 6.97046 1.30719   7
   4   7   3 4.37557 2.68098   2
   4  -7  -3 6.67088 1.46210   4
   4  -7  -3 7.13629 0.71283   9
  -4   7  -3 6.25409 1.86541   6
  -5   7   3 10.7302 2.26976   6
   5  -7   3 18.7390 2.08120   9
   5  -7   3 20.4738 4.22607   1
   5   7  -3 11.7983 3.33502   2
  -5  -7  -3 19.1234 1.87707   3
   5  -7   3 18.4735 1.98969   7
  -5  -7  -3 14.1342 2.00126   7
   5  -7   3 18.3355 2.08113   4
   5   7   3 15.5385 3.87098   2
  -5   7  -3 20.2975 2.97493   6
   6   7  -3 4.12103 3.05774   2
  -6  -7  -3 4.82847 1.04082   3
   6  -7   3 5.61148 1.25930   7
   6  -7   3 3.90753 1.29561   3
   6  -7   3 5.79281 1.56473   4
   6  -7   3 7.85814 3.53063   1
   6  -7   3 3.91180 1.23295   9
   6   7   3 4.46631 2.31552   2
   7  -7   3 42.0892 3.02865   7
   7  -7   3 43.0366 6.23867   1
  -7  -7  -3 45.3117 3.06280   3
   7  -7   3 40.8153 3.25253   3
   7  -7   3 39.6754 3.16606   9
   7  -7  -3 44.1511 6.10703   1
   8  -7   3 13.8990 4.45932   1
   8  -7   3 13.7328 1.81391   9
   8  -7   3 18.1224 1.78018   7
   8  -7   3 16.1779 1.90900   3
   8  -7  -3 11.5851 3.36511   1
   9  -7   3 2.21063 0.77377   7
   9  -7   3 4.50939 2.94375   1
   9  -7   3 2.44278 1.05386   3
   9  -7   3 1.72223 0.80080   9
   9  -7  -3 6.53234 3.94191   1
  10  -7   3 13.2927 1.58323   9
  10  -7   3 14.1485 3.72261   1
  10  -7   3 11.4191 1.77003   3
  10  -7   3 13.9820 0.98723   7
  10  -7  -3 15.1206 3.80643   1
  11  -7   3 18.9733 4.61821   1
  11  -7   3 17.7486 1.92737   3
  11  -7   3 16.4338 1.35429   9
  11  -7  -3 12.8687 3.26800   1
  12  -7   3 27.1067 2.17474   3
  12  -7  -3 27.6451 2.05996   3
  12  -7  -3 34.2459 4.20905   1
   0   8  -3 187.597 11.8425   6
   0  -8   3 174.055 9.54670   9
   0  -8  -3 185.008 9.11254   9
   0  -8  -3 188.598 9.25743   7
   0  -8   3 179.424 9.78113   7
   0  -8   3 185.706 9.38005   4
   0  -8  -3 193.152 9.47505   4
   1  -8   3 139.507 7.81804   9
  -1  -8  -3 145.835 7.79809   4
   1  -8   3 143.914 7.94835   7
   1   8  -3 149.930 9.80230   6
  -1  -8  -3 147.297 7.70947   7
  -1  -8  -3 142.884 7.56005   9
   1   8  -3 145.951 11.2523   2
   1  -8   3 156.209 7.87647   4
   1  -8  -3 142.444 7.30735   7
  -1   8  -3 145.780 9.86597   6
   1  -8  -3 151.944 7.35896   9
  -1  -8   3 146.352 8.18307   7
   1  -8  -3 153.821 7.83315   4
  -1  -8   3 147.496 8.04511   9
  -1  -8   3 155.147 7.81633   4
  -2  -8  -3 146.469 7.87730   9
  -2  -8  -3 147.567 8.05041   7
   2  -8   3 160.378 8.22903   7
  -2  -8  -3 152.361 8.11020   4
   2  -8   3 145.006 7.89766   9
   2   8  -3 150.493 11.5485   2
   2   8  -3 144.096 10.0276   6
   2  -8   3 155.596 8.06851   4
  -2  -8   3 140.861 8.39247   7
  -2   8  -3 161.826 10.3331   6
   2  -8  -3 150.253 7.37967   9
   2  -8  -3 156.842 7.98352   4
  -2  -8   3 150.347 7.60288   3
  -2  -8   3 158.077 7.98928   4
  -3  -8  -3 19.8899 2.04812   3
   3  -8   3 20.2843 2.38944   4
  -3  -8  -3 16.9855 2.04646   7
   3   8  -3 17.1273 3.88701   2
   3  -8   3 21.4894 2.06169   7
  -3  -8  -3 15.8713 1.96078   9
  -3  -8  -3 18.3649 2.13967   4
   3  -8   3 20.8104 2.13592   9
   3  -8  -3 19.0625 2.08668   4
   3  -8  -3 16.7501 1.32407   9
  -3  -8   3 21.5497 2.17230   3
  -3  -8   3 20.5359 2.36012   4
   4   8  -3 29.3960 4.51361   2
  -4  -8  -3 28.2366 2.50721   3
  -4  -8  -3 29.2610 2.80041   9
  -4  -8  -3 22.4053 2.51113   4
   4  -8   3 33.6661 2.88376   4
   4  -8   3 29.0883 2.42208   7
   4  -8   3 27.6140 2.51427   9
  -4  -8  -3 28.2736 2.74690   7
   4  -8   3 28.5287 2.57906   3
   4  -8  -3 28.4174 2.57502   4
   4  -8  -3 27.3713 1.51050   9
  -4  -8   3 26.9413 2.43429   3
   4   8   3 28.1787 5.11508   2
   5  -8   3 0.19776 1.13799   3
   5  -8   3 1.55895 0.85078   7
  -5  -8  -3 -0.1780 1.28723   9
  -5  -8  -3 1.30758 1.06766   3
   5  -8   3 1.04553 0.75657   9
   5  -8   3 1.47732 3.35101   1
   5  -8   3 3.19529 1.45241   4
  -5  -8  -3 0.24767 1.11318   7
  -6  -8  -3 95.5262 5.43607   3
   6  -8   3 105.797 9.28344   1
   6  -8   3 103.164 5.50923   7
   6  -8   3 91.8646 5.52790   3
   6  -8   3 98.3055 5.58551   9
   6  -8   3 106.506 5.87074   4
  -6  -8  -3 97.2411 6.14111   7
  -7  -8  -3 18.8758 2.49520   7
   7  -8   3 18.4451 2.09448   3
   7  -8   3 13.2930 4.36790   1
   7  -8   3 17.5756 1.58886   7
   7  -8   3 18.2763 1.91635   9
   8  -8   3 1.74757 3.95211   1
   8  -8   3 -2.0057 0.82484   9
   8  -8   3 0.32842 0.54630   7
   8  -8   3 1.37102 1.32160   3
   8  -8  -3 2.41236 3.01740   1
   9  -8   3 3.78429 0.92841   9
   9  -8   3 2.68330 1.33072   3
   9  -8   3 3.30650 2.87664   1
   9  -8  -3 0.93953 2.84857   1
  10  -8   3 13.9584 1.79021   3
  10  -8   3 11.2995 1.08642   9
  10  -8  -3 10.1604 3.12302   1
  11  -8   3 17.3826 1.63972   3
  11  -8  -3 10.8857 2.66722   1
  11  -8  -3 13.7131 1.51952   3
   0  -9  -3 0.01409 0.66682   9
   0  -9   3 1.09087 1.14614   3
   0  -9   3 -1.5724 1.14891   4
   0  -9  -3 0.45959 0.54184   7
   0  -9   3 -0.3883 0.96115   7
   0  -9   3 0.39919 0.86001   9
   0  -9  -3 -1.3783 1.24530   4
  -1  -9  -3 2.46015 0.85852   7
   1  -9   3 5.19302 1.52913   4
  -1  -9  -3 2.17365 0.95389   9
   1  -9   3 5.41087 1.41196   3
   1  -9   3 4.62751 1.25538   7
  -1  -9  -3 5.37718 1.48913   4
   1  -9   3 5.74354 1.33382   9
  -1  -9   3 3.79355 1.35479   9
   1  -9  -3 3.76232 1.41346   4
  -1  -9   3 3.56496 1.24695   3
   1  -9  -3 5.15443 0.62963   7
  -1  -9   3 3.47791 1.24209   7
  -1  -9   3 4.69303 1.38457   4
   1  -9  -3 2.02032 0.67463   9
   2  -9   3 5.79956 1.36944   9
  -2  -9  -3 6.81984 1.26005   7
   2  -9   3 8.35526 1.66700   4
  -2  -9  -3 8.84260 1.53248   3
  -2  -9  -3 6.21862 1.53351   4
  -2  -9  -3 5.64206 1.29443   9
   2  -9   3 5.88831 1.36001   7
   2  -9   3 5.40890 1.25169   3
  -2  -9   3 4.76484 1.33355   9
  -2  -9   3 5.83053 1.48751   3
   2  -9  -3 5.35232 0.75736   9
   2  -9  -3 4.40491 1.38370   4
  -2  -9   3 5.90270 1.44268   4
  -2  -9   3 5.25260 1.45766   7
  -3  -9  -3 -1.6326 1.07881   3
  -3  -9  -3 -1.2087 0.87769   9
   3  -9   3 1.66875 1.04986   9
   3  -9   3 0.92788 1.12624   4
   3  -9   3 -0.3645 0.86476   7
  -3  -9  -3 -0.2197 1.05431   4
  -3  -9  -3 -0.3463 0.83978   7
   3  -9   3 1.16545 1.21913   3
  -3  -9   3 0.12585 1.17906   7
   3  -9  -3 0.00117 1.31810   4
   3  -9  -3 1.04489 0.43502   9
  -3  -9   3 0.25131 1.14980   3
  -3  -9   3 0.44239 1.10848   4
   4  -9   3 1.93988 0.93855   7
  -4  -9  -3 1.21575 1.00093   7
  -4  -9  -3 1.51219 0.93859   3
  -4  -9  -3 2.86931 1.17280   9
   4  -9   3 1.82578 1.22263   4
   4  -9   3 1.52371 0.97107   9
  -4  -9  -3 1.74697 1.25880   4
  -4  -9   3 0.05069 1.11691   3
  -4  -9   3 2.31440 1.15135   7
   4  -9  -3 2.08165 1.41375   4
   5  -9   3 15.1314 1.98768   4
  -5  -9  -3 11.9029 1.92146   9
  -5  -9  -3 11.4050 1.84773   7
  -5  -9  -3 10.1839 1.70261   3
   5  -9   3 15.4894 1.55672   7
   5  -9   3 17.5562 1.82409   9
  -6  -9  -3 19.1555 2.55312   9
   6  -9   3 19.4690 2.28624   4
  -6  -9  -3 23.8965 2.21419   3
   6  -9   3 26.5401 2.19873   9
   6  -9   3 25.2683 1.78122   7
  -6  -9  -3 27.6837 2.78925   7
   6  -9   3 29.3049 2.59405   3
  -7  -9  -3 6.68289 1.47613   7
   7  -9   3 4.31997 0.94032   9
   7  -9   3 6.54207 1.42522   3
  -8  -9  -3 8.87961 1.69501   7
   8  -9   3 11.0376 1.46925   3
   8  -9   3 9.68380 1.08826   9
   9  -9   3 31.4559 2.47486   3
  -9  -9  -3 39.9214 3.34534   7
  10  -9  -3 10.5684 2.50224   1
   0 -10  -3 171.030 9.30600   4
   0 -10   3 179.011 9.42068   7
   0 -10   3 170.243 9.21682   9
   0 -10   3 177.139 9.29657   4
   0 -10  -3 180.553 8.78988   9
   0 -10  -3 171.971 8.40211   7
   0 -10   3 184.461 8.93250   3
   0 -10  -3 182.459 8.77996   3
   1 -10   3 10.0408 1.85772   4
   1 -10   3 11.9196 1.62575   7
  -1 -10  -3 10.2767 1.81388   4
   1 -10   3 10.8811 1.84966   3
   1 -10   3 13.4530 1.80462   9
  -1 -10  -3 14.7083 1.75150   3
  -1 -10  -3 16.4708 1.77810   9
  -1 -10  -3 12.5997 1.36622   7
  -1 -10   3 11.8779 1.76687   7
   1 -10  -3 13.3962 1.28945   9
  -1 -10   3 14.0348 1.84565   3
   1 -10  -3 14.2766 2.12912   4
  -1 -10   3 13.8403 1.93500   9
  -1 -10   3 15.8385 2.14232   4
  -2 -10  -3 204.073 10.1527   4
  -2 -10  -3 196.442 9.93111   7
  -2 -10  -3 195.063 9.42675   3
   2 -10   3 201.378 9.64623   3
   2 -10   3 195.780 10.0284   7
   2 -10   3 201.133 10.1449   4
   2 -10   3 200.387 10.0270   9
  -2 -10  -3 193.290 9.86734   9
  -2 -10   3 192.969 10.3456   9
  -2 -10   3 186.419 10.3595   7
  -2 -10   3 193.495 10.0155   4
  -2 -10   3 188.397 9.53799   3
   2 -10  -3 196.143 9.12380   9
   2 -10  -3 194.822 10.1160   4
   3 -10   3 0.73312 0.76800   7
   3 -10   3 0.06647 1.12481   4
   3 -10   3 3.78631 1.37348   3
   3 -10   3 3.08604 0.96702   9
  -3 -10  -3 4.34769 1.22218   9
  -3 -10  -3 0.46036 1.20162   4
  -3 -10  -3 1.26554 1.02379   7
  -3 -10  -3 0.73462 1.20048   3
  -3 -10   3 3.95498 1.44095   4
  -3 -10   3 4.31917 1.54263   9
   3 -10  -3 1.93635 1.32916   4
  -3 -10   3 0.89888 1.17263   3
  -3 -10   3 1.89173 1.05527   7
   4 -10   3 5.16173 1.10007   3
  -4 -10  -3 4.21313 1.01131   7
  -4 -10  -3 6.05139 1.30050   9
  -4 -10  -3 6.75921 1.12491   3
   4 -10   3 4.77801 1.41616   4
  -4 -10  -3 3.78805 1.48787   4
   4 -10   3 7.70646 1.30750   9
   4 -10   3 7.81035 1.03300   7
  -4 -10   3 5.00383 1.31022   3
   4 -10  -3 3.57342 1.36471   4
  -4 -10   3 5.69685 1.32324   7
  -5 -10  -3 19.9079 2.21582   7
  -5 -10  -3 25.7738 2.33678   3
   5 -10   3 24.1443 1.98195   9
   5 -10   3 23.5255 2.29013   3
   5 -10   3 23.9365 2.48232   4
  -5 -10  -3 23.6936 2.57362   9
  -5 -10   3 19.2099 2.51230   7
   6 -10   3 110.896 6.22079   4
  -6 -10  -3 114.269 6.48318   7
  -6 -10  -3 111.191 6.39307   9
  -6 -10  -3 110.707 5.83821   3
   6 -10   3 111.414 5.86128   3
   6 -10   3 117.093 5.75844   9
  -6 -10   3 118.032 6.81984   7
  -7 -10  -3 4.91483 1.40807   7
  -7 -10  -3 7.62812 1.47745   9
   7 -10   3 4.54062 0.66285   9
   7 -10   3 6.13647 1.27062   3
   8 -10   3 51.6267 3.22574   3
  -8 -10  -3 59.7010 3.71011   7
   9 -10   3 5.37626 0.96140   3
  -9 -10  -3 2.92942 1.10002   7
   0 -11  -3 -0.7559 0.45072   9
   0 -11   3 1.44175 0.92016   7
   0 -11   3 0.39276 1.16115   3
   0 -11   3 1.00825 1.07252   4
   0 -11   3 -1.2735 1.01032   9
   0 -11  -3 -0.2936 0.72357   3
   0 -11  -3 -0.0494 1.06061   4
   1 -11   3 85.6596 4.66047   7
   1 -11   3 74.6971 4.99915   4
   1 -11   3 83.2714 4.79293   3
  -1 -11  -3 86.2963 4.56449   3
   1 -11   3 82.1704 4.75116   9
  -1 -11  -3 86.3532 4.51585   9
  -1 -11  -3 83.5951 5.11311   4
  -1 -11   3 84.5084 4.87495   7
   1 -11  -3 74.9457 5.03323   4
  -1 -11   3 85.9946 4.93982   9
   1 -11  -3 80.5849 4.48852   3
  -1 -11   3 82.2923 4.75041   3
  -1 -11   3 75.9649 4.85573   4
   2 -11   3 17.8897 1.73682   9
  -2 -11  -3 12.0280 1.87626   4
  -2 -11  -3 14.2758 1.05814   7
  -2 -11  -3 12.2912 1.70826   3
  -2 -11  -3 14.2825 1.59481   9
   2 -11   3 8.92747 1.79467   4
   2 -11   3 13.5731 1.80650   3
   2 -11   3 14.7267 1.33973   7
  -2 -11   3 10.3961 1.68974   7
  -2 -11   3 17.2764 1.96744   9
   2 -11  -3 16.3087 1.95105   4
  -2 -11   3 14.2860 1.60056   3
  -2 -11   3 14.2461 1.92027   4
   3 -11   3 3.37884 1.28133   4
   3 -11   3 3.25513 1.04889   3
  -3 -11  -3 2.34846 0.67635   7
  -3 -11  -3 3.17173 0.96207   3
   3 -11   3 1.47809 0.83329   9
  -3 -11  -3 3.82098 0.94199   9
  -3 -11  -3 2.19235 1.20312   4
   3 -11  -3 1.13068 1.14385   4
  -3 -11   3 3.30301 1.03856   7
  -3 -11   3 1.29146 0.98819   9
  -3 -11   3 3.28725 0.90717   3
  -4 -11  -3 15.1135 1.72014   9
   4 -11   3 14.1717 1.77378   3
   4 -11   3 14.6443 1.86666   4
   4 -11   3 15.6631 1.41183   9
  -4 -11  -3 10.4897 1.84416   4
  -4 -11  -3 15.1533 1.61038   3
  -4 -11  -3 13.4872 1.46758   7
  -4 -11   3 13.9442 2.19041   9
  -4 -11   3 18.6227 2.07245   7
   4 -11  -3 14.3997 1.89962   4
  -5 -11  -3 62.6692 3.84750   7
   5 -11   3 70.7513 3.46978   9
  -5 -11  -3 72.0512 4.13533   9
  -5 -11  -3 66.7871 3.83814   3
   5 -11   3 69.9555 4.19080   4
   5 -11   3 60.6602 3.78055   3
  -5 -11   3 73.9228 4.43140   7
   6 -11   3 4.22752 1.17851   3
  -6 -11  -3 3.17287 0.93445   9
  -6 -11  -3 3.66520 0.83383   7
  -6 -11   3 5.13159 1.35528   7
   7 -11   3 20.4321 1.83932   3
  -7 -11  -3 23.0710 1.74888   7
  -7 -11   3 23.3278 2.10900   7
   8 -11   3 1.17780 0.56962   3
   0 -12   3 1.36682 0.53284   7
   0 -12   3 0.12661 1.02735   4
   0 -12   3 0.68811 1.05602   3
   0 -12  -3 0.07632 0.73431   4
   0 -12   3 1.28149 0.70877   9
   0 -12  -3 0.73643 0.78232   3
   1 -12   3 21.6137 2.18063   4
   1 -12   3 23.2649 1.92450   3
   1 -12   3 22.5037 1.86099   9
  -1 -12  -3 23.9676 1.91673   3
  -1 -12  -3 21.9443 2.24512   4
  -1 -12   3 21.4218 1.89438   9
  -1 -12   3 20.9383 1.65367   7
  -1 -12   3 17.2970 1.81019   3
  -1 -12   3 22.9658 2.29165   4
   1 -12  -3 22.1864 2.11296   4
   1 -12  -3 22.3321 1.84653   3
  -2 -12  -3 48.0636 3.02483   3
   2 -12   3 59.4153 2.99444   9
   2 -12   3 56.2695 3.30441   3
   2 -12   3 56.6777 3.62927   4
  -2 -12  -3 51.8915 2.74952   9
   2 -12  -3 49.9550 3.46996   4
   2 -12  -3 51.2260 3.02309   3
  -2 -12   3 51.1400 3.27571   9
  -2 -12   3 46.1841 2.92658   3
  -2 -12   3 54.3792 3.18186   7
  -3 -12  -3 55.3403 3.12394   3
   3 -12   3 52.9478 2.63593   9
  -3 -12  -3 49.6996 2.86377   9
   3 -12   3 54.7277 3.06253   3
   3 -12  -3 50.9544 3.07652   3
  -3 -12   3 51.8640 3.48947   9
  -3 -12   3 46.6699 3.03888   7
   4 -12   3 1.47235 0.82738   3
  -4 -12  -3 0.04587 0.45341   9
  -4 -12  -3 -0.3734 0.85798   3
  -4 -12   3 0.09250 0.73744   9
  -4 -12   3 0.17187 0.60609   7
   4 -12  -3 -0.3294 0.83861   3
   5 -12   3 35.8346 2.21478   3
  -5 -12  -3 35.4139 2.21693   9
  -5 -12   3 32.9760 2.31262   7
   0 -13  -3 -0.4122 0.44021   3
   1 -13  -3 38.3444 2.30655   3
   0   0  -4 48.6575 2.95456   8
   0   0   4 43.9862 3.04716   8
   0   0  -4 48.1636 3.05340   8
  -1   0  -4 871.965 47.3544   6
  -1   0  -4 894.233 49.1962   2
   1   0   4 810.555 49.4480   2
  -1   0   4 889.661 45.9548   8
   1   0  -4 957.297 45.8271   8
   1   0   4 958.861 46.2027   8
  -1   0  -4 900.250 46.1345   8
  -1   0  -4 906.324 45.9733   8
   1   0  -4 928.797 45.8725   8
   1   0  -4 921.000 47.5140   6
  -1   0  -4 830.794 43.4974   5
   2   0  -4 3431.03 171.763   8
  -2   0  -4 3492.74 185.150   2
   2   0   4 3184.48 172.182   8
   2   0  -4 3626.00 171.772   8
  -2   0  -4 3258.45 163.427   5
   2   0   4 3341.98 185.397   2
  -2   0   4 3115.74 171.856   8
  -2   0  -4 3557.73 172.088   8
   2   0  -4 3418.50 178.674   6
  -2   0  -4 3469.37 178.419   6
  -3   0  -4 2562.53 127.296   5
   3   0  -4 2768.95 139.382   6
   3   0   4 2641.25 134.563   8
  -3   0  -4 2411.66 144.393   2
   3   0   4 2721.99 144.673   2
  -3   0   4 2439.03 134.085   8
   3   0  -4 2727.06 133.956   8
   3   0  -4 2868.04 133.998   8
  -3   0  -4 2610.39 134.354   8
   4   0   4 1859.80 92.7182   8
  -4   0  -4 1640.81 92.3414   8
   4   0  -4 1847.36 91.9592   8
   4   0  -4 1932.87 95.7017   6
  -4   0  -4 1591.18 99.0777   2
   4   0   4 1883.41 99.2916   2
   4   0  -4 1871.38 91.9309   8
   5   0   4 1045.88 59.7953   2
   5   0   4 1019.73 56.3476   8
   5   0  -4 1095.94 57.8290   6
  -5   0  -4 1156.99 60.1067   2
   6   0  -4 21.8791 2.20748   8
  -6   0  -4 25.1486 2.64948   2
   6   0   4 23.7833 2.04748   2
   6   0   4 24.3958 3.17139   8
   6   0  -4 20.1180 2.21090   6
   7   0   4 507.886 27.6071   8
   7   0  -4 513.875 27.4593   6
  -7   0  -4 433.085 28.4227   2
   7   0  -4 520.208 26.3218   8
   8   0  -4 1.13643 1.12117   6
  -8   0  -4 1.22009 1.38723   2
   9   0  -4 48.8424 3.95370   7
  -9   0  -4 57.6883 5.33766   2
  10   0  -4 207.836 15.5699   1
  10   0  -4 215.760 11.2279   7
  10   0  -4 212.746 10.1464   3
 -10   0  -4 200.075 13.9706   2
  10   0   4 198.662 10.0869   3
  11   0  -4 45.5502 3.55936   7
  11   0  -4 42.7334 3.84238   9
  11   0  -4 37.3709 5.74018   1
  11   0  -4 47.0918 3.31134   3
  12   0  -4 302.129 15.1801   9
  12   0  -4 307.980 14.3190   3
  12   0  -4 294.041 15.3710   7
  12   0  -4 299.913 21.1136   1
  13   0  -4 386.454 19.8346   7
  13   0   4 405.421 20.5539   7
  13   0  -4 416.966 18.5513   3
  13   0  -4 414.850 19.6398   9
  14   0  -4 137.245 7.59136   7
  14   0  -4 158.025 7.48851   3
  14   0   4 154.445 8.50365   7
  14   0  -4 159.107 8.00028   9
   0   1  -4 0.28485 0.30953   6
   0  -1  -4 0.44658 0.32249   8
   0  -1   4 0.68257 0.61321   8
   0   1  -4 -0.0148 0.50338   8
   0   1   4 0.59662 0.38360   8
   0  -1  -4 -0.1830 0.26248   8
   0  -1   4 0.17803 0.51075   2
   0  -1  -4 0.09820 0.17976   6
   0  -1  -4 -0.0313 0.26935   5
   0   1  -4 1.03727 0.49422   2
   1   1  -4 20.1145 1.44985   2
   1   1  -4 18.5421 1.67571   8
   1  -1   4 14.4256 1.55971   2
  -1  -1  -4 20.6781 1.65103   8
  -1  -1  -4 19.7461 1.53768   8
   1  -1   4 18.0975 1.79510   8
  -1  -1  -4 15.2203 1.24824   5
   1   1  -4 20.0721 1.62476   8
   1   1  -4 19.5045 1.43796   6
  -1  -1   4 16.4966 1.66915   8
  -1   1  -4 17.9254 1.69704   8
   1  -1  -4 18.4261 1.31331   6
  -1  -1   4 18.3361 1.67090   2
   1  -1  -4 19.0455 1.30177   5
  -1   1  -4 17.7262 1.60399   2
   1  -1  -4 20.0994 1.06486   8
  -1   1  -4 20.0012 1.39323   6
   1   1   4 18.7758 1.68404   8
  -2  -1  -4 82.2188 4.82679   5
   2  -1   4 89.8703 5.76905   2
  -2  -1  -4 89.0561 5.44876   8
   2   1  -4 92.7822 5.41186   6
  -2  -1  -4 89.3955 5.32919   2
  -2  -1  -4 95.3228 5.63264   8
   2   1  -4 97.5924 5.54143   8
   2   1  -4 102.308 5.56771   8
   2  -1   4 89.0523 5.65822   8
  -2   1  -4 90.4044 5.73367   2
   2   1   4 88.6985 5.66231   8
  -2   1  -4 102.442 5.32703   6
  -2   1  -4 93.9116 5.60527   8
   2  -1  -4 95.9967 4.88871   5
   2   1   4 90.6359 5.86033   2
   2  -1  -4 91.5436 5.35451   6
  -2  -1   4 95.0242 5.74953   2
  -2  -1   4 87.9788 5.54140   8
  -3  -1  -4 335.480 15.0129   5
  -3  -1  -4 316.627 16.3540   8
  -3  -1  -4 333.844 17.1210   2
   3   1  -4 302.662 16.5618   6
   3  -1   4 300.094 17.2100   2
   3  -1   4 306.654 16.4987   8
   3   1  -4 297.389 16.2200   8
   3   1  -4 312.658 16.2575   8
  -3   1  -4 291.907 17.2832   2
  -3  -1   4 289.946 16.2929   8
   3   1   4 295.042 16.5768   8
   3  -1  -4 311.478 14.9823   5
  -3   1  -4 297.444 14.8426   5
   3  -1  -4 305.568 16.5430   6
  -3  -1   4 250.801 17.1207   2
  -3   1  -4 279.518 16.2906   8
  -4  -1  -4 28.0157 2.59013   8
   4  -1   4 28.1560 2.14366   2
  -4  -1  -4 30.5525 2.34393   2
   4  -1   4 28.4711 2.66582   8
   4   1  -4 29.7316 2.20653   6
   4   1  -4 23.1995 2.29738   8
   4   1   4 25.3681 2.94649   8
   4  -1  -4 26.1690 1.68167   5
  -4   1  -4 28.1092 2.40888   2
  -4   1  -4 24.1461 2.51551   8
   4  -1  -4 23.0520 1.40856   8
  -4  -1   4 25.6736 2.31609   2
   4  -1  -4 23.2730 1.41242   8
   4  -1  -4 28.2091 2.19568   6
   4   1   4 23.3768 2.46862   2
   5   1  -4 97.9023 6.03548   8
  -5  -1  -4 96.2770 6.10371   2
   5  -1   4 89.7135 6.22215   8
  -5  -1  -4 92.7586 6.17257   8
   5   1  -4 87.3888 5.76220   6
   5   1   4 83.0102 6.20200   2
   5  -1  -4 90.1097 4.92750   8
   5  -1  -4 92.5101 5.78080   6
  -5   1  -4 99.6717 6.27754   2
  -5  -1   4 84.8112 6.10100   2
   5  -1  -4 87.9047 4.90393   8
   5   1   4 95.6513 6.51413   8
   6   1  -4 40.6348 3.41162   8
   6   1  -4 40.7638 3.31402   6
   6  -1   4 44.6546 3.90574   8
  -6  -1  -4 37.5505 3.39537   2
  -6   1  -4 40.6685 3.63194   2
  -6  -1   4 39.0758 3.51845   2
   6   1   4 38.2368 4.11063   8
   6   1   4 39.6463 3.43547   2
   6  -1  -4 38.7198 2.42012   8
   6  -1  -4 37.2865 3.13626   6
   7   1  -4 186.109 11.3458   8
   7  -1   4 181.879 11.7508   8
   7   1  -4 200.896 11.4641   6
  -7  -1  -4 194.785 11.9316   2
   7  -1  -4 193.159 11.3848   6
  -7   1  -4 219.563 12.3391   2
   7  -1  -4 159.215 9.66433   8
   7   1   4 187.749 12.1677   8
  -7  -1   4 190.654 12.0316   2
   8   1  -4 51.8224 4.25795   6
  -8  -1  -4 51.4412 4.73873   2
   8   1   4 53.4343 5.24868   8
  -8   1  -4 48.4291 4.77850   2
   8  -1  -4 48.8674 4.19545   6
  -8  -1   4 45.8531 4.70992   2
  -9  -1  -4 6.45793 2.16637   2
   9   1  -4 6.25127 1.79215   6
   9  -1  -4 9.44260 2.05083   6
  -9   1  -4 7.78002 2.47645   2
   9  -1  -4 8.64891 1.60633   7
  -9  -1   4 7.63326 2.51181   2
  10  -1   4 46.4128 3.32911   3
  10   1  -4 42.4211 3.98196   7
 -10  -1  -4 47.0898 5.24987   2
  10   1  -4 40.1355 3.22984   3
  10  -1  -4 41.1346 3.09172   3
  10  -1  -4 38.2024 5.49009   1
 -10  -1   4 35.0282 4.79451   2
  10  -1  -4 41.4865 3.43551   9
 -10   1  -4 40.0384 4.99374   2
  10  -1  -4 38.8635 3.28311   7
  11   1  -4 61.1151 4.41471   7
  11   1  -4 56.3425 4.04405   3
  11  -1   4 56.8798 4.60033   7
  11  -1   4 55.6859 4.01181   3
  11   1  -4 60.6738 4.65682   9
  11  -1  -4 53.3513 6.51809   1
  11  -1  -4 56.6818 4.16104   9
  11  -1  -4 61.9414 4.14300   7
  11  -1  -4 59.5297 4.01417   3
  12  -1   4 68.8863 5.16758   7
  12   1  -4 62.7563 4.40084   3
  12   1  -4 62.4464 4.89979   7
  12   1  -4 62.1700 4.68234   9
  12  -1  -4 64.1254 7.90995   1
  12  -1  -4 60.7993 4.07619   7
  12  -1  -4 66.5908 4.53594   9
  12  -1  -4 71.6575 4.43221   3
  13   1  -4 17.6771 2.29706   9
  13   1  -4 20.4657 2.25048   3
  13  -1   4 30.7101 2.94783   7
  13   1  -4 25.5567 2.52805   7
  13  -1  -4 19.8084 1.81090   7
  13  -1  -4 23.8816 2.22655   9
  13  -1  -4 24.6472 4.12086   1
  13  -1  -4 25.5928 2.38403   3
  14  -1   4 112.012 6.42451   9
  14  -1   4 109.363 6.54168   7
  14   1  -4 118.958 6.34010   9
  14   1  -4 114.842 6.14804   7
  14  -1  -4 113.333 5.92003   9
  14   1   4 104.746 6.90598   7
  14  -1  -4 115.110 5.91376   3
   0   2  -4 1103.00 63.3456   8
   0  -2  -4 1396.01 60.0659   5
   0  -2  -4 1306.06 62.6392   8
   0  -2   4 1295.85 63.5518   8
   0  -2  -4 1328.43 62.6441   8
   0   2  -4 1181.97 65.5800   6
   0  -2   4 1213.74 68.0530   2
   0   2  -4 1065.56 68.0399   2
   1  -2   4 106.110 5.97241   8
  -1  -2  -4 107.532 5.22376   5
   1   2  -4 100.096 6.06817   2
   1   2  -4 91.8042 5.83874   8
  -1  -2  -4 107.913 5.48642   8
   1  -2   4 91.1127 5.88205   2
   1   2  -4 100.359 5.71321   6
  -1  -2  -4 101.433 5.51045   8
   1  -2  -4 93.4886 5.10448   5
  -1   2  -4 91.7677 5.83103   8
   1   2   4 94.0329 5.74076   8
  -1  -2   4 95.9097 5.90794   8
  -1  -2   4 85.6152 5.94227   2
   1  -2  -4 89.1097 5.46044   6
  -1   2  -4 99.1608 5.65353   6
  -1   2  -4 92.2270 6.01013   2
   2   2  -4 799.819 46.8059   8
   2   2  -4 948.445 50.1353   2
   2  -2   4 917.317 49.9583   2
  -2  -2  -4 924.707 46.6334   8
  -2  -2  -4 922.355 44.1657   5
   2  -2   4 958.077 46.9919   8
  -2  -2  -4 933.720 46.7604   8
   2   2  -4 963.822 48.3773   6
   2  -2  -4 880.528 48.1912   6
   2   2   4 800.175 50.1515   2
   2  -2  -4 943.888 44.1075   5
  -2  -2   4 880.775 50.2105   2
  -2  -2   4 953.616 47.0319   8
   2   2   4 890.797 46.9955   8
  -2   2  -4 870.234 48.2376   6
  -2   2  -4 885.581 50.2105   2
  -2   2  -4 932.634 46.9272   8
   3  -2   4 1076.57 61.2335   2
  -3  -2  -4 1184.93 57.6415   8
   3   2  -4 1052.98 59.4933   6
   3   2  -4 1174.01 57.8147   8
   3   2  -4 1121.37 61.5458   2
   3  -2   4 1240.30 57.8555   8
   3   2   4 1078.73 62.0356   2
  -3  -2   4 1112.57 57.8026   8
   3  -2  -4 1160.04 59.4868   6
   3  -2  -4 1136.63 54.2544   5
  -3   2  -4 982.084 57.5876   8
   3   2   4 1121.42 58.0157   8
  -3   2  -4 1117.56 61.8532   2
  -3  -2   4 1097.18 61.8577   2
  -4  -2  -4 6.91530 1.40364   8
   4   2  -4 5.76118 1.35301   8
   4  -2   4 4.41369 1.31257   8
  -4  -2  -4 7.80826 1.08848   2
   4   2  -4 5.94198 1.06279   6
   4  -2  -4 6.79208 0.78865   5
   4   2   4 5.67222 1.32805   2
  -4  -2   4 6.60129 1.29872   2
   4  -2  -4 5.38921 0.99034   6
  -4   2  -4 5.96723 1.28098   2
   5  -2   4 373.730 19.8980   8
   5   2  -4 342.121 19.9940   6
   5   2  -4 356.300 19.9052   8
  -5  -2  -4 364.690 20.5582   2
  -5  -2  -4 354.512 19.8825   8
   5  -2  -4 363.614 19.9975   6
  -5   2  -4 333.036 20.8491   2
  -5  -2   4 387.714 21.0377   2
   5   2   4 360.866 21.2503   2
  -6  -2  -4 279.789 16.9382   2
  -6  -2  -4 261.516 16.5943   8
   6  -2   4 292.759 16.5173   8
   6   2  -4 294.542 16.6856   8
   6   2  -4 303.764 16.6142   6
   6  -2  -4 284.586 16.4966   6
  -6  -2   4 267.231 17.2324   2
  -6   2  -4 331.244 17.5987   2
   6   2   4 286.635 17.5016   2
   7  -2   4 4.33764 1.62347   8
  -7  -2  -4 4.50553 1.45174   2
   7   2  -4 5.26116 1.40241   6
   7   2  -4 7.15708 1.83013   8
  -7   2  -4 8.80614 2.03740   2
  -7  -2   4 5.78784 1.68861   2
   7   2   4 8.24167 1.99904   2
   7  -2  -4 6.46516 1.50182   6
   8   2  -4 -0.5743 1.19763   6
  -8  -2  -4 0.76764 1.63773   2
   8  -2  -4 0.76649 1.28735   6
  -8  -2   4 0.18650 1.38884   2
  -8   2  -4 1.10065 1.53250   2
   9  -2   4 51.7440 4.47617   7
  -9  -2  -4 62.0996 5.10809   2
   9   2  -4 48.6153 4.65920   6
   9   2  -4 48.2558 3.53999   3
   9  -2   4 56.7372 3.74424   3
   9  -2  -4 57.4338 3.58635   7
   9  -2  -4 54.1782 3.64534   9
   9  -2  -4 48.2092 5.71726   1
   9  -2  -4 50.1813 4.70069   6
  -9  -2   4 59.4820 5.63209   2
  -9   2  -4 60.4948 5.83304   2
  10  -2   4 33.3697 2.89321   3
  10   2  -4 24.2380 3.25848   7
  10  -2   4 22.3718 3.01609   7
  10   2  -4 29.0057 2.77884   3
  10  -2  -4 27.7308 2.59677   9
  10  -2  -4 30.7598 2.49665   7
  10  -2  -4 26.3620 4.80750   1
  10  -2  -4 30.0804 2.61684   3
  11  -2   4 24.6524 2.99073   7
  11  -2   4 29.2630 3.08435   9
  11   2  -4 26.6757 3.26127   7
  11  -2   4 22.6612 2.52354   3
  11   2  -4 25.1663 2.56548   3
  11  -2  -4 26.5474 2.32204   7
  11  -2  -4 26.4231 4.62778   1
  11  -2  -4 28.8035 2.64343   9
  11  -2  -4 27.0541 2.53676   3
  12  -2   4 0.92138 1.32841   9
  12   2  -4 1.90374 1.95676   9
  12   2  -4 2.03753 1.50057   3
  12   2  -4 4.74175 1.50237   7
  12  -2   4 3.87306 1.87133   7
  12  -2   4 1.99188 1.17945   3
  12  -2  -4 1.89083 1.02990   3
  12  -2  -4 0.18160 1.18162   9
  12  -2  -4 1.16460 2.66115   1
  12  -2  -4 2.14607 0.82062   7
  13   2  -4 14.5653 2.48923   9
  13   2  -4 11.1676 1.83446   7
  13  -2   4 9.91812 2.07265   9
  13  -2   4 11.6531 1.88109   7
  13  -2  -4 8.78597 1.58270   3
  13  -2  -4 7.04160 1.29300   9
  13  -2  -4 11.8180 3.27905   1
  14  -2   4 1.92510 0.94751   7
  14   2  -4 -1.9175 1.46513   9
  14  -2   4 3.14805 1.17883   9
  14   2  -4 2.74923 1.34891   7
  14  -2  -4 2.96588 0.95940   3
  14  -2  -4 2.46739 0.74403   9
  14  -2  -4 2.84728 2.11028   1
   0   3  -4 0.55333 0.54091   8
   0  -3   4 -0.4115 0.37017   2
   0   3  -4 -0.7738 0.53039   2
   0  -3   4 -0.4031 0.57860   8
   0   3  -4 0.27350 0.37041   6
   0  -3  -4 0.73112 0.46105   5
  -1  -3  -4 127.683 6.81921   8
  -1  -3  -4 130.266 6.83918   8
   1   3  -4 122.602 7.32941   6
   1  -3   4 140.362 7.53168   8
  -1  -3  -4 125.849 6.61899   5
   1   3  -4 127.220 7.59800   8
   1  -3   4 116.901 7.19656   2
   1  -3  -4 131.124 6.58745   5
  -1   3  -4 106.020 7.60786   2
  -1   3  -4 109.213 7.19694   6
  -1  -3   4 124.144 7.52469   8
  -1   3  -4 135.517 7.59337   8
  -1  -3   4 129.626 7.58874   2
   2   3  -4 433.316 22.9546   8
   2   3  -4 424.838 23.2100   6
  -2  -3  -4 397.160 22.2895   8
   2   3  -4 404.305 24.2017   2
   2  -3   4 436.395 22.7303   8
   2  -3  -4 420.738 21.0128   5
  -2   3  -4 436.363 24.1940   2
  -2  -3   4 435.516 22.9099   8
   2  -3  -4 480.073 23.0860   6
  -2  -3   4 417.868 24.0721   2
  -2   3  -4 393.040 23.1035   6
   3  -3   4 40.0842 3.10128   8
   3   3  -4 35.5775 3.23706   8
   3   3  -4 34.2497 2.85983   6
   3   3  -4 37.4673 3.11387   2
  -3  -3  -4 35.9921 2.96078   8
   3  -3  -4 38.6465 2.80046   6
   3   3   4 33.8132 3.26880   2
  -3  -3   4 37.8904 3.34728   8
  -3   3  -4 42.1141 3.22099   2
  -3   3  -4 45.0221 2.96200   6
   3  -3  -4 36.7895 2.36154   5
  -3  -3   4 40.0364 3.10784   2
  -4  -3  -4 48.8442 3.60147   8
   4   3  -4 44.0029 3.33368   6
   4  -3   4 43.2881 3.49939   8
   4   3  -4 47.5985 3.56772   2
   4   3  -4 35.9880 3.72203   8
  -4  -3   4 45.4379 3.57564   2
   4   3   4 44.3614 3.93132   2
   4  -3  -4 44.6004 3.24776   6
  -4   3  -4 35.5048 3.42766   2
  -5  -3  -4 28.0586 2.89964   8
   5   3  -4 24.0325 3.26994   8
   5   3  -4 29.3441 2.70354   6
   5  -3   4 26.5142 2.74416   8
   5   3   4 31.8693 3.46780   2
   5  -3  -4 27.6122 2.59684   6
  -5   3  -4 28.4531 2.96083   2
  -5  -3   4 24.8569 2.75662   2
   6   3  -4 -0.8595 0.62087   6
   6  -3   4 -0.0865 0.96226   8
  -6  -3  -4 1.48529 1.45190   8
   6  -3  -4 0.01158 0.71522   6
   6   3   4 1.09416 1.45239   2
  -6  -3   4 0.09199 0.94518   2
  -6   3  -4 -0.2103 1.13403   2
   7   3  -4 35.6320 4.60249   8
   7   3  -4 37.2322 3.48566   6
  -7  -3   4 34.3512 3.78329   2
   7   3   4 36.8263 4.28521   2
   7  -3  -4 33.4471 3.25009   6
  -7   3  -4 38.6209 4.14052   2
   8   3  -4 118.479 8.32694   6
   8   3   4 129.071 8.67089   2
  -8   3  -4 127.258 9.25524   2
   8  -3  -4 107.781 8.13818   6
  -8  -3   4 139.269 9.18422   2
   8  -3  -4 122.991 6.40120   9
   9  -3   4 56.7821 4.43676   7
   9  -3   4 59.6547 3.96766   3
   9   3  -4 61.8994 3.85107   3
   9   3  -4 50.6593 4.97875   6
   9  -3   4 68.9699 7.57456   1
   9  -3   4 57.9665 4.21990   9
   9  -3  -4 51.4104 6.59935   1
   9  -3  -4 56.1900 3.58108   9
   9  -3  -4 59.8139 3.48139   7
  -9   3  -4 62.1761 5.87556   2
  -9  -3   4 56.8873 5.77194   2
  10   3  -4 21.0605 2.33716   3
  10  -3   4 22.4858 2.60963   9
  10  -3   4 17.1979 4.46147   1
  10  -3   4 19.2153 2.27889   3
  10  -3   4 18.4637 2.56425   7
  10  -3  -4 19.3977 1.96122   9
  10  -3  -4 19.2491 4.38788   1
  10  -3  -4 18.6868 1.83015   7
  11  -3   4 108.376 6.73561   9
  11  -3   4 103.734 6.58250   7
  11  -3   4 105.138 10.3868   1
  11  -3   4 107.351 6.13469   3
  11  -3  -4 103.566 5.88979   3
  11  -3  -4 107.846 5.90999   9
  11  -3  -4 108.667 9.75183   1
  11  -3  -4 109.857 5.51145   7
  12  -3   4 -0.7166 1.33373   7
  12  -3   4 2.21791 1.48001   3
  12  -3   4 3.48009 1.72751   9
  12   3  -4 1.51334 2.23112   7
  12  -3  -4 2.20896 1.22605   3
  12  -3  -4 1.74825 0.90348   9
  12  -3  -4 3.40455 2.59161   1
  13  -3   4 30.2478 2.73135   9
  13   3  -4 19.4095 2.89804   7
  13  -3   4 23.0613 2.16959   3
  13  -3   4 26.0742 2.47346   7
  13  -3  -4 24.0316 2.18521   3
  13  -3  -4 28.5220 4.48898   1
  13  -3  -4 28.0867 1.84644   9
  14   3  -4 2.18297 1.06886   7
  14  -3   4 -0.0982 0.56677   7
  14  -3   4 -1.0868 0.77757   9
  14  -3  -4 0.73085 0.88351   3
  14  -3  -4 1.40904 2.33515   1
   0   4  -4 0.51809 0.51402   6
   0   4  -4 0.36541 0.70357   2
   0  -4   4 0.48985 0.52576   8
   1   4  -4 240.680 13.1382   6
   1  -4   4 219.708 12.8857   8
  -1  -4  -4 225.364 12.0853   8
  -1   4  -4 247.166 13.1517   6
  -1  -4   4 236.512 13.1623   2
  -1  -4   4 225.253 13.0786   8
  -1   4  -4 215.268 13.6872   2
   2  -4   4 494.851 25.2094   8
   2   4  -4 432.291 25.7850   6
   2   4  -4 473.376 27.1592   2
  -2  -4  -4 453.140 24.7124   8
  -2  -4   4 470.287 25.4954   8
  -2  -4   4 531.982 26.6481   2
  -2   4  -4 447.629 26.8915   2
   3   4  -4 30.7563 3.13925   8
   3  -4   4 31.4885 2.76942   8
   3   4  -4 28.6744 2.94378   2
  -3  -4  -4 30.0022 2.65106   8
   3   4  -4 31.3284 2.69844   6
  -3  -4   4 30.7550 2.99431   8
  -3   4  -4 32.9618 2.59877   6
  -3   4  -4 27.7146 2.79571   2
   3   4   4 25.1884 2.93131   2
  -3  -4   4 27.9689 2.60602   2
   4   4  -4 1.63252 1.14063   2
  -4  -4  -4 0.81137 0.69433   8
   4   4  -4 1.99158 0.85125   6
   4   4  -4 3.71232 1.49971   8
   4  -4   4 0.53449 0.86437   8
  -4   4  -4 1.63703 0.99461   2
  -4  -4   4 1.16776 0.95048   2
  -4   4  -4 2.55773 0.95169   6
   4   4   4 3.41270 1.47860   2
   5   4  -4 454.623 25.9135   8
   5   4  -4 461.451 26.4313   2
   5   4  -4 478.758 25.6056   6
  -5  -4  -4 452.805 25.1213   8
   5  -4   4 433.369 24.6078   8
  -5   4  -4 424.521 25.4658   6
   5   4   4 491.603 27.4412   2
   5  -4  -4 429.676 25.3560   6
  -5  -4   4 507.453 26.6009   2
  -6  -4  -4 145.226 9.91408   8
   6  -4   4 146.908 9.16156   8
   6   4  -4 145.992 9.56245   6
   6   4  -4 144.669 10.5331   8
  -6  -4   4 162.289 10.0493   2
   6  -4  -4 153.170 9.49005   6
   6   4   4 161.414 10.8671   2
   7   4  -4 17.3379 2.61553   6
  -7  -4   4 25.9470 3.25032   2
   7  -4  -4 21.4522 2.83584   6
   7   4   4 21.3392 3.51558   2
   8  -4   4 9.21092 1.54313   7
   8  -4   4 5.80609 2.68948   1
   8  -4   4 6.80140 1.29311   3
   8  -4   4 3.91139 1.59494   9
   8   4  -4 7.63880 2.06823   6
   8  -4  -4 5.21016 0.88265   9
   8   4   4 3.38758 2.22031   2
  -8  -4   4 3.21036 2.02465   2
   8  -4  -4 7.15183 0.69464   7
   9  -4   4 1.30889 1.32768   3
   9  -4   4 1.20040 1.42268   9
   9  -4   4 3.04067 2.51546   1
   9  -4   4 0.49962 1.24108   7
  -9   4  -4 0.84713 2.82077   2
   9  -4  -4 1.30156 0.89212   9
  -9  -4   4 2.48177 1.96325   2
   9  -4  -4 1.24864 2.69039   1
  10  -4   4 169.787 13.7329   1
  10  -4   4 170.434 9.25242   9
  10  -4   4 181.883 8.88700   3
  10  -4   4 169.302 9.48938   7
  10  -4  -4 160.077 13.8558   1
  10  -4  -4 171.612 8.48601   9
  11  -4   4 88.3881 9.24084   1
  11  -4   4 77.6302 5.32138   9
  11  -4   4 81.3660 5.17412   7
  11  -4   4 84.0937 5.19139   3
  11  -4  -4 77.9475 8.97576   1
  11  -4  -4 78.2309 4.76870   3
  11  -4  -4 82.4670 4.37911   9
  12  -4   4 1.35491 1.38171   3
  12  -4   4 2.93728 1.53852   9
  12  -4   4 3.23232 1.25582   7
  12  -4   4 5.28022 2.86253   1
  12  -4  -4 4.03854 1.35425   3
  12  -4  -4 2.57749 0.62039   9
  12  -4  -4 10.6278 3.19056   1
  13  -4   4 138.335 7.12679   9
  13  -4   4 125.437 10.7236   1
  13  -4   4 133.743 6.75963   3
  13   4  -4 133.099 7.83259   7
  13  -4   4 126.873 6.90972   7
  13  -4  -4 144.316 10.8919   1
  13  -4  -4 138.288 6.86411   3
  14  -4   4 73.5321 3.89348   9
  14  -4  -4 68.7437 3.80084   3
   0   5  -4 0.01432 0.56512   6
   0   5  -4 -0.3185 0.90835   2
   0  -5   4 0.07930 0.82042   8
   1   5  -4 247.206 14.2477   6
   1  -5   4 247.693 13.9781   8
  -1   5  -4 242.668 14.9890   2
  -1  -5   4 241.211 14.1688   8
  -1   5  -4 256.455 14.2783   6
   2   5  -4 96.5109 6.55171   6
  -2  -5  -4 101.803 6.01202   8
   2  -5   4 104.674 6.58552   8
   2   5  -4 98.3584 7.31166   2
  -2  -5   4 102.736 6.99637   8
  -2   5  -4 104.798 6.59233   6
  -2   5  -4 105.325 7.12613   2
   3   5  -4 7.04485 1.41274   6
   3   5  -4 7.70151 1.83221   2
   3  -5   4 7.60944 1.47360   8
  -3  -5  -4 6.43408 1.42196   8
  -3   5  -4 5.40348 1.31384   6
  -3  -5   4 9.40153 1.41301   2
  -3  -5   4 9.03773 1.91917   8
   4  -5   4 542.758 30.2992   8
   4   5  -4 568.695 31.6365   6
   4   5  -4 638.814 33.4262   2
  -4  -5  -4 553.076 30.6354   8
  -4  -5   4 529.046 31.4632   8
  -4  -5   4 602.014 32.2896   2
  -4   5  -4 568.625 31.6477   6
   4   5   4 584.863 33.6307   2
   5  -5   4 0.76452 1.08977   8
   5   5  -4 0.65030 1.34284   2
   5   5  -4 -0.4299 0.82609   6
  -5  -5  -4 0.34486 1.27268   8
  -5  -5   4 1.15335 0.96536   2
   5   5   4 -0.0896 1.55573   2
  -5   5  -4 2.35464 1.10376   6
   6   5  -4 0.36193 1.31521   6
  -6   5  -4 -0.1048 0.95766   6
  -6  -5   4 0.91783 1.10705   2
   6   5   4 0.20026 1.96010   2
   7   5  -4 74.4638 5.84470   6
   7  -5   4 72.8516 4.67124   7
   7  -5   4 65.3055 4.41031   9
  -7  -5   4 74.4614 5.66444   2
   7   5   4 85.7979 7.35226   2
  -7   5  -4 75.7114 5.88794   6
   7  -5  -4 68.7479 3.62891   9
   8  -5   4 60.3947 7.36913   1
   8  -5   4 54.9258 4.15364   7
   8  -5   4 58.3161 4.16183   9
   8  -5   4 58.5775 3.96170   3
   8  -5  -4 61.5314 3.17782   9
   8   5   4 54.3313 6.14024   2
   8  -5  -4 61.1685 7.03145   1
   9  -5   4 208.147 16.3667   1
   9  -5   4 214.043 11.4045   7
   9  -5   4 214.307 11.1544   9
   9  -5   4 224.063 10.7338   3
   9  -5  -4 218.346 10.1560   9
   9  -5  -4 215.133 16.5882   1
  10  -5   4 0.52042 2.38706   1
  10  -5   4 -0.5613 1.20102   9
  10  -5   4 3.39044 1.30144   7
  10  -5   4 4.54254 1.43837   3
  10  -5  -4 1.85111 0.51773   9
  10  -5  -4 -2.7497 3.12673   1
  11  -5   4 1.26083 1.20025   7
  11  -5   4 1.66931 1.01729   3
  11  -5   4 1.34171 3.95756   1
  11  -5   4 1.58813 0.96652   9
  11  -5  -4 3.09891 3.47156   1
  12  -5   4 45.3178 3.23318   3
  12  -5   4 44.7910 6.02562   1
  12  -5   4 40.7459 2.68724   7
  12  -5   4 41.9887 3.13938   9
  12  -5  -4 31.1876 4.60818   1
  12  -5  -4 36.3148 2.85647   3
  13  -5   4 3.23435 1.02665   9
  13  -5   4 4.18891 0.96670   3
  13  -5   4 6.31980 2.63910   1
  13  -5  -4 3.93042 1.18006   3
   0   6  -4 224.626 13.7334   6
   0   6  -4 223.036 14.6670   2
   0  -6   4 252.114 13.6607   8
   1  -6   4 2.97363 1.24827   8
   1   6  -4 1.85399 0.93320   6
   1   6  -4 3.70311 1.59104   2
  -1  -6   4 1.35598 0.85566   8
  -1   6  -4 2.66325 1.07717   6
  -1   6  -4 2.44529 1.41686   2
  -2  -6  -4 78.6564 4.79472   8
   2   6  -4 80.7807 6.49069   2
   2   6  -4 89.9430 5.99820   6
  -2   6  -4 86.2723 5.97525   6
  -2  -6   4 84.3027 6.26888   8
  -3  -6  -4 2.46160 1.03822   4
   3   6  -4 2.35700 1.08378   6
  -3   6   4 2.82879 1.14546   6
   3  -6   4 0.36733 0.83773   8
  -3  -6  -4 1.43707 0.81789   8
   3   6  -4 2.53319 1.59908   2
  -3   6  -4 3.66841 1.31007   6
  -3  -6   4 -0.2126 1.37358   8
   4   6  -4 74.5616 6.42724   2
  -4  -6  -4 69.8484 4.35854   4
   4   6  -4 70.0536 5.54099   6
  -4  -6   4 73.6690 6.42785   8
   4   6   4 78.6615 6.68481   2
  -4   6  -4 83.4707 5.85533   6
   5   6  -4 24.2594 3.16572   6
   5   6  -4 32.4571 4.23029   2
  -5   6  -4 33.1852 3.77049   6
   5   6   4 34.5732 4.99818   2
   6   6  -4 43.7788 4.50358   6
   6  -6   4 47.1959 3.49494   9
   6   6  -4 48.3267 4.98701   2
  -6  -6  -4 46.0237 3.16921   3
   6  -6   4 48.2332 3.35582   7
  -6   6  -4 49.3437 4.44416   6
   6   6   4 50.2908 6.03751   2
   7  -6   4 390.038 17.5122   3
   7  -6   4 380.560 26.2443   1
   7  -6   4 385.952 18.4656   9
  -7  -6  -4 350.390 17.0722   3
   7  -6   4 388.079 18.9007   7
   7   6   4 392.026 24.4201   2
   7  -6  -4 386.750 25.9711   1
   8  -6   4 11.2805 4.36622   1
   8  -6   4 9.61973 1.70461   7
   8  -6   4 10.1640 1.81160   3
   8  -6   4 13.2975 1.77585   9
   8  -6  -4 15.7163 3.50143   1
   9  -6   4 22.3802 2.23924   7
   9  -6   4 24.8465 2.57392   9
   9  -6   4 22.9738 4.61255   1
   9  -6   4 20.2175 2.35027   3
   9  -6  -4 19.5781 4.17301   1
  10  -6   4 178.212 9.10112   7
  10  -6   4 172.808 13.8876   1
  10  -6   4 170.786 9.05218   9
  10  -6   4 173.020 8.78563   3
  10  -6  -4 175.385 14.1041   1
  11  -6   4 32.8523 2.18961   7
  11  -6   4 35.4184 3.03893   3
  11  -6   4 36.4264 5.92264   1
  11  -6   4 40.4924 2.87094   9
  11  -6  -4 20.5023 4.60790   1
  12  -6   4 1.23354 0.73872   9
  12  -6   4 0.53299 3.76446   1
  12  -6   4 1.63236 0.94816   3
  12  -6  -4 2.62584 0.90629   3
  12  -6  -4 4.10871 2.58301   1
  13  -6   4 4.78167 0.86152   3
  13  -6  -4 3.51453 0.73983   3
  13  -6  -4 1.32355 1.74304   1
   0   7  -4 2.28156 1.12043   6
   0   7  -4 0.52425 1.63182   2
   0  -7  -4 -1.0088 0.85970   4
   1   7  -4 10.3949 2.56781   2
   1   7  -4 6.54592 1.54298   6
  -1  -7  -4 6.39245 1.28193   4
  -1  -7   4 7.64615 1.30057   4
  -1   7  -4 5.27269 2.23448   2
   1  -7  -4 4.89654 1.11843   4
  -1   7  -4 5.46330 1.61524   6
  -2  -7  -4 95.9450 5.32526   4
   2   7  -4 92.8822 7.67095   2
   2   7  -4 90.4812 6.61484   6
   2  -7  -4 91.5392 5.14873   4
  -2  -7   4 85.1677 5.18100   4
  -2   7  -4 87.6704 6.62935   6
  -3  -7  -4 346.740 16.6382   4
   3   7  -4 419.813 22.6273   2
   3  -7   4 356.785 17.1976   9
   3   7  -4 325.919 20.4580   6
  -3  -7  -4 346.214 17.0972   9
   3  -7  -4 354.059 16.5639   4
  -3   7  -4 353.803 20.7308   6
   4   7  -4 -0.1414 1.52489   6
  -4  -7  -4 1.52931 1.00917   7
  -4  -7  -4 -0.7046 0.88038   4
   4   7  -4 -0.7755 2.03475   2
   4  -7   4 -2.0279 0.95542   9
  -4  -7  -4 -0.0771 1.01111   9
   4  -7   4 1.02595 1.06049   7
  -4   7  -4 1.41793 1.35366   6
   4  -7  -4 0.40896 0.98583   4
   5   7  -4 5.20627 2.76823   2
   5   7  -4 5.92622 1.89981   6
   5  -7   4 6.52608 1.27360   9
  -5  -7  -4 5.35273 1.29056   9
   5  -7   4 4.64326 1.11881   7
   5  -7   4 7.60507 2.65185   1
  -5  -7  -4 4.47279 0.88862   3
  -5  -7  -4 4.44163 1.34103   7
   5   7   4 6.77776 3.28763   2
  -6  -7  -4 154.450 7.72645   3
   6  -7   4 158.119 8.38282   9
   6  -7   4 156.379 8.39616   7
   6  -7   4 163.057 8.20485   4
  -6  -7  -4 153.935 8.81007   7
   6  -7   4 162.274 13.0773   1
   6  -7   4 158.249 8.02235   3
   6   7   4 144.116 13.2458   2
   7  -7   4 100.913 5.61249   3
   7  -7   4 96.8326 9.22468   1
   7  -7   4 98.3551 5.75740   9
  -7  -7  -4 95.4554 5.29341   3
   7  -7   4 94.4920 5.64373   7
   7  -7  -4 99.9706 9.53306   1
   8  -7   4 82.0488 4.71021   7
   8  -7   4 78.6677 8.22077   1
   8  -7   4 74.8558 4.80598   9
   8  -7   4 72.6671 4.54393   3
   8  -7  -4 80.6379 7.76825   1
   9  -7   4 36.2342 6.13911   1
   9  -7   4 25.7259 2.17675   7
   9  -7   4 25.7546 2.29965   9
   9  -7   4 23.6776 2.40647   3
   9  -7  -4 38.2848 5.30303   1
  10  -7   4 10.9611 1.72203   3
  10  -7   4 11.6009 1.19268   7
  10  -7   4 14.9330 1.57500   9
  10  -7   4 4.22724 4.30039   1
  10  -7  -4 8.31958 4.17894   1
  11  -7   4 2.80623 0.86470   9
  11  -7   4 2.70553 2.76909   1
  11  -7   4 1.35471 0.95188   3
  11  -7  -4 1.34831 2.44282   1
  12  -7   4 44.5908 2.20761   9
  12  -7   4 41.9799 2.72591   3
  12  -7  -4 37.4652 2.51729   3
   0  -8   4 135.932 6.58310   3
   0  -8   4 117.113 6.93970   9
   0  -8   4 112.944 6.93311   7
   0  -8  -4 127.212 6.32268   7
   0   8  -4 116.940 9.77495   2
   0  -8  -4 133.003 6.92689   4
   0  -8   4 118.068 6.73682   4
   0  -8  -4 127.548 6.35783   9
   0   8  -4 119.922 8.59994   6
   1   8  -4 13.3254 3.39968   2
   1  -8   4 9.89638 1.73591   9
   1  -8   4 12.7346 1.94094   7
  -1  -8  -4 11.0159 1.29102   7
   1  -8   4 11.1020 1.64711   4
   1  -8   4 11.5984 1.53975   3
  -1  -8  -4 10.9153 1.85873   4
   1   8  -4 9.75304 2.17017   6
  -1  -8  -4 10.1275 1.30390   9
   1  -8  -4 8.03058 0.98813   9
   1  -8  -4 10.5907 0.88874   7
   1  -8  -4 10.9747 1.87399   4
  -1  -8   4 8.00199 1.72227   7
  -1  -8   4 15.0661 1.76297   3
  -1   8  -4 14.1095 3.76448   2
  -1   8  -4 12.2754 2.39308   6
  -1  -8   4 11.8545 2.04022   9
  -1  -8   4 12.0781 1.79292   4
  -2  -8  -4 8.25331 1.37061   9
   2   8  -4 9.28425 3.18584   2
  -2  -8  -4 9.75574 1.63160   4
  -2  -8  -4 10.4236 1.43946   7
   2  -8   4 11.9968 1.73676   9
   2  -8   4 12.2369 1.78639   7
   2   8  -4 11.5101 2.49499   6
   2  -8   4 12.9385 1.74334   4
   2  -8   4 15.1390 1.77230   3
  -2  -8   4 10.4528 1.85960   7
  -2  -8   4 10.2993 1.75604   4
   2  -8  -4 8.35502 1.57032   4
  -2   8  -4 10.7218 2.49304   6
  -2  -8   4 11.1714 1.58168   3
   2  -8  -4 10.9258 1.02940   9
   3  -8   4 193.242 10.3339   9
  -3  -8  -4 218.209 9.81574   3
  -3  -8  -4 196.362 10.2217   4
  -3  -8  -4 198.554 10.5082   7
   3   8  -4 194.979 14.2146   2
  -3  -8  -4 188.281 10.2497   9
   3  -8   4 209.342 10.3626   4
   3  -8   4 204.702 10.5721   7
   3  -8  -4 213.416 10.2440   4
  -3  -8   4 205.818 9.74312   3
  -4  -8  -4 98.5927 5.87357   4
  -4  -8  -4 102.125 5.88704   9
  -4  -8  -4 100.955 6.02144   7
   4  -8   4 106.387 5.95179   4
   4  -8   4 101.217 5.77330   9
  -4  -8  -4 103.712 5.44255   3
   4  -8   4 102.467 5.62545   3
   4  -8   4 102.662 5.88171   7
   4  -8  -4 104.321 5.84906   4
  -4  -8   4 92.8339 5.32513   3
   5  -8   4 6.08862 1.43566   9
   5  -8   4 8.59040 1.59593   3
  -5  -8  -4 6.95709 1.62350   7
   5  -8   4 9.25297 1.80283   4
   5  -8   4 9.07111 1.38754   7
  -5  -8  -4 8.70428 1.58048   9
  -5  -8  -4 7.79891 1.45903   3
  -6  -8  -4 1.97885 1.00376   9
  -6  -8  -4 -0.9510 1.23370   7
   6  -8   4 1.85449 0.94578   7
   6  -8   4 0.67045 1.00717   9
   6  -8   4 6.24449 1.46021   3
  -6  -8  -4 -1.5589 1.09242   3
   6  -8   4 -0.9756 1.11596   4
   7  -8   4 21.7402 2.25821   9
  -7  -8  -4 23.1024 2.09236   3
   7  -8   4 23.9134 2.07127   7
   7  -8   4 32.8020 5.15968   1
   7  -8   4 25.3338 2.34462   3
  -7  -8  -4 24.7146 2.76493   7
   8  -8   4 2.12060 1.12527   9
   8  -8   4 1.62006 0.84219   7
  -8  -8  -4 2.47822 1.35717   7
   8  -8   4 1.46897 1.35778   3
   8  -8   4 0.32057 3.00530   1
   8  -8  -4 5.58228 3.95350   1
   9  -8   4 246.901 12.0733   7
   9  -8   4 269.414 12.4504   9
   9  -8   4 260.147 12.1418   3
   9  -8  -4 257.374 18.4667   1
  10  -8   4 2.80412 1.00144   3
  10  -8   4 4.37397 0.74804   9
  10  -8  -4 2.92227 3.55086   1
  11  -8  -4 14.7249 3.61667   1
   0  -9  -4 0.53997 0.51075   7
   0  -9   4 1.52660 1.05154   4
   0  -9  -4 0.22832 0.59572   9
   0  -9   4 0.75050 0.76963   7
   0  -9   4 -0.9431 0.77424   9
   0  -9  -4 0.16201 1.25347   4
   0  -9   4 -0.2975 1.14157   3
   1  -9   4 24.7216 2.39612   7
  -1  -9  -4 29.2987 2.29772   9
   1  -9   4 25.6232 2.72206   9
  -1  -9  -4 32.1452 2.89649   4
   1  -9   4 33.0892 2.82641   3
   1  -9   4 27.3687 2.73221   4
  -1  -9  -4 30.3616 2.21171   7
  -1  -9   4 24.6130 2.76638   9
   1  -9  -4 23.0325 2.59503   4
  -1  -9   4 24.7174 2.49510   7
   1  -9  -4 28.0480 1.89044   9
  -1  -9   4 27.4857 2.73706   4
  -1  -9   4 25.8980 2.53963   3
  -2  -9  -4 46.1528 3.25642   9
  -2  -9  -4 47.3341 3.17193   7
   2  -9   4 50.0672 3.51561   3
   2  -9   4 48.7883 3.47684   7
   2  -9   4 42.0780 3.60182   4
  -2  -9  -4 43.8913 3.59865   4
  -2  -9  -4 48.4773 3.36594   3
   2  -9   4 45.7034 3.52276   9
   2  -9  -4 48.5644 3.91871   4
  -2  -9   4 46.6913 3.61768   7
  -2  -9   4 45.5834 3.66245   4
   2  -9  -4 46.2410 2.48371   9
  -2  -9   4 44.8142 3.35934   3
   3  -9   4 15.8667 1.78465   7
   3  -9   4 11.5481 1.81102   3
  -3  -9  -4 11.7273 1.71669   7
  -3  -9  -4 14.2341 1.87908   3
  -3  -9  -4 12.8770 2.20117   4
   3  -9   4 14.8270 2.16347   4
   3  -9   4 14.7097 1.82768   9
  -3  -9  -4 13.7955 1.81322   9
  -3  -9   4 12.0648 2.07247   7
  -3  -9   4 13.6942 1.72925   3
   3  -9  -4 13.7894 2.06208   4
   4  -9   4 5.22702 1.43427   3
  -4  -9  -4 3.33779 1.25532   7
   4  -9   4 2.49259 1.19105   4
   4  -9   4 3.91281 1.24161   9
  -4  -9  -4 2.65347 1.41244   4
   4  -9   4 4.80159 1.16600   7
  -4  -9  -4 4.62664 1.32937   3
  -4  -9  -4 4.67967 1.31595   9
   4  -9  -4 2.56504 1.26355   4
   5  -9   4 6.40177 1.26463   9
  -5  -9  -4 4.40846 1.44163   7
  -5  -9  -4 4.11909 1.45654   9
  -5  -9  -4 4.29942 1.24592   3
   5  -9   4 7.51069 1.73742   4
   5  -9   4 4.45183 1.09114   7
   6  -9   4 1.37249 0.70864   7
   6  -9   4 -1.4516 0.99850   4
  -6  -9  -4 -1.3260 1.14082   7
  -6  -9  -4 0.80709 1.28673   9
   6  -9   4 1.97943 1.07334   9
  -6  -9  -4 1.00926 1.17353   3
   7  -9   4 0.32712 0.93492   9
   7  -9   4 0.24952 0.44159   7
  -7  -9  -4 -0.2565 0.89274   7
  -7  -9  -4 1.56461 1.06482   9
   8  -9   4 111.165 5.75781   9
  -8  -9  -4 113.870 6.59456   7
  -9  -9  -4 29.4914 2.93642   7
   9  -9   4 30.0066 1.84904   9
 -10  -9  -4 5.69035 1.17897   7
  10  -9   4 5.94607 1.03937   3
   0 -10  -4 11.5013 1.91379   4
   0 -10   4 11.8324 1.79675   3
   0 -10  -4 14.8963 1.45903   9
   0 -10   4 15.7607 1.95071   9
   0 -10   4 12.2145 1.91183   4
   0 -10   4 14.4552 1.92451   7
  -1 -10  -4 131.476 6.25315   7
   1 -10   4 123.526 7.08795   7
  -1 -10  -4 129.752 6.63135   9
   1 -10   4 123.485 6.98776   9
   1 -10   4 127.432 7.18662   4
   1 -10   4 129.855 6.80451   3
  -1 -10  -4 133.930 6.64365   3
  -1 -10  -4 120.925 7.14123   4
  -1 -10   4 131.127 7.28905   4
  -1 -10   4 122.962 6.69927   3
  -1 -10   4 123.383 7.11602   9
  -1 -10   4 115.372 7.10338   7
   1 -10  -4 129.739 7.15901   4
   1 -10  -4 128.790 6.13569   9
   2 -10   4 82.1564 5.37984   4
   2 -10   4 90.0108 5.35460   9
   2 -10   4 92.0988 5.24750   7
  -2 -10  -4 85.4512 4.79226   7
  -2 -10  -4 83.9480 4.91383   9
   2 -10   4 88.8272 4.98114   3
  -2 -10  -4 91.1016 5.03000   3
  -2 -10  -4 83.8555 5.44792   4
   2 -10  -4 92.4436 5.43909   4
  -2 -10   4 85.7548 5.40609   4
  -2 -10   4 86.7676 4.99573   3
  -2 -10   4 87.6888 5.61689   7
  -2 -10   4 88.9385 5.70842   9
  -3 -10  -4 -0.2043 0.79815   7
   3 -10   4 -0.6003 1.03295   4
   3 -10   4 -1.4590 0.68648   3
  -3 -10  -4 -1.2945 1.14866   4
  -3 -10  -4 -1.1662 0.62983   3
   3 -10   4 -1.1952 0.77272   7
  -3 -10  -4 -0.7004 0.64731   9
   3 -10   4 -0.3669 1.01747   9
   3 -10  -4 -0.7435 1.05261   4
  -3 -10   4 -0.1554 1.05761   3
  -3 -10   4 0.29149 0.90734   7
   4 -10   4 19.9383 2.19492   3
  -4 -10  -4 20.5986 2.38688   4
   4 -10   4 20.7728 1.85246   7
  -4 -10  -4 19.5139 2.16203   9
  -4 -10  -4 24.6721 2.07386   3
   4 -10   4 23.9533 2.22023   9
  -4 -10  -4 19.7704 1.97912   7
   4 -10   4 19.3513 2.30688   4
  -4 -10   4 23.6669 2.68632   7
   4 -10  -4 24.1961 2.42683   4
  -5 -10  -4 9.53010 1.42008   7
   5 -10   4 9.67734 1.58522   3
   5 -10   4 9.35215 1.56311   4
   5 -10   4 11.7529 1.49293   9
  -5 -10  -4 8.50898 1.53190   3
   5 -10   4 9.57678 0.98063   7
  -5 -10  -4 9.65595 1.57730   9
  -5 -10   4 5.84077 1.65251   7
   6 -10   4 5.53278 1.30860   3
   6 -10   4 6.63911 1.06407   9
  -6 -10  -4 7.16756 1.42586   7
  -6 -10  -4 7.29114 1.35056   9
  -6 -10  -4 6.97365 1.34982   3
   6 -10   4 8.36246 1.49103   4
  -7 -10  -4 3.97711 1.19295   9
   7 -10   4 1.88627 1.00619   3
   7 -10   4 2.99333 0.71624   9
  -7 -10  -4 2.46359 0.96205   7
  -8 -10  -4 0.55597 1.25142   9
   8 -10   4 1.72065 0.78432   3
  -8 -10  -4 2.25732 0.83463   7
  -9 -10  -4 -0.4037 0.58416   7
   9 -10   4 0.16101 0.59498   3
   0 -11   4 2.06849 1.16593   9
   0 -11   4 1.34120 1.16579   3
   0 -11  -4 0.12247 0.36385   9
   0 -11   4 -1.3104 1.07144   4
   0 -11  -4 -1.0126 0.72314   4
   0 -11   4 -0.7752 0.89918   7
   0 -11  -4 -0.5083 0.96206   3
   1 -11   4 25.3120 2.20965   3
  -1 -11  -4 26.5466 2.56255   4
   1 -11   4 21.8408 2.26632   9
  -1 -11  -4 24.1234 1.73783   9
   1 -11   4 23.0147 2.48667   4
   1 -11   4 24.9483 2.10758   7
  -1 -11  -4 23.6073 2.18870   3
  -1 -11   4 23.4224 2.17371   3
   1 -11  -4 22.6889 2.11564   3
  -1 -11   4 27.2978 2.61732   9
  -1 -11   4 24.9381 2.46986   7
   1 -11  -4 25.7740 2.47419   4
  -1 -11   4 23.1012 2.45840   4
  -2 -11  -4 45.6775 2.89185   9
   2 -11   4 47.2698 3.33902   3
  -2 -11  -4 45.4126 3.16744   3
   2 -11   4 45.3906 2.91282   7
   2 -11   4 48.8351 3.55839   4
  -2 -11  -4 49.8429 3.65703   4
   2 -11   4 50.6803 3.26535   9
  -2 -11   4 42.9337 3.11561   3
  -2 -11   4 48.3502 3.35519   7
   2 -11  -4 48.3999 3.51609   4
  -2 -11   4 47.2193 3.54655   4
  -2 -11   4 43.2487 3.34317   9
   3 -11   4 -0.0353 0.55935   7
   3 -11   4 0.55120 1.09416   3
  -3 -11  -4 -0.6768 0.67414   3
   3 -11   4 -0.4331 1.04943   4
  -3 -11  -4 0.41477 0.46981   7
   3 -11   4 -1.6074 0.83670   9
  -3 -11  -4 -1.1330 1.13014   4
  -3 -11  -4 -0.3770 0.59626   9
  -3 -11   4 -0.5153 0.85627   9
   3 -11  -4 -1.8897 0.98680   4
  -3 -11   4 0.09290 0.74141   7
   4 -11   4 0.59548 0.76564   9
  -4 -11  -4 0.93768 0.54246   7
   4 -11   4 0.08607 1.03141   4
  -4 -11  -4 2.29213 0.81107   9
  -4 -11  -4 1.26356 0.72727   3
   4 -11   4 0.34981 0.76601   3
  -4 -11  -4 -0.0518 1.13775   4
  -4 -11   4 2.18861 1.54980   9
  -4 -11   4 1.81605 0.95932   7
   4 -11  -4 0.18665 1.09635   4
   5 -11   4 22.8320 2.16507   3
  -5 -11  -4 22.9413 2.24049   9
   5 -11   4 25.9734 1.72298   9
  -5 -11  -4 27.3829 2.21993   3
  -5 -11  -4 24.4066 1.87590   7
  -5 -11   4 24.4526 2.35865   7
   6 -11   4 16.2776 1.55189   3
  -6 -11  -4 13.7242 1.50608   9
  -6 -11  -4 13.3058 1.36492   7
  -6 -11   4 11.8537 1.84907   7
   7 -11   4 4.23479 0.91063   3
  -7 -11  -4 3.17213 0.66367   7
  -7 -11  -4 2.81084 0.95697   9
  -7 -11   4 1.67055 0.87770   7
   0 -12   4 169.172 8.03576   9
   0 -12   4 149.156 7.44483   3
   0 -12   4 160.375 8.06561   4
   0 -12  -4 155.047 8.07333   4
   0 -12  -4 160.612 7.58499   3
   0 -12   4 158.159 7.81371   7
  -1 -12  -4 4.01439 1.31456   4
   1 -12   4 8.45156 1.31749   4
   1 -12   4 7.91882 1.05129   9
  -1 -12  -4 6.68785 1.10562   3
   1 -12   4 5.87344 1.21738   3
   1 -12  -4 7.18302 1.20929   3
   1 -12  -4 3.98000 1.29623   4
  -1 -12   4 8.55357 1.24529   9
  -1 -12   4 6.53609 1.05857   7
  -1 -12   4 6.65250 1.01983   3
   2 -12   4 0.35747 0.97408   3
   2 -12   4 -0.4274 0.71217   9
  -2 -12  -4 0.01447 0.63170   3
   2 -12  -4 1.43373 0.87734   3
  -2 -12   4 -0.7271 1.07184   9
  -2 -12   4 -0.7124 0.52062   7
  -3 -12  -4 39.4401 2.37848   3
   3 -12   4 29.7224 1.86013   9
   3 -12   4 34.8426 2.37696   3
   3 -12  -4 28.9749 2.02125   3
  -3 -12   4 30.3537 2.24662   7
  -3 -12   4 28.7601 2.68654   9
  -4 -12  -4 -1.0180 0.91778   3
   4 -12   4 0.14170 1.07586   3
  -4 -12   4 1.64564 0.86732   9
  -4 -12   4 1.08974 0.66686   7
   5 -12   4 30.9872 2.08768   3
  -5 -12   4 42.0269 2.43485   7
   0   0  -5 -0.1484 0.46081   8
   0   0  -5 0.65915 0.44821   8
   0   0   5 -0.4061 0.44885   8
  -1   0   5 0.06681 0.44057   8
   1   0  -5 0.14922 0.39032   8
   1   0  -5 4.09314 0.76347   8
   1   0   5 0.79067 0.60701   2
   1   0  -5 0.30815 0.26037   6
  -1   0  -5 0.53558 0.54160   8
   1   0   5 -0.0799 0.32979   8
  -1   0  -5 -0.0514 0.53662   8
  -1   0  -5 0.01805 0.29379   5
  -1   0  -5 0.24038 0.22140   6
  -2   0  -5 0.24703 0.48538   2
  -2   0  -5 -0.0872 0.34683   5
   2   0   5 -0.2914 0.59950   8
   2   0  -5 0.82589 0.44554   8
  -2   0   5 0.42046 0.50259   8
   2   0  -5 0.39945 0.41214   8
   2   0   5 -0.3745 0.52848   2
  -2   0  -5 -0.1926 0.47275   8
   2   0  -5 -0.0860 0.39446   6
   3   0   5 -0.2493 0.62445   2
  -3   0  -5 -0.4970 0.38596   2
  -3   0  -5 0.15592 0.30810   5
   3   0   5 -0.7459 0.62027   8
   3   0  -5 -0.0172 0.35811   8
  -3   0  -5 -0.6508 0.63465   8
   3   0  -5 3.36628 0.68856   6
   3   0  -5 0.02063 0.39294   8
  -3   0  -5 0.05231 0.26073   6
   4   0   5 0.03275 0.71266   2
  -4   0  -5 -0.2193 0.42634   8
   4   0  -5 -0.1504 0.45199   6
   4   0   5 -0.4613 0.48871   8
   4   0  -5 0.38861 0.47768   8
  -5   0  -5 2.97755 1.05530   2
   5   0   5 1.39678 0.90872   2
  -5   0  -5 -0.4809 1.05177   8
   5   0  -5 -0.5296 0.47659   8
   5   0  -5 0.97248 0.62504   6
   5   0   5 -0.4086 0.65024   8
   6   0   5 -1.3658 1.08587   8
  -6   0  -5 -0.5687 0.85091   2
   6   0  -5 -0.2602 0.66192   8
   6   0  -5 1.36444 0.84031   6
   6   0   5 0.10490 0.89879   2
  -7   0  -5 -0.2523 1.13984   2
   7   0  -5 0.57411 0.74905   6
   7   0  -5 -0.8063 0.82436   8
   7   0   5 -0.3586 1.28542   8
  -8   0  -5 1.02764 1.37944   2
   8   0  -5 -0.6332 0.88203   6
   9   0  -5 -0.5034 1.07852   6
   9   0  -5 1.24632 0.96740   7
  -9   0  -5 -0.8116 1.69668   2
  10   0  -5 -0.4240 2.85212   1
  10   0  -5 0.92121 1.31086   7
  10   0  -5 -0.9681 0.97552   3
  11   0  -5 -0.9317 1.13141   7
  11   0  -5 -0.3489 1.30062   9
  11   0  -5 0.55394 0.82557   3
  11   0  -5 2.69486 3.02183   1
  12   0  -5 0.87230 1.31537   3
  12   0  -5 1.17502 1.15724   7
  12   0  -5 0.03672 1.34632   9
  12   0  -5 0.57246 2.30917   1
  13   0  -5 0.20271 1.31532   3
  13   0  -5 -0.5252 1.27524   9
  13   0  -5 0.44286 2.40633   1
  13   0  -5 -1.2011 0.92596   7
  13   0   5 2.51922 2.27549   7
  14   0   5 -1.2618 1.15847   7
  14   0  -5 0.74084 1.02780   9
  14   0  -5 0.53269 0.84287   3
  14   0  -5 -0.5102 0.55484   7
   0   1  -5 -0.0827 0.26169   6
   0   1   5 0.69167 0.49156   8
   0  -1  -5 0.14832 0.40901   8
   0  -1  -5 -0.3998 0.27287   5
   0  -1  -5 -0.0063 0.28695   8
   0   1  -5 -0.0108 0.38578   8
   0   1  -5 0.18909 0.69374   8
   0   1  -5 -0.0243 0.36521   2
   0  -1   5 0.35635 0.49763   8
   0  -1   5 0.24058 0.56416   2
   0  -1  -5 0.94822 0.26925   6
  -1  -1  -5 917.895 46.7530   5
   1  -1   5 1010.03 49.7555   8
  -1  -1  -5 1001.53 49.2995   8
   1   1  -5 1006.54 51.0997   6
   1   1  -5 940.613 49.5457   8
  -1  -1  -5 987.809 49.4273   8
   1   1  -5 885.074 49.3962   8
  -1  -1   5 988.919 49.6504   8
  -1   1  -5 898.647 52.9920   2
   1  -1  -5 941.932 48.8712   8
   1  -1  -5 927.009 46.7636   5
   1   1   5 965.130 49.5835   8
   1  -1  -5 993.550 48.8550   8
  -1   1  -5 1049.76 49.6129   8
   1  -1  -5 927.341 50.9347   6
  -1   1  -5 954.199 51.0005   6
   2   1  -5 1.66092 0.57308   8
   2   1  -5 0.53175 0.56840   8
   2  -1   5 -0.0064 0.62141   2
   2  -1   5 0.66725 0.56838   8
  -2  -1  -5 1.37080 0.39547   5
  -2  -1  -5 1.72354 0.65602   8
   2   1  -5 1.07646 0.50951   6
  -2  -1  -5 1.39080 0.77859   8
  -2   1  -5 0.66954 0.67290   8
  -2   1  -5 0.49479 0.56062   2
  -2   1  -5 2.90948 0.53841   6
   2   1   5 1.37493 0.68738   2
   2  -1  -5 1.15165 0.43674   5
  -2  -1   5 1.24556 0.67330   8
   2  -1  -5 0.91690 0.45115   6
  -2  -1   5 0.65681 0.59126   2
   2   1   5 0.65828 0.77433   8
   3  -1   5 272.119 15.4122   8
  -3  -1  -5 271.642 15.6291   2
  -3  -1  -5 299.150 15.2561   8
  -3  -1  -5 264.973 13.8578   5
   3  -1   5 305.530 16.1516   2
   3   1  -5 286.201 15.0776   8
   3   1  -5 279.279 15.3409   6
   3  -1  -5 285.934 15.3161   6
  -3  -1   5 253.755 15.9564   2
  -3   1  -5 242.033 15.9335   2
  -3   1  -5 278.160 13.7729   5
   3   1   5 252.665 15.3980   8
  -3   1  -5 264.932 15.2299   8
   3   1   5 286.496 16.3629   2
  -3   1  -5 300.566 15.1732   6
   3  -1  -5 288.402 13.9036   5
   4   1  -5 87.2169 5.31560   6
   4  -1   5 84.0781 5.77907   8
  -4  -1  -5 84.1345 4.50853   5
  -4  -1  -5 81.4155 5.30087   2
   4   1  -5 84.0511 5.34866   8
  -4  -1  -5 82.1595 5.49669   8
   4  -1   5 88.4048 5.46667   2
   4  -1  -5 88.6260 5.25704   6
   4   1   5 81.1101 5.87091   8
  -4   1  -5 70.8630 5.47203   2
  -4   1  -5 78.3073 5.54070   8
   4  -1  -5 84.2749 4.53516   5
   4   1   5 78.7833 5.83388   2
  -4  -1   5 75.3648 5.46380   2
   5  -1   5 290.762 16.7889   8
   5   1  -5 302.364 16.6496   6
   5  -1   5 301.875 16.8368   2
  -5  -1  -5 345.763 17.3396   2
  -5  -1  -5 268.389 16.5267   8
  -5   1  -5 271.353 17.3210   2
   5  -1  -5 303.646 16.6230   6
  -5  -1   5 266.704 17.2904   2
   5   1   5 273.966 17.0177   8
   5   1   5 316.079 17.6908   2
   6   1  -5 365.338 19.4356   6
   6   1  -5 328.861 18.8578   8
   6  -1   5 328.402 19.4166   8
  -6  -1  -5 310.122 19.8974   2
  -6   1  -5 358.278 20.3369   2
   6  -1  -5 341.715 19.3134   6
   6   1   5 346.594 20.1812   2
  -6  -1   5 358.576 20.3772   2
   7   1  -5 6.55469 1.58418   8
  -7  -1  -5 5.56401 1.85136   2
   7   1  -5 4.82929 1.39072   6
   7  -1   5 4.45166 1.96255   8
   7   1   5 5.57891 1.39628   2
  -7  -1   5 6.75387 1.95040   2
   7  -1  -5 3.88620 1.43669   6
  -7   1  -5 5.34809 1.76516   2
  -8  -1  -5 36.5793 3.79619   2
   8   1  -5 29.8860 3.22179   6
   8  -1  -5 32.5901 3.30172   6
  -8  -1   5 30.1037 4.01142   2
  -8   1  -5 24.7319 3.55511   2
   9   1  -5 7.39965 1.39210   3
   9  -1   5 8.44582 1.48397   3
  -9  -1  -5 7.86613 2.32902   2
   9   1  -5 5.94059 2.00884   6
   9  -1  -5 7.94777 1.45410   7
  -9   1  -5 5.81336 2.32236   2
   9  -1  -5 7.16946 2.92626   1
  -9  -1   5 7.72185 2.71456   2
   9  -1  -5 4.01081 1.59107   6
  10  -1   5 7.15089 1.53493   3
  10   1  -5 5.26302 1.86069   7
  10   1  -5 9.60860 2.91484   1
  10   1  -5 8.27493 1.63048   3
  10  -1  -5 8.00075 1.66952   9
  10  -1  -5 9.34291 2.89369   1
  10  -1  -5 5.45524 1.24671   7
  10  -1  -5 7.12085 1.41327   3
  11   1  -5 -0.5827 1.40799   7
  11   1  -5 -1.6637 2.96661   1
  11   1  -5 -0.3120 1.25438   3
  11  -1  -5 2.02215 1.23568   9
  11  -1  -5 0.08881 1.09693   3
  11  -1  -5 -1.0375 2.15328   1
  11  -1  -5 1.37296 1.08724   7
  12   1  -5 74.3928 4.76572   3
  12   1  -5 80.1631 5.37068   9
  12  -1   5 79.3120 5.97117   7
  12   1  -5 81.4724 5.45366   7
  12  -1  -5 80.4958 5.07550   9
  12  -1  -5 82.3361 4.96999   3
  12  -1  -5 82.5665 4.77105   7
  12  -1  -5 87.1428 8.27566   1
  13   1  -5 28.7562 2.84124   9
  13  -1   5 28.3111 2.81633   7
  13   1  -5 22.4081 2.47017   7
  13   1  -5 24.9661 2.27965   3
  13  -1  -5 24.3593 2.44056   3
  13  -1  -5 27.5646 2.21225   9
  13  -1  -5 24.9943 1.80788   7
  13  -1  -5 22.8447 4.04549   1
  14  -1   5 -0.9596 1.44693   7
  14   1  -5 0.19164 0.88408   9
  14   1  -5 0.97698 0.88251   7
  14  -1  -5 0.07866 0.81461   9
  14  -1  -5 1.38785 0.85810   3
  14  -1  -5 0.19516 2.21162   1
   0  -2  -5 1421.45 71.5238   8
   0   2  -5 1460.85 72.4550   8
   0  -2  -5 1521.45 68.5214   5
   0  -2  -5 1376.86 74.4425   6
   0  -2   5 1464.33 77.7702   2
   0  -2   5 1385.57 72.5084   8
   0   2  -5 1338.51 74.8175   6
   0   2  -5 1326.04 77.6565   2
   1   2  -5 265.512 14.7768   8
  -1  -2  -5 272.885 14.3182   8
   1   2  -5 238.628 15.4097   2
  -1  -2  -5 287.670 14.2948   8
   1  -2   5 295.117 15.6172   2
   1  -2   5 263.388 14.8568   8
  -1  -2  -5 271.484 13.5869   5
   1   2  -5 256.458 14.8593   6
  -1  -2   5 262.478 14.8129   8
  -1  -2   5 268.830 15.6115   2
   1  -2  -5 275.550 13.5666   5
  -1   2  -5 259.736 14.7427   8
  -1   2  -5 288.401 14.8717   6
   2  -2   5 143.781 8.85122   8
  -2  -2  -5 154.783 8.50688   8
   2   2  -5 150.215 8.79090   8
   2   2  -5 175.152 8.97172   2
  -2  -2  -5 140.157 7.80179   5
   2   2  -5 155.075 8.67122   6
   2  -2   5 153.901 9.00107   2
  -2   2  -5 154.184 8.84296   8
   2  -2  -5 143.787 7.77574   5
   2   2   5 141.228 9.14237   2
  -2  -2   5 145.782 9.13349   2
  -2   2  -5 179.656 9.31913   2
   2  -2  -5 145.855 8.46868   6
  -2   2  -5 133.873 8.50015   6
  -2  -2   5 143.903 8.85963   8
  -3  -2  -5 333.142 18.1425   8
   3  -2   5 333.325 18.4303   8
  -3  -2  -5 332.522 16.8133   5
   3  -2   5 351.737 19.0484   2
   3   2  -5 344.934 18.3862   8
   3   2  -5 321.352 18.5109   6
  -3   2  -5 310.292 18.3169   8
  -3  -2   5 335.631 19.4218   2
   3  -2  -5 329.016 16.7430   5
   3   2   5 336.080 19.6466   2
  -3   2  -5 330.816 19.4007   2
  -3   2  -5 390.815 18.5230   6
   3  -2  -5 318.397 18.3899   6
   4   2  -5 40.8552 3.16835   6
   4   2  -5 42.5245 3.58447   8
   4  -2   5 41.9457 3.63192   8
  -4  -2  -5 47.5616 3.59689   8
  -4   2  -5 44.9032 3.57397   2
   4  -2  -5 41.4345 2.59799   5
  -4  -2   5 44.9824 3.58004   2
   4   2   5 40.2137 3.80465   2
   4  -2  -5 43.9184 3.12767   6
   5   2  -5 630.032 33.4788   8
   5   2  -5 661.104 34.2450   6
  -5  -2  -5 622.538 33.4607   8
   5  -2   5 650.491 33.5866   8
  -5  -2  -5 609.796 34.8714   2
   5   2   5 609.409 35.9046   2
  -5   2  -5 579.074 35.5084   2
  -5  -2   5 644.866 35.6460   2
   5  -2  -5 631.483 34.0786   6
   6   2  -5 24.7099 3.16391   8
  -6  -2  -5 24.8163 3.27292   8
  -6  -2  -5 24.9457 2.44585   2
   6  -2   5 23.1326 3.10544   8
   6   2  -5 25.5942 2.54360   6
  -6   2  -5 21.5280 2.87468   2
  -6  -2   5 28.6669 3.08774   2
   6  -2  -5 23.2839 2.39461   6
   6   2   5 27.3959 3.42161   2
   7   2  -5 363.677 20.2746   6
   7   2  -5 339.367 20.1083   8
   7  -2   5 324.649 20.0240   8
  -7  -2  -5 372.235 20.6418   2
   7  -2  -5 334.747 20.0930   6
   7   2   5 366.585 21.1463   2
  -7  -2   5 340.978 21.1767   2
  -7   2  -5 374.578 21.4106   2
   8   2  -5 35.3338 3.58171   6
  -8  -2  -5 34.2325 3.51244   2
   8  -2  -5 31.6603 3.38847   6
  -8   2  -5 38.3172 4.28505   2
  -8  -2   5 37.2659 3.96568   2
   9   2  -5 36.9087 3.84209   6
   9   2  -5 35.8844 3.30296   7
   9  -2   5 38.9466 2.91102   3
   9   2  -5 32.8029 2.56046   3
   9  -2  -5 32.2914 2.64279   9
   9  -2  -5 35.0951 2.58922   7
  -9  -2   5 29.5850 4.18796   2
   9  -2  -5 28.8958 3.75256   6
  -9   2  -5 36.0421 4.73339   2
   9  -2  -5 36.2996 5.27662   1
  10   2  -5 0.17819 1.70792   7
  10  -2   5 2.86843 1.33544   7
  10   2  -5 1.52937 1.30199   3
  10  -2   5 0.73203 1.23630   3
  10  -2  -5 -1.6765 2.66046   1
  10  -2  -5 0.73648 0.81469   7
  10  -2  -5 0.89757 1.00111   9
  11   2  -5 6.99307 2.07180   7
  11  -2   5 6.27705 1.61345   3
  11  -2   5 4.60798 2.00311   7
  11   2  -5 5.12098 1.45953   3
  11  -2  -5 8.85781 3.08304   1
  11  -2  -5 5.08524 1.34773   3
  11  -2  -5 6.51824 1.07147   7
  11  -2  -5 5.79862 1.32417   9
  12  -2   5 33.5687 3.36561   7
  12   2  -5 27.5997 2.59110   3
  12   2  -5 36.7211 3.55634   7
  12   2  -5 26.1883 2.97165   9
  12  -2  -5 30.1355 2.58178   9
  12  -2  -5 31.2286 2.53299   3
  12  -2  -5 28.0151 2.00715   7
  12  -2  -5 35.3807 4.98200   1
  13  -2   5 0.35227 1.29902   9
  13   2  -5 4.05511 1.84212   9
  13   2  -5 0.43636 1.48467   7
  13  -2   5 0.26054 1.57765   7
  13  -2  -5 -0.8625 2.26047   1
  13  -2  -5 0.76541 0.61509   9
  13  -2  -5 0.89458 0.86830   3
  14  -2   5 51.3798 3.46684   9
  14   2  -5 51.7451 3.37363   7
  14   2  -5 53.7826 3.52777   9
  14  -2   5 53.2093 3.33068   7
  14  -2  -5 51.2329 5.44727   1
  14  -2  -5 45.1467 2.49440   9
  14  -2  -5 51.8191 3.35193   3
   0  -3  -5 0.32333 0.37041   5
   0   3  -5 -0.1837 0.42844   8
   0  -3   5 0.14070 0.48883   8
   0  -3   5 0.12991 0.52078   2
   0   3  -5 1.06461 0.53742   6
   0   3  -5 0.47977 0.73235   2
   1   3  -5 135.355 7.25851   6
  -1  -3  -5 119.940 6.45201   5
  -1  -3  -5 116.359 6.55941   8
   1  -3   5 118.250 7.35539   8
   1   3  -5 103.858 7.27671   8
   1   3  -5 128.636 7.69320   2
   1  -3   5 122.379 7.26504   2
  -1  -3  -5 119.323 6.55883   8
  -1  -3   5 111.137 7.38146   8
   1  -3  -5 122.592 6.42512   5
  -1   3  -5 125.520 7.16601   6
  -1   3  -5 132.060 7.55042   8
  -1  -3   5 117.854 7.46211   2
  -1   3  -5 105.286 7.50228   2
   2   3  -5 44.4792 3.07081   6
   2   3  -5 44.3388 3.25798   2
   2  -3   5 36.8703 3.24405   8
  -2  -3  -5 38.1474 2.79088   8
  -2  -3  -5 36.7869 2.58476   5
   2   3  -5 38.9347 3.29544   8
   2  -3   5 38.5188 2.62579   2
   2  -3  -5 40.4384 2.74689   6
  -2  -3   5 42.3058 3.22956   2
   2  -3  -5 36.1610 2.48994   5
  -2  -3   5 35.0274 3.21089   8
  -2   3  -5 38.4149 2.85699   6
  -2   3  -5 41.1299 3.27433   2
  -3  -3  -5 11.8913 1.63020   8
   3  -3   5 6.51365 1.56591   8
   3   3  -5 5.44073 1.39882   8
   3   3  -5 10.3950 1.49143   2
   3   3  -5 7.76015 1.30206   6
  -3  -3   5 9.34151 1.58937   2
   3   3   5 7.00517 1.58710   2
   3  -3  -5 8.23421 1.24305   6
   3  -3  -5 7.52800 0.97028   5
  -3   3  -5 9.02998 1.29676   6
  -3   3  -5 8.23824 1.54515   2
   4   3  -5 965.456 51.5771   8
  -4  -3  -5 990.254 51.1510   8
   4  -3   5 994.105 51.2988   8
   4   3  -5 899.593 52.7010   6
   4   3   5 997.201 55.3272   2
  -4  -3   5 1055.96 54.9425   2
  -4   3  -5 974.853 54.9107   2
   4  -3  -5 1038.59 52.6957   6
   4  -3  -5 997.444 47.8875   5
  -4   3  -5 905.583 52.5948   6
   5   3  -5 165.312 9.60062   6
  -5  -3  -5 160.995 9.73958   8
   5  -3   5 157.832 9.62886   8
   5   3  -5 141.700 9.87898   8
  -5  -3   5 162.350 10.0707   2
  -5   3  -5 144.380 10.0204   2
   5   3   5 156.071 10.5250   2
   5  -3  -5 151.902 9.33975   6
   6  -3   5 61.8519 5.11627   8
  -6  -3  -5 61.3350 5.42147   8
   6   3  -5 68.0702 5.06714   6
  -6   3  -5 72.9886 5.68291   2
  -6  -3   5 63.5406 5.26278   2
   6   3   5 71.1705 5.91431   2
   6  -3  -5 63.4286 4.79416   6
   7   3  -5 17.1878 2.51319   6
   7  -3  -5 18.1870 2.63558   6
  -7   3  -5 19.1823 3.11782   2
   7   3   5 15.9418 3.04444   2
  -7  -3   5 17.3441 2.84971   2
   8   3  -5 -0.3783 1.25526   6
   8   3   5 0.26772 1.66325   2
  -8   3  -5 -1.3147 1.89370   2
   8  -3  -5 -1.5412 0.98993   6
   8  -3  -5 -0.7104 0.69432   9
  -8  -3   5 1.44708 1.55734   2
   9  -3   5 61.7409 7.77622   1
   9   3  -5 71.9958 4.30244   3
   9  -3   5 68.6089 5.09531   9
   9  -3   5 66.8262 4.37006   3
   9  -3   5 65.7138 4.80952   7
   9  -3  -5 67.5395 4.05259   9
   9  -3  -5 70.4522 3.79948   7
  -9   3  -5 69.0471 6.68959   2
  -9  -3   5 76.2269 6.64036   2
   9  -3  -5 66.0904 7.40789   1
  10  -3   5 77.0207 5.16162   7
  10   3  -5 73.0900 4.58490   3
  10  -3   5 69.4668 5.31042   9
  10  -3   5 79.5449 7.93859   1
  10  -3   5 71.3894 4.65548   3
  10  -3  -5 70.9918 4.29410   9
  10  -3  -5 70.6793 8.09023   1
  10  -3  -5 76.3851 3.92775   7
  11  -3   5 21.9534 2.62388   9
  11  -3   5 16.2402 2.01540   3
  11  -3   5 17.5710 2.34723   7
  11   3  -5 22.6264 3.06417   7
  11  -3   5 13.8608 4.64577   1
  11  -3  -5 14.8062 1.67325   9
  11  -3  -5 18.8955 4.12931   1
  11  -3  -5 19.2493 2.06812   3
  12  -3   5 93.2200 6.34715   9
  12  -3   5 101.116 5.73663   3
  12  -3   5 110.529 6.46718   7
  12   3  -5 108.186 6.67658   7
  12  -3  -5 96.2568 5.67541   3
  12  -3  -5 102.876 9.36841   1
  12  -3  -5 104.384 5.32911   9
  13  -3   5 2.94153 1.29927   9
  13   3  -5 -1.1560 1.22482   7
  13  -3   5 5.01916 1.41257   7
  13  -3  -5 1.36190 2.50285   1
  13  -3  -5 2.55349 1.16643   3
  13  -3  -5 2.89068 0.53248   9
  14   3  -5 1.02264 0.90808   7
  14  -3   5 1.99463 0.91485   7
  14  -3   5 3.12980 1.20400   9
  14  -3  -5 0.86718 0.80393   3
  14  -3  -5 -0.6203 2.32063   1
   0   4  -5 12.5547 1.68584   6
   0  -4   5 12.0744 1.90473   8
   0  -4   5 12.2940 1.29503   2
   0   4  -5 18.8139 2.01391   2
   1   4  -5 126.244 8.67550   6
  -1  -4  -5 144.985 7.72410   8
   1  -4   5 152.709 8.99515   8
   1   4  -5 154.038 9.48591   2
  -1  -4  -5 146.937 7.73052   8
  -1  -4   5 143.169 9.03979   8
  -1  -4   5 155.420 8.87622   2
   1  -4  -5 151.555 7.88170   5
  -1   4  -5 162.817 9.49874   2
  -1   4  -5 139.900 8.74236   6
  -2  -4  -5 298.853 16.2733   8
   2   4  -5 309.147 17.9112   8
   2  -4   5 305.855 16.9781   8
   2   4  -5 299.256 17.1942   6
   2   4  -5 342.632 18.2715   2
  -2   4  -5 287.417 17.9885   2
  -2   4  -5 340.538 17.2706   6
  -2  -4   5 283.369 17.5758   2
   2  -4  -5 295.661 15.4574   5
  -2  -4   5 301.523 17.2524   8
   3   4  -5 798.650 42.1439   6
   3   4  -5 686.590 41.2313   8
  -3  -4  -5 841.587 40.6176   8
   3   4  -5 812.684 43.8947   2
   3  -4   5 769.884 40.8919   8
  -3   4  -5 718.682 42.0093   6
  -3  -4   5 797.402 41.4072   8
   3  -4  -5 784.500 38.1915   5
  -3  -4   5 808.934 43.5886   2
  -3   4  -5 754.507 43.8363   2
  -4  -4  -5 1125.16 58.8137   8
   4   4  -5 1152.29 59.7239   8
   4  -4   5 1142.91 58.9394   8
   4   4  -5 1185.05 60.9647   6
   4   4  -5 1148.59 63.1434   2
  -4   4  -5 1074.72 63.2972   2
   4  -4  -5 1174.98 60.7342   6
   4   4   5 947.960 63.4903   2
  -4   4  -5 1293.62 61.0044   6
  -4  -4   5 1078.51 62.9982   2
  -5  -4  -5 631.713 36.3041   8
   5   4  -5 708.641 37.4387   6
   5  -4   5 657.684 36.1912   8
   5   4  -5 620.479 37.0215   8
   5   4   5 729.321 39.7398   2
   5  -4  -5 693.546 37.2237   6
  -5   4  -5 681.343 39.0248   2
  -5  -4   5 726.237 38.8274   2
  -5   4  -5 681.403 37.2952   6
  -6  -4  -5 3.26492 1.72586   8
   6   4  -5 3.15020 1.35258   6
   6   4  -5 5.73154 2.25382   8
  -6   4  -5 4.34236 1.41455   6
   6   4   5 5.30019 2.36877   2
  -6   4  -5 2.26458 1.68007   2
   6  -4  -5 4.03815 1.20844   6
  -6  -4   5 3.99983 1.59479   2
   7   4  -5 53.2855 4.69711   6
   7   4   5 49.0344 5.43403   2
  -7   4  -5 47.1116 5.19307   2
   7  -4  -5 48.9290 4.26362   6
  -7  -4   5 50.7858 4.74247   2
  -7   4  -5 52.4386 4.39798   6
   8   4  -5 18.8548 2.90794   6
   8  -4   5 24.4099 2.59667   7
   8  -4   5 24.5209 4.61838   1
   8  -4   5 24.1424 2.75293   9
   8  -4   5 23.6863 2.34805   3
   8  -4  -5 27.0570 4.38742   1
   8  -4  -5 24.1056 1.70017   9
  -8   4  -5 19.4883 3.72101   2
   8  -4  -5 16.1963 2.57285   6
  -8  -4   5 19.4550 3.19040   2
   8   4   5 20.5834 3.46579   2
  -8   4  -5 20.2591 2.98194   6
   9  -4   5 53.8116 4.21774   7
   9  -4   5 52.8342 6.71807   1
   9  -4   5 49.1597 4.09888   9
   9  -4   5 51.2351 3.68293   3
   9  -4  -5 49.6711 3.00858   9
   9  -4  -5 52.6316 6.74170   1
  10  -4   5 28.4053 3.15021   9
  10  -4   5 29.8059 3.08923   7
  10  -4   5 29.8434 2.66035   3
  10  -4   5 31.0247 5.75630   1
  10  -4  -5 30.1423 1.96702   9
  10  -4  -5 19.4169 4.62698   1
  11  -4   5 21.6200 2.76625   9
  11  -4   5 22.4965 2.55169   3
  11  -4   5 27.1421 2.59995   7
  11  -4   5 23.2082 4.61313   1
  11  -4  -5 18.7116 5.03752   1
  11  -4  -5 28.2865 1.71933   9
  12  -4   5 67.9829 4.12142   7
  12   4  -5 69.3470 5.49216   7
  12  -4   5 56.4499 6.59662   1
  12  -4   5 62.3567 4.03665   3
  12  -4   5 62.1504 4.39456   9
  12  -4  -5 56.2729 3.72290   3
  12  -4  -5 55.2313 6.70515   1
  13   4  -5 41.4494 3.97794   7
  13  -4   5 44.4892 2.97441   7
  13  -4   5 45.9400 3.12868   9
  13  -4  -5 49.3405 5.77315   1
  13  -4  -5 40.5281 2.86588   3
  14  -4  -5 8.02801 1.03121   3
  14  -4  -5 8.02349 2.32865   1
   0  -5   5 2.41320 1.27090   8
   0   5  -5 1.53949 1.22010   2
   0   5  -5 -0.0647 0.48541   6
   1  -5   5 66.0908 4.92990   8
   1   5  -5 59.1060 4.60188   6
   1   5  -5 72.2004 5.44727   2
  -1   5  -5 62.8600 4.64748   6
  -1   5  -5 69.3934 5.32818   2
  -1  -5   5 69.9146 5.16323   8
   2   5  -5 237.227 12.9562   6
   2  -5   5 212.193 12.6534   8
  -2  -5  -5 220.326 11.7269   8
   2   5  -5 225.211 13.7787   2
  -2  -5   5 221.182 13.0929   8
  -2   5  -5 211.352 12.7607   6
  -2   5  -5 198.125 13.4687   2
   3   5  -5 11.8920 2.21298   2
   3  -5   5 12.3141 1.94638   8
  -3  -5  -5 11.3547 1.70743   8
   3   5  -5 10.5140 1.76110   6
  -3   5  -5 11.5953 1.82719   6
  -3  -5   5 13.9179 1.79330   2
  -3   5  -5 15.2309 2.57864   2
  -3  -5   5 12.8045 2.48134   8
  -4  -5  -5 35.9785 3.29233   8
   4   5  -5 41.6270 3.45547   6
   4   5  -5 37.7758 3.88192   2
  -4  -5   5 36.2348 3.17868   2
  -4   5  -5 35.9099 3.98820   2
  -4   5  -5 32.9363 3.24677   6
   4   5   5 42.0973 4.62013   2
   5   5  -5 30.6261 3.25413   6
   5   5  -5 37.6450 4.04931   2
  -5  -5   5 36.9865 3.53524   2
   5   5   5 42.6478 4.93437   2
  -5   5  -5 39.5166 3.46743   6
  -5   5  -5 31.4434 4.08102   2
   6   5  -5 7.41348 1.90905   6
   6   5   5 7.48765 2.81325   2
  -6   5  -5 8.66474 1.81203   6
  -6   5  -5 5.93765 2.48770   2
  -6  -5   5 4.56940 1.70935   2
   7  -5   5 119.562 6.07940   3
   7  -5   5 115.057 6.53368   7
   7   5  -5 114.818 7.96428   6
   7  -5   5 107.644 6.31939   9
   7  -5   5 104.381 9.57278   1
  -7   5  -5 97.5257 7.58517   6
  -7  -5   5 108.416 7.79709   2
   7   5   5 114.273 9.44049   2
   8  -5   5 29.4502 5.23703   1
   8  -5   5 23.6493 2.63884   7
   8  -5   5 25.7570 2.52567   3
   8  -5   5 23.6290 2.63768   9
  -8   5  -5 16.4806 4.30315   2
   8  -5  -5 18.9687 4.23468   1
  -8  -5   5 23.6136 3.50161   2
   8   5   5 23.9052 4.33755   2
   9  -5   5 40.9488 3.16601   3
   9  -5   5 39.0677 3.30551   9
   9  -5   5 42.4243 6.01267   1
   9  -5   5 42.1828 3.56649   7
   9  -5  -5 44.8765 6.26819   1
  10  -5   5 16.2676 2.31033   3
  10  -5   5 18.7203 2.46893   9
  10  -5   5 28.5043 4.87187   1
  10  -5   5 19.4568 2.33118   7
  10  -5  -5 20.3216 4.63642   1
  11  -5   5 19.0097 2.03223   7
  11  -5   5 15.7978 2.11721   3
  11  -5   5 12.7772 4.74224   1
  11  -5   5 19.3683 2.21168   9
  11  -5  -5 16.8503 4.28559   1
  12  -5   5 54.2259 6.86822   1
  12  -5   5 57.5422 3.64357   9
  12  -5   5 51.9847 3.60209   3
  12  -5   5 53.8518 3.44988   7
  12  -5  -5 59.7340 6.26793   1
  12  -5  -5 52.6220 3.27210   3
  13   5  -5 25.4215 3.13399   7
  13  -5   5 29.9060 2.03750   9
  13  -5   5 25.2311 1.50597   7
  13  -5  -5 20.6378 3.71580   1
  13  -5  -5 24.8038 1.99835   3
   0   6  -5 724.667 43.1148   6
   0   6  -5 847.304 45.4246   2
   0  -6   5 808.146 42.0692   8
   1  -6   5 2.01922 1.17576   8
  -1  -6  -5 1.20433 0.81813   4
   1   6  -5 -0.5270 1.24465   2
   1   6  -5 -0.3950 0.90402   6
  -1   6  -5 2.82440 1.50861   2
  -1   6  -5 0.29062 1.01282   6
  -1  -6   5 1.49282 1.17517   8
   2  -6   5 288.940 16.5438   8
  -2  -6  -5 297.199 13.8160   4
   2   6  -5 299.676 17.0651   6
  -2   6  -5 285.544 18.0482   2
  -2   6  -5 294.794 17.0574   6
  -2  -6   5 285.629 17.0859   8
  -3  -6  -5 3.10596 1.01643   4
   3   6  -5 6.26578 2.18093   2
   3   6  -5 2.08286 1.06444   6
  -3   6  -5 3.07883 1.98317   2
  -3  -6   5 5.82332 1.77759   8
  -3   6  -5 2.52140 1.11372   6
   4   6  -5 28.8482 2.94390   6
  -4  -6  -5 23.6035 2.30962   4
   4   6  -5 19.0957 3.21674   2
  -4   6  -5 16.4693 2.48409   6
   5   6  -5 10.1299 3.05693   2
  -5  -6  -5 8.81466 1.60377   4
   5  -6   5 13.4493 1.76454   9
   5   6  -5 8.96476 2.05594   6
  -5   6  -5 8.47367 1.86414   6
   5   6   5 6.19324 2.89143   2
   6  -6   5 115.881 10.0726   1
   6  -6   5 113.959 5.99379   3
   6  -6   5 112.287 6.39777   7
   6   6  -5 101.733 7.77423   6
   6  -6   5 110.611 6.36397   9
  -6  -6  -5 103.497 5.64472   3
  -6   6  -5 103.360 7.78249   6
   6   6   5 116.128 9.64791   2
   7  -6   5 23.8694 2.45630   3
  -7  -6  -5 26.2452 2.30556   3
   7  -6   5 24.7563 5.12538   1
   7  -6   5 24.7164 2.57593   7
   7  -6   5 25.4396 2.58261   9
   7   6   5 28.3588 5.02800   2
   7  -6  -5 23.9973 4.72589   1
   8  -6   5 174.474 8.77500   3
   8  -6   5 165.765 9.16964   9
   8  -6   5 174.152 9.34435   7
   8  -6   5 168.902 14.1979   1
   8  -6  -5 170.053 13.3639   1
   9  -6   5 89.4585 5.43406   7
   9  -6   5 89.8259 5.51793   9
   9  -6   5 83.0221 8.74879   1
   9  -6   5 87.3273 5.25291   3
   9  -6  -5 91.0892 9.13404   1
  10  -6   5 20.4807 2.08174   7
  10  -6   5 18.9396 2.31871   3
  10  -6   5 23.0819 4.70696   1
  10  -6   5 16.6262 2.11474   9
  10  -6  -5 25.6457 4.44880   1
  11  -6   5 100.716 5.54968   7
  11  -6   5 105.250 5.72986   9
  11  -6   5 104.475 9.89824   1
  11  -6   5 98.6533 5.66052   3
  11  -6  -5 101.779 8.88752   1
  12  -6   5 63.6131 3.74906   3
  12  -6   5 58.5122 3.03475   7
  12  -6   5 62.7592 3.63968   9
  12  -6  -5 54.1930 3.52854   3
  12  -6  -5 64.6409 6.28049   1
  13  -6  -5 11.1081 1.15647   3
  13  -6  -5 15.0099 2.68024   1
   0   7  -5 -0.0319 1.08253   6
   0  -7  -5 0.03506 0.95672   4
   1   7  -5 2.92063 1.36254   6
  -1  -7  -5 3.54622 1.04189   4
   1   7  -5 4.66705 2.20138   2
  -1  -7   5 3.21567 0.97950   4
  -1   7  -5 4.84726 1.84553   6
  -1   7  -5 5.83748 2.23520   2
   1  -7  -5 2.17104 1.01615   4
   2   7  -5 8.66987 2.49667   2
  -2  -7  -5 5.78060 1.24289   4
   2   7  -5 6.56899 1.58161   6
  -2  -7  -5 5.75524 1.06754   9
  -2   7  -5 5.93834 1.83075   6
  -2  -7   5 4.77935 1.34772   4
  -2   7  -5 7.29441 2.40792   2
   2  -7  -5 8.59723 1.37014   4
  -3  -7  -5 -0.1864 0.79401   4
  -3  -7  -5 -0.2998 0.55916   7
  -3  -7  -5 0.22815 0.80952   9
   3  -7   5 -1.0935 0.81360   9
   3   7  -5 1.58444 1.90966   2
   3   7  -5 1.98923 1.47672   6
  -3   7  -5 -0.2330 1.05727   6
   3  -7  -5 -0.9441 1.12617   4
   4   7  -5 -1.0679 2.22657   2
   4  -7   5 -0.1686 0.70259   7
   4   7  -5 -0.8536 1.18649   6
  -4  -7  -5 0.85986 1.01313   9
  -4  -7  -5 2.62842 1.07628   7
  -4  -7  -5 2.69610 1.06948   3
   4  -7   5 0.80074 1.15714   9
  -4  -7  -5 1.11069 1.03278   4
  -4   7  -5 -0.3620 1.13871   6
  -5  -7  -5 1.57683 1.00771   3
  -5  -7  -5 -0.2266 0.74901   7
   5   7  -5 -0.9288 2.43019   2
   5  -7   5 0.54911 1.05143   7
   5  -7   5 -2.3373 2.09546   1
  -5  -7  -5 0.97028 1.04079   4
   5  -7   5 0.79230 1.12389   3
   5  -7   5 -0.3816 0.79555   9
  -5  -7  -5 0.97688 1.17179   9
   5   7   5 -0.1545 2.96410   2
   6  -7   5 34.7597 2.90191   3
   6  -7   5 28.8410 2.80446   7
  -6  -7  -5 26.8281 3.00590   7
  -6  -7  -5 29.1607 2.57734   3
   6  -7   5 32.0470 3.00800   9
   6  -7   5 36.3527 5.34679   1
   7  -7   5 66.1233 7.86562   1
  -7  -7  -5 58.9133 3.74151   3
  -7  -7  -5 58.0393 4.40318   7
   7  -7   5 60.2527 4.07983   7
   7  -7   5 61.2024 4.08606   3
   7  -7   5 54.3195 3.92575   9
   8  -7   5 25.4569 4.54312   1
   8  -7   5 19.1975 2.12566   3
   8  -7   5 16.9541 2.21216   9
   8  -7   5 18.1440 2.06725   7
   8  -7  -5 22.9055 4.87571   1
   9  -7   5 0.67925 1.38767   3
   9  -7   5 0.39514 0.91353   7
   9  -7   5 3.34316 4.17221   1
   9  -7   5 0.22792 1.19313   9
   9  -7  -5 -2.2827 3.47619   1
  10  -7   5 13.5767 1.93580   3
  10  -7   5 19.0613 1.58243   7
  10  -7   5 16.7854 1.84345   9
  10  -7  -5 7.71944 2.78435   1
  11  -7   5 12.8903 1.48123   9
  11  -7   5 18.9299 1.82343   3
  11  -7  -5 8.78875 3.72871   1
  12  -7   5 1.42041 0.51154   9
  12  -7  -5 0.55685 1.88778   1
  12  -7  -5 -0.1984 0.57787   3
   0  -8   5 117.907 7.07696   7
   0  -8  -5 136.647 7.03806   4
   0  -8   5 113.720 7.04652   9
   0  -8  -5 125.073 6.22882   9
   0  -8   5 117.159 6.70943   4
   0  -8  -5 122.242 6.13787   7
   0   8  -5 134.041 10.1237   2
   0  -8   5 121.099 6.42411   3
   0   8  -5 120.768 8.60768   6
   1   8  -5 12.0846 2.50575   6
  -1  -8  -5 10.8398 1.29686   7
   1   8  -5 13.9045 3.43999   2
   1  -8   5 15.7564 2.02859   9
   1  -8   5 17.0937 1.81081   3
  -1  -8  -5 16.4446 1.60941   9
   1  -8   5 18.9132 2.34495   7
   1  -8   5 17.0932 2.19222   4
  -1  -8  -5 13.3792 1.83853   4
  -1  -8   5 18.2201 1.89640   3
  -1  -8   5 12.7277 2.19286   7
   1  -8  -5 12.9359 1.16424   9
   1  -8  -5 10.7617 1.63819   4
  -1  -8   5 11.6263 1.67826   4
   2  -8   5 28.1644 2.71470   4
  -2  -8  -5 24.6174 2.53566   4
   2  -8   5 29.3103 2.80417   7
   2  -8   5 27.5250 2.80623   9
   2   8  -5 36.3683 5.10073   2
   2  -8   5 30.8443 2.62057   3
  -2  -8  -5 29.8380 2.31008   7
  -2  -8  -5 27.3507 2.29642   9
  -2  -8   5 25.9733 2.53008   4
   2  -8  -5 26.5977 1.57331   9
  -2  -8   5 28.2188 2.50945   3
   2  -8  -5 34.6143 3.06288   4
  -2   8  -5 32.0753 4.65747   2
  -3  -8  -5 24.1124 2.24529   7
  -3  -8  -5 19.9446 2.38047   4
  -3  -8  -5 23.4024 2.04287   3
   3   8  -5 19.9731 3.78784   2
   3  -8   5 24.4007 2.60280   9
  -3  -8  -5 17.9741 2.00603   9
   3  -8   5 25.5863 2.59316   7
   3  -8   5 22.8490 2.24225   3
   3  -8   5 21.2354 2.27043   4
  -3  -8   5 23.0380 2.24587   3
   3  -8  -5 24.6409 2.49510   4
  -4  -8  -5 20.2838 2.23678   7
   4  -8   5 22.5709 2.37241   7
   4  -8   5 24.0184 2.61138   4
  -4  -8  -5 24.3509 2.59586   4
   4  -8   5 21.3827 2.36382   9
  -4  -8  -5 16.2391 2.13745   9
  -4  -8  -5 19.9345 2.05040   3
   4  -8  -5 18.6012 2.13430   4
   5  -8   5 153.304 7.87061   3
  -5  -8  -5 151.745 8.17021   4
   5  -8   5 157.060 8.21002   4
  -5  -8  -5 159.023 8.61909   7
  -5  -8  -5 155.657 7.74223   3
  -5  -8  -5 146.321 8.34124   9
   5  -8   5 152.321 8.31403   7
   5  -8   5 146.695 8.12031   9
  -6  -8  -5 140.722 7.97097   9
   6  -8   5 146.630 7.76946   4
   6  -8   5 144.986 7.85695   7
   6  -8   5 148.866 7.54707   3
  -6  -8  -5 146.496 8.32254   7
  -6  -8  -5 146.361 7.33678   3
   6  -8   5 136.796 7.70768   9
  -7  -8  -5 9.62284 2.03647   7
   7  -8   5 11.1999 1.54294   7
  -7  -8  -5 12.2148 1.53561   3
   7  -8   5 11.7200 1.83328   3
   7  -8   5 9.69573 1.65344   9
  -8  -8  -5 83.1253 5.39525   7
   8  -8   5 78.7168 4.84074   9
   8  -8   5 83.0766 4.65878   7
   8  -8   5 82.7973 4.74979   3
  -9  -8  -5 54.5095 4.21359   7
   9  -8   5 50.2910 3.31083   3
   9  -8   5 49.2106 2.82362   7
   9  -8   5 50.5605 3.33327   9
   9  -8  -5 49.6083 5.76319   1
  10  -8   5 75.8693 4.03463   9
  10  -8  -5 67.0006 6.68500   1
  11  -8  -5 6.88987 2.48707   1
   0  -9   5 0.30948 1.23387   7
   0  -9  -5 0.51831 0.70278   9
   0  -9   5 -0.7835 1.18756   3
   0  -9  -5 -2.7044 1.09316   4
   0  -9   5 -1.6975 1.11445   9
   0  -9   5 1.21557 1.10828   4
   1  -9   5 13.1745 1.99158   7
  -1  -9  -5 8.78160 1.10396   7
   1  -9   5 9.77415 1.78784   4
   1  -9   5 8.86834 1.69982   3
  -1  -9  -5 11.2639 1.41544   9
   1  -9   5 10.3342 1.71160   9
  -1  -9  -5 11.6070 1.90459   4
  -1  -9   5 10.8119 1.79275   4
  -1  -9   5 10.8206 2.17910   9
   1  -9  -5 11.4834 1.05221   9
   1  -9  -5 9.95398 1.67777   4
  -1  -9   5 10.1846 1.78517   7
  -1  -9   5 10.2313 1.56207   3
   2  -9   5 95.9052 5.97259   4
  -2  -9  -5 97.3699 5.27723   7
   2  -9   5 86.4238 5.55239   9
  -2  -9  -5 94.3902 5.91216   4
   2  -9   5 99.1065 5.50703   3
   2  -9   5 102.864 5.86900   7
  -2  -9  -5 90.5764 5.32562   9
  -2  -9  -5 100.358 5.29439   3
  -2  -9   5 90.7076 5.32540   3
  -2  -9   5 88.2034 5.92667   7
  -2  -9   5 93.8652 5.85174   4
   2  -9  -5 102.430 5.77444   4
   3  -9   5 -0.2442 0.73482   9
   3  -9   5 1.84825 1.20268   4
   3  -9   5 0.37972 1.05194   7
  -3  -9  -5 -0.1691 0.86310   7
   3  -9   5 1.40954 1.18702   3
  -3  -9  -5 1.10632 1.11372   3
  -3  -9  -5 -0.7811 0.57023   9
  -3  -9  -5 -0.0713 1.14524   4
  -3  -9   5 0.08775 1.07849   3
   3  -9  -5 0.48010 1.13047   4
  -4  -9  -5 2.13844 1.14779   9
  -4  -9  -5 3.41964 1.15076   7
  -4  -9  -5 4.69337 1.51160   4
   4  -9   5 4.79721 1.36472   4
  -4  -9  -5 3.81802 1.21549   3
   4  -9   5 3.40244 1.23336   9
   4  -9   5 3.20304 0.98438   3
   4  -9   5 4.32552 1.24570   7
   4  -9  -5 2.65801 1.29824   4
   5  -9   5 -1.7079 0.78100   7
   5  -9   5 0.66523 1.11037   9
   5  -9   5 1.36204 0.92261   3
  -5  -9  -5 -0.8820 0.75244   9
  -5  -9  -5 0.85935 1.32114   4
  -5  -9  -5 -1.3674 0.97396   7
   5  -9   5 1.47384 1.11150   4
  -5  -9  -5 1.25518 0.85172   3
   6  -9   5 2.31099 1.30094   3
  -6  -9  -5 3.90699 1.48386   7
   6  -9   5 3.54498 1.29622   9
   6  -9   5 4.13321 1.31314   4
   6  -9   5 1.95362 0.89940   7
  -6  -9  -5 5.69921 1.54003   9
  -6  -9  -5 3.30613 1.25541   3
   7  -9   5 16.8694 1.51952   7
  -7  -9  -5 16.5000 2.14304   9
  -7  -9  -5 16.8453 2.17313   7
  -7  -9  -5 19.2784 1.86344   3
   7  -9   5 18.6377 1.89450   9
   8  -9   5 1.97531 0.94919   9
  -8  -9  -5 2.67636 1.07809   7
  -9  -9  -5 5.10090 1.42659   7
   9  -9   5 9.46115 1.04792   9
   9  -9   5 9.68356 1.45641   3
 -10  -9  -5 0.66464 0.76456   7
  10  -9   5 0.79764 0.71887   3
   0 -10  -5 104.987 5.33055   9
   0 -10   5 106.191 5.89631   3
   0 -10   5 103.187 6.23622   7
   0 -10   5 106.849 6.26273   9
   0 -10   5 114.500 6.37365   4
   0 -10  -5 112.155 6.33112   4
  -1 -10  -5 333.944 15.6543   4
   1 -10   5 321.159 15.8702   9
   1 -10   5 313.520 14.8728   3
   1 -10   5 310.443 15.5262   4
   1 -10   5 317.693 16.1924   7
  -1 -10  -5 331.732 14.7896   3
  -1 -10  -5 321.879 15.2154   9
  -1 -10   5 333.114 16.4445   7
  -1 -10   5 317.375 14.8805   3
  -1 -10   5 315.464 15.4948   4
   1 -10  -5 329.958 15.5955   4
  -1 -10   5 324.429 16.0283   9
  -2 -10  -5 99.2916 5.09379   7
  -2 -10  -5 110.481 5.51491   3
   2 -10   5 96.5240 5.62701   3
   2 -10   5 99.9791 5.99353   4
  -2 -10  -5 103.441 5.47145   9
   2 -10   5 103.767 5.91041   7
   2 -10   5 101.733 5.94492   9
  -2 -10  -5 107.150 6.03594   4
  -2 -10   5 85.3868 6.11211   9
  -2 -10   5 98.9045 6.23990   7
   2 -10  -5 95.2824 5.86706   4
  -2 -10   5 95.0001 5.87699   4
  -2 -10   5 97.4383 5.43308   3
   3 -10   5 97.3321 5.53440   9
   3 -10   5 99.5096 5.51761   3
  -3 -10  -5 93.0828 5.32998   9
  -3 -10  -5 99.8558 5.33731   3
  -3 -10  -5 99.6025 5.21514   7
   3 -10   5 90.3036 5.71487   4
  -3 -10  -5 92.1268 5.76257   4
   3 -10   5 103.053 5.59914   7
  -3 -10   5 88.1756 5.83084   7
   3 -10  -5 95.7475 5.70394   4
  -4 -10  -5 13.1443 1.56646   7
   4 -10   5 14.9597 2.02088   4
   4 -10   5 17.3450 1.74055   7
   4 -10   5 18.1779 1.92531   9
  -4 -10  -5 14.4477 1.96685   4
  -4 -10  -5 16.1359 1.83728   3
  -4 -10  -5 18.4016 1.92019   9
   4 -10   5 16.5275 1.92979   3
   4 -10  -5 13.9106 1.90356   4
  -4 -10   5 13.5833 2.17128   7
   5 -10   5 49.5340 3.27709   9
  -5 -10  -5 50.1723 3.27400   3
   5 -10   5 46.5951 3.36585   3
  -5 -10  -5 55.1779 3.58822   9
  -5 -10  -5 46.2088 3.16246   7
   5 -10   5 43.5931 3.44654   4
   5 -10   5 46.1307 2.89343   7
   6 -10   5 7.32103 1.20692   9
   6 -10   5 6.95928 0.65607   7
  -6 -10  -5 9.56172 1.33364   7
  -6 -10  -5 10.4686 1.35862   3
   6 -10   5 6.11616 1.36938   3
   6 -10   5 5.86582 1.41966   4
  -6 -10  -5 5.24309 1.20795   9
   7 -10   5 21.5117 2.10511   3
   7 -10   5 24.8404 1.89528   9
  -7 -10  -5 28.0089 2.40721   7
  -7 -10  -5 30.4978 2.40659   9
  -8 -10  -5 9.07957 1.42789   7
   8 -10   5 14.6577 0.97994   9
   8 -10   5 15.0168 1.47271   3
   9 -10   5 128.332 6.34023   3
  -9 -10  -5 143.139 6.99134   7
   0 -11   5 0.29211 0.69242   4
   0 -11   5 0.46366 0.79149   3
   0 -11  -5 -2.0588 0.95814   4
   0 -11   5 -0.8571 1.08213   9
   0 -11  -5 0.66975 0.93126   3
   0 -11   5 0.28382 0.70569   7
   1 -11   5 103.909 5.59182   7
   1 -11   5 92.6518 5.62903   4
   1 -11   5 99.4547 5.62214   9
  -1 -11  -5 95.9121 5.14664   3
   1 -11   5 105.710 5.44133   3
  -1 -11  -5 98.6927 4.82175   9
  -1 -11  -5 97.3118 5.78469   4
  -1 -11   5 107.280 5.80835   4
  -1 -11   5 106.510 5.91939   7
   1 -11  -5 96.0533 5.76658   4
  -1 -11   5 97.1753 5.27574   3
  -1 -11   5 99.0101 5.77338   9
  -2 -11  -5 125.398 6.90224   4
   2 -11   5 130.631 6.78216   9
   2 -11   5 126.917 6.61767   7
  -2 -11  -5 128.645 6.39106   3
  -2 -11  -5 122.199 6.20563   9
   2 -11   5 119.691 6.73828   4
   2 -11   5 123.277 6.43714   3
  -2 -11   5 127.900 7.00520   7
  -2 -11   5 120.882 6.75500   4
   2 -11  -5 123.540 6.82489   4
  -2 -11   5 127.672 6.95673   9
   3 -11   5 2.58795 0.71733   7
  -3 -11  -5 2.23501 0.83043   9
   3 -11   5 2.47078 1.08543   9
   3 -11   5 3.55540 0.97912   4
  -3 -11  -5 2.56615 1.21536   4
   3 -11   5 2.60239 0.91455   3
  -3 -11  -5 2.43739 1.06138   3
  -3 -11   5 2.51583 0.91289   7
   3 -11  -5 2.81440 1.20485   4
  -3 -11   5 1.22331 1.46771   9
   4 -11   5 0.06380 0.71587   3
   4 -11   5 1.24380 0.46688   7
  -4 -11  -5 0.19391 0.60365   9
   4 -11   5 -1.1254 0.98471   4
  -4 -11  -5 1.36055 1.22520   4
  -4 -11  -5 0.37041 0.98831   3
   4 -11   5 0.48484 0.85241   9
  -4 -11   5 0.92515 0.91048   7
   4 -11  -5 -0.5233 1.29214   4
   5 -11   5 0.96950 0.77070   9
  -5 -11  -5 1.28518 0.57399   7
  -5 -11  -5 0.61646 0.68764   9
  -5 -11  -5 -0.0532 1.00560   3
   5 -11   5 0.00555 1.06723   3
  -5 -11   5 0.76871 0.92667   7
   6 -11   5 38.7435 2.00630   9
   6 -11   5 37.7791 2.37153   3
  -6 -11  -5 35.2157 2.12902   7
  -6 -11  -5 34.1917 2.40802   9
  -6 -11   5 31.0949 2.77684   7
   7 -11   5 22.3331 1.66966   3
  -7 -11  -5 21.6084 1.44627   7
   0 -12  -5 4.30348 1.03733   3
   0 -12   5 2.55761 0.76599   7
   0 -12   5 3.10799 0.98984   3
   0 -12  -5 3.68286 1.21493   4
   0 -12   5 4.44496 1.18252   9
   1 -12   5 71.9552 3.47471   7
  -1 -12  -5 63.3874 3.56097   3
   1 -12   5 70.4657 3.90083   9
   1 -12   5 57.0385 3.45294   3
  -1 -12   5 67.1144 3.92256   9
   1 -12  -5 66.2934 3.67579   3
  -1 -12   5 67.9179 3.83382   7
  -2 -12  -5 8.94718 1.13003   3
   2 -12   5 12.0876 1.24496   9
   2 -12   5 9.97336 1.29943   3
  -2 -12   5 8.35635 1.13239   7
   2 -12  -5 9.82320 1.20882   3
  -2 -12   5 11.2922 1.44955   9
   3 -12   5 10.2490 1.05197   9
  -3 -12  -5 10.1227 1.19872   3
   3 -12   5 10.9444 1.22753   3
  -3 -12   5 9.42846 1.24772   7
  -3 -12   5 9.41552 1.25871   9
   4 -12   5 2.83543 0.96784   3
  -4 -12  -5 2.98120 0.70697   3
  -4 -12   5 4.42931 0.95220   7
   0   0   6 864.507 47.0121   8
   0   0  -6 959.924 46.9858   8
   0   0  -6 892.673 44.3411   5
   0   0  -6 919.755 46.7631   8
   1   0   6 74.5776 5.01014   8
  -1   0  -6 76.4797 4.22898   5
   1   0  -6 75.8843 4.56255   8
   1   0  -6 71.7271 4.62810   8
  -1   0  -6 74.4671 4.33158   6
  -1   0  -6 86.4266 4.86500   8
   1   0  -6 81.4591 4.52519   6
  -1   0   6 71.4359 4.81767   8
   1   0   6 73.9806 5.09942   2
  -1   0  -6 73.7469 4.94318   8
  -2   0  -6 52.8021 3.46774   2
   2   0  -6 54.4850 3.39670   8
   2   0   6 46.5023 3.82650   8
  -2   0  -6 53.4344 3.13561   6
  -2   0  -6 51.1709 3.09283   5
   2   0   6 50.6060 3.95782   2
  -2   0  -6 56.6841 3.76514   8
   2   0  -6 53.1999 3.43054   6
   2   0  -6 52.8608 3.44950   8
   3   0  -6 47.9949 3.08390   8
   3   0  -6 46.2663 3.12790   6
  -3   0  -6 41.2373 3.36165   8
  -3   0  -6 42.1147 2.68915   5
   3   0   6 41.0763 3.58072   2
   3   0   6 45.4535 3.66708   8
  -3   0  -6 45.2275 3.28291   2
   3   0  -6 47.1054 3.01565   8
  -4   0  -6 1.56611 1.05029   8
   4   0  -6 0.74656 0.61427   6
  -4   0  -6 1.18368 0.66606   2
   4   0   6 2.02868 1.01857   8
   4   0   6 2.40339 1.06762   2
   5   0   6 105.121 7.03142   2
   5   0  -6 102.365 6.09730   8
   5   0  -6 102.495 6.58122   6
  -5   0  -6 93.4443 6.88145   8
   5   0   6 107.041 7.35251   8
  -5   0  -6 108.557 6.91325   2
   6   0   6 515.111 29.3317   8
   6   0   6 549.905 30.1584   2
   6   0  -6 502.077 27.6046   8
   6   0  -6 531.039 29.2137   6
  -6   0  -6 545.262 30.3591   2
   7   0  -6 39.7871 2.94431   8
  -7   0  -6 42.0425 4.19730   2
   7   0  -6 47.4927 3.79269   6
   8   0  -6 0.68322 1.13806   6
  -8   0  -6 4.16467 1.81420   2
   9   0  -6 22.7714 3.16758   6
   9   0  -6 30.1339 4.65471   1
  -9   0  -6 30.2109 3.86235   2
   9   0  -6 31.3876 2.93495   7
  10   0  -6 35.1569 5.36324   1
  10   0  -6 36.0571 3.08271   7
  10   0  -6 42.7170 3.10225   3
  11   0  -6 15.5937 2.01726   3
  11   0  -6 6.63616 3.49768   1
  11   0  -6 14.4538 1.96060   9
  11   0  -6 14.6045 2.09692   7
  12   0  -6 16.8973 2.07503   9
  12   0  -6 21.8439 2.38327   3
  12   0  -6 15.3074 1.88451   7
  12   0  -6 23.8731 4.28972   1
  13   0  -6 91.5661 5.36575   7
  13   0  -6 107.833 5.71044   3
  13   0  -6 103.287 8.72335   1
  13   0  -6 105.849 5.87468   9
  14   0  -6 12.4723 1.41326   3
  14   0   6 13.7508 1.92960   7
   0  -1   6 0.16411 0.41796   8
   0   1  -6 0.84226 0.48463   8
   0  -1   6 -0.3446 0.49311   2
   0   1  -6 0.43973 0.39632   6
   0   1  -6 1.32058 0.44299   2
   0  -1  -6 0.53205 0.44453   8
   0   1  -6 1.28352 0.86522   8
   0  -1  -6 0.64254 0.36638   5
   0  -1  -6 0.54415 0.42128   8
   0  -1  -6 0.09956 0.24089   6
   1   1  -6 125.834 7.37710   6
   1  -1   6 126.821 7.76378   8
  -1  -1  -6 124.120 6.79280   5
  -1  -1  -6 132.914 7.49397   8
   1  -1   6 149.518 8.20984   2
  -1  -1  -6 136.501 7.36109   8
   1   1  -6 144.421 7.89991   8
   1   1  -6 121.821 7.46921   8
  -1  -1   6 111.505 7.87094   2
   1  -1  -6 124.298 7.23797   6
   1  -1  -6 130.084 6.91404   8
   1   1   6 118.533 7.84849   2
  -1  -1   6 125.545 7.71842   8
  -1   1  -6 131.824 7.60564   8
  -1   1  -6 135.046 7.75377   2
  -1   1  -6 132.547 7.32384   6
   1  -1  -6 131.472 6.83538   5
  -2  -1  -6 470.502 24.3353   8
   2  -1   6 471.122 26.2277   2
   2  -1   6 434.650 24.6674   8
   2   1  -6 466.483 24.9376   6
  -2  -1  -6 421.280 22.7307   5
   2   1  -6 477.876 24.3674   8
  -2   1  -6 530.018 24.7038   8
  -2   1  -6 485.973 25.9896   2
   2  -1  -6 493.912 24.8771   6
  -2   1  -6 437.434 24.7246   6
   2  -1  -6 454.281 22.7908   5
  -2  -1   6 421.086 26.0115   2
  -2   1  -6 460.026 22.7362   5
   2   1   6 430.844 26.1894   2
  -3  -1  -6 2.94458 0.67801   5
  -3  -1  -6 4.40951 1.17091   8
   3   1  -6 2.45167 0.77491   6
   3  -1   6 3.45297 1.14135   8
   3   1  -6 2.48470 0.89988   8
   3  -1   6 2.33431 1.00462   2
   3   1   6 2.44188 0.99830   2
  -3   1  -6 1.86281 0.57859   6
  -3  -1   6 1.80120 0.86437   2
  -3   1  -6 4.62849 1.20773   8
  -3   1  -6 2.72009 0.92001   2
   3  -1  -6 2.66101 0.72320   6
   3  -1  -6 2.32916 0.65457   5
  -3   1  -6 2.55758 0.60350   5
   4  -1   6 2.28389 1.17141   8
  -4  -1  -6 2.67770 0.61851   5
   4   1  -6 3.14634 1.01918   8
  -4  -1  -6 3.96018 0.88215   2
   4  -1   6 2.91962 1.00238   2
   4   1  -6 2.48404 0.92691   6
  -4  -1  -6 2.70099 1.20677   8
   4  -1  -6 3.68371 0.88137   6
  -4   1  -6 4.73506 0.82886   6
   4  -1  -6 2.77319 0.63053   5
   4   1   6 2.23884 1.28700   2
  -4   1  -6 1.42653 1.02619   8
  -4   1  -6 2.22629 0.97892   2
  -4  -1   6 2.08625 1.01646   2
   5   1  -6 107.674 6.67327   6
  -5  -1  -6 101.449 7.01811   8
   5  -1   6 96.1395 7.16467   8
   5  -1   6 103.474 6.63665   2
  -5  -1  -6 101.767 6.60678   2
   5  -1  -6 104.792 6.57533   6
   5   1   6 103.525 7.30127   2
  -5   1  -6 102.392 6.99878   2
   6   1  -6 390.385 21.2852   8
  -6  -1  -6 368.052 22.4960   2
   6   1  -6 406.170 22.0070   6
   6  -1   6 390.489 22.1938   8
   6   1   6 404.890 23.0475   2
  -6   1  -6 365.790 22.8244   2
   6  -1  -6 405.824 21.9436   6
   7   1  -6 2.68667 1.15302   6
   7  -1   6 0.91777 1.39740   8
  -7  -1  -6 2.19544 1.18858   2
  -7   1  -6 1.37530 1.20781   2
   7   1   6 0.66849 1.26084   2
   7  -1  -6 1.28929 1.18128   6
  -8  -1  -6 1.23632 1.53443   2
   8   1  -6 3.51534 1.51465   6
   8  -1  -6 2.85538 1.40955   6
  -8   1  -6 5.39107 1.82713   2
   9   1  -6 8.09036 1.45654   3
   9  -1   6 6.64075 1.53009   3
   9   1  -6 9.39342 2.39489   6
  -9  -1  -6 10.5744 2.39237   2
   9   1  -6 4.25684 2.85738   1
   9  -1  -6 8.15702 1.44605   7
  -9   1  -6 4.79210 2.21855   2
   9  -1  -6 6.57556 2.90090   1
   9  -1  -6 3.95018 1.85339   6
  10   1  -6 3.23568 1.22613   7
  10   1  -6 6.01259 2.61102   1
  10   1  -6 3.87918 1.41995   3
  10  -1  -6 5.67208 3.18027   1
  10  -1  -6 3.94280 1.32569   9
  10  -1  -6 2.94129 1.03729   7
  10  -1  -6 5.23060 1.25932   3
  11   1  -6 10.0165 3.62172   1
  11   1  -6 11.3398 1.64956   3
  11   1  -6 12.3791 1.88344   7
  11  -1  -6 7.56582 1.63165   3
  11  -1  -6 11.9491 1.92344   9
  11  -1  -6 12.4488 1.61063   7
  11  -1  -6 9.12272 3.00664   1
  12   1  -6 101.074 9.78964   1
  12   1  -6 98.3234 6.43320   9
  12   1  -6 103.021 6.19255   7
  12   1  -6 105.257 5.92223   3
  12  -1  -6 100.509 9.91701   1
  12  -1  -6 98.8322 5.59684   7
  12  -1  -6 113.948 5.81821   3
  12  -1  -6 103.314 5.97016   9
  13   1  -6 63.1406 3.93782   7
  13   1  -6 64.0962 4.19583   9
  13   1  -6 61.3725 4.03218   3
  13  -1   6 63.3411 4.83455   7
  13  -1  -6 58.4886 3.70323   9
  13  -1  -6 65.0161 6.56729   1
  13  -1  -6 62.2441 3.89817   3
  14   1  -6 2.43467 0.73068   7
  14   1  -6 1.51319 0.87078   9
  14  -1   6 0.99030 1.10327   7
  14  -1  -6 1.55171 0.84931   3
  14  -1  -6 2.38297 0.68304   9
  14  -1  -6 1.04005 2.25678   1
   0  -2  -6 75.4812 4.16777   8
   0  -2  -6 74.2483 4.17211   8
   0  -2   6 80.9230 5.32258   8
   0   2  -6 84.0854 4.79703   6
   0  -2   6 76.0838 5.17287   2
   0  -2  -6 74.9030 4.31770   5
   0   2  -6 75.2885 5.01207   8
   1  -2   6 244.979 13.8475   8
  -1  -2  -6 246.660 12.4804   5
   1  -2   6 239.260 14.3549   2
  -1  -2  -6 241.527 13.1358   8
   1   2  -6 253.846 14.1429   2
   1   2  -6 267.975 13.7892   8
   1   2  -6 204.835 13.5457   6
  -1  -2  -6 246.880 13.0749   8
  -1   2  -6 248.058 13.6240   6
  -1   2  -6 250.438 14.3667   2
  -1   2  -6 253.505 13.7163   8
  -1  -2   6 248.652 13.8145   8
  -1  -2   6 237.380 14.3954   2
   1  -2  -6 259.289 12.5062   5
   2   2  -6 30.0692 2.13792   2
   2  -2   6 28.1800 2.71473   8
   2   2  -6 30.6131 2.37681   6
   2  -2   6 27.1935 2.48597   2
  -2  -2  -6 33.6905 2.43823   8
   2   2  -6 30.8556 2.72339   8
  -2  -2  -6 29.9290 2.09716   5
  -2   2  -6 28.1166 2.59424   2
  -2   2  -6 30.6607 2.70051   8
   2  -2  -6 27.6682 2.00069   5
   2  -2  -6 26.2470 2.08184   6
   2   2   6 28.1117 2.68239   2
  -2  -2   6 30.6262 2.64856   2
   3  -2   6 202.755 12.2161   8
  -3  -2  -6 209.006 10.8246   5
   3   2  -6 235.207 12.2465   8
   3   2  -6 227.324 12.0708   6
   3  -2   6 216.460 12.3870   2
  -3  -2  -6 225.711 11.9489   8
   3  -2  -6 221.860 11.8932   6
  -3   2  -6 183.012 11.7461   6
  -3   2  -6 211.538 12.1835   8
  -3   2  -6 189.676 12.5402   2
  -3  -2   6 201.164 12.6283   2
   3  -2  -6 213.752 10.7923   5
   3   2   6 198.593 12.8432   2
   4   2  -6 57.8410 4.53247   8
   4   2  -6 57.9316 4.15351   6
  -4  -2  -6 61.0035 4.40350   8
   4  -2   6 61.5046 3.97659   2
   4  -2   6 58.0220 4.64211   8
   4  -2  -6 58.0365 4.04862   6
   4  -2  -6 56.4591 3.45432   5
  -4   2  -6 49.0314 4.37640   2
   4   2   6 62.0556 5.00952   2
  -4  -2   6 59.1331 4.49656   2
  -4   2  -6 65.0478 4.00581   6
   5  -2   6 1677.49 87.8206   8
   5   2  -6 1784.29 90.6284   6
  -5  -2  -6 1689.37 87.6662   8
   5   2  -6 1695.50 87.6294   8
  -5  -2   6 1790.92 94.1555   2
  -5   2  -6 1644.63 93.9687   2
   5  -2  -6 1710.93 90.4140   6
   5   2   6 1579.50 94.2958   2
  -6  -2  -6 43.6622 4.42826   8
   6  -2   6 43.4038 4.37723   8
   6   2  -6 48.4065 3.95164   6
  -6  -2   6 44.8532 4.10545   2
  -6   2  -6 46.3125 4.12453   2
   6  -2  -6 47.5699 3.73636   6
   6   2   6 47.0367 4.53948   2
   7   2  -6 92.8646 6.39695   6
   7  -2  -6 90.4759 6.29062   6
   7   2   6 88.5612 6.91008   2
  -7   2  -6 87.0144 6.84961   2
  -7  -2   6 80.8025 6.76974   2
   8   2  -6 37.3604 3.87329   6
   8  -2  -6 38.4764 3.77153   6
  -8  -2   6 43.4666 4.31529   2
  -8   2  -6 35.7330 4.07903   2
   9  -2   6 -0.6720 1.09608   3
   9   2  -6 3.21765 1.14467   3
   9   2  -6 0.69716 2.68518   1
   9   2  -6 -0.4053 1.44469   7
   9  -2  -6 1.39433 0.85970   9
  -9   2  -6 0.25778 1.33897   2
   9  -2  -6 -0.4138 0.74016   7
  -9  -2   6 -0.1034 1.94076   2
   9  -2  -6 -0.1097 1.74107   1
  10   2  -6 13.7772 2.03668   3
  10  -2   6 14.2359 2.05735   3
  10  -2  -6 18.2215 1.97674   9
  10  -2  -6 6.39803 3.36982   1
  10  -2  -6 17.6362 1.61248   7
  11   2  -6 65.7986 4.33504   3
  11  -2   6 66.2350 4.96755   7
  11   2  -6 64.3944 5.05233   7
  11  -2  -6 68.1926 7.28280   1
  11  -2  -6 62.4238 4.14640   3
  11  -2  -6 68.2576 4.03778   9
  11  -2  -6 66.2376 3.70389   7
  12   2  -6 73.0099 5.00114   9
  12  -2   6 73.9176 5.06610   7
  12   2  -6 73.9083 4.54703   3
  12   2  -6 70.7011 4.90146   7
  12  -2  -6 70.8181 4.20754   9
  12  -2  -6 62.8781 7.30683   1
  12  -2  -6 70.2555 4.43756   3
  13   2  -6 1.98222 1.46387   7
  13   2  -6 3.42830 1.37585   9
  13  -2   6 2.87657 1.78540   7
  13  -2  -6 0.62777 1.16911   3
  13  -2  -6 1.91520 0.67224   9
  13  -2  -6 -1.8116 2.40814   1
  14  -2   6 1.51830 0.93460   7
  14   2  -6 1.70385 0.72621   7
  14   2  -6 2.53950 0.96699   9
  14  -2  -6 1.97185 2.50440   1
  14  -2  -6 1.05984 1.21874   3
   0   3  -6 -0.2192 0.77519   8
   0   3  -6 0.04194 0.45434   6
   0  -3  -6 -0.0785 0.37555   5
   0  -3   6 -0.3109 0.44131   8
   0   3  -6 -0.8407 0.59964   2
   0  -3   6 0.05470 0.66976   2
   1  -3   6 13.4523 2.10166   8
   1   3  -6 14.1218 1.99910   2
   1   3  -6 14.4411 1.57594   6
   1  -3   6 16.2900 1.72366   2
  -1  -3  -6 15.7645 1.43131   5
   1   3  -6 14.9072 2.15082   8
  -1  -3  -6 13.3459 1.21642   8
  -1  -3   6 14.3750 2.08679   8
  -1   3  -6 18.7817 1.68493   6
   1  -3  -6 16.5195 1.41450   5
  -1   3  -6 15.1542 2.16534   8
  -1  -3   6 18.0089 1.99519   2
  -1   3  -6 14.0126 2.01013   2
   2   3  -6 22.0850 2.66874   8
   2   3  -6 16.9348 1.81526   6
   2  -3   6 20.8351 2.53609   8
   2  -3   6 18.8230 1.81386   2
  -2  -3  -6 21.4220 1.70810   5
   2   3  -6 22.3047 2.18963   2
  -2  -3  -6 19.0730 1.82407   8
  -2   3  -6 21.8528 1.93589   6
   2  -3  -6 19.6190 1.72410   6
  -2  -3   6 17.0036 2.53847   8
  -2   3  -6 20.5837 2.35898   2
  -2  -3   6 18.5803 2.06163   2
   2  -3  -6 19.3697 1.63986   5
   3   3  -6 256.975 14.8414   2
   3  -3   6 248.298 14.6185   8
   3   3  -6 259.667 14.5681   6
  -3  -3  -6 248.024 14.1204   8
   3   3  -6 250.655 14.7430   8
  -3   3  -6 258.570 15.3454   2
   3  -3  -6 260.547 14.3304   6
   3  -3  -6 257.438 13.0499   5
   3   3   6 236.398 15.4678   2
  -3  -3   6 274.849 15.3752   2
   4   3  -6 53.2908 4.49258   8
   4  -3   6 52.5749 4.30948   8
  -4  -3  -6 47.0944 3.93104   8
   4   3  -6 50.2676 3.80486   6
   4   3   6 50.8990 4.59884   2
  -4  -3   6 48.4725 4.04184   2
   4  -3  -6 48.8658 3.63403   6
  -4   3  -6 48.8702 3.64530   6
   4  -3  -6 50.2813 3.10049   5
  -4   3  -6 47.1651 4.18174   2
   5  -3   6 574.841 31.6763   8
   5   3  -6 611.014 32.1057   8
   5   3  -6 552.662 32.2351   6
  -5  -3  -6 579.635 31.5618   8
   5  -3  -6 626.495 32.2033   6
  -5   3  -6 622.851 33.8624   2
   5   3   6 637.380 34.4391   2
  -5   3  -6 502.055 31.8898   6
  -5  -3   6 584.054 33.6500   2
   6   3  -6 0.19235 0.82129   6
   6   3  -6 -1.6300 1.23248   8
   6  -3   6 0.69214 1.31861   8
  -6  -3  -6 -0.0720 1.06893   8
  -6   3  -6 1.70701 0.97096   6
   6   3   6 0.67317 1.64460   2
   6  -3  -6 1.17223 0.94985   6
  -6  -3   6 0.64781 1.19516   2
  -6   3  -6 3.17888 1.43500   2
   7   3  -6 196.297 11.8232   6
  -7  -3   6 205.660 12.5110   2
  -7   3  -6 204.144 12.6960   2
   7   3   6 182.219 12.6962   2
  -7   3  -6 156.961 11.2130   6
   7  -3  -6 184.509 11.5945   6
   8   3  -6 32.8775 3.91377   6
   8   3  -6 28.7525 2.28902   3
   8  -3   6 27.8819 2.39859   3
   8  -3  -6 27.9490 1.99514   9
   8  -3  -6 19.8988 2.94069   6
  -8  -3   6 32.8172 4.34558   2
   8   3   6 32.3455 4.24138   2
   8  -3  -6 27.0082 1.68863   7
  -8   3  -6 29.3356 4.07828   2
   9  -3   6 29.0753 2.75779   3
   9  -3   6 37.5200 3.66183   7
   9   3  -6 26.1440 2.59533   3
   9  -3   6 40.4434 5.81575   1
   9  -3  -6 32.8684 5.08530   1
  -9   3  -6 25.8569 4.45251   2
   9  -3  -6 31.4102 2.26769   9
  -9  -3   6 34.0778 4.57229   2
   9  -3  -6 32.6797 1.81805   7
  10  -3   6 9.37231 2.16869   7
  10   3  -6 10.8577 1.86790   3
  10  -3   6 8.60985 1.75267   3
  10  -3   6 11.2721 4.47530   1
  10  -3  -6 10.6424 1.43062   9
  10  -3  -6 5.61188 2.75524   1
  11   3  -6 38.2824 4.00014   7
  11  -3   6 39.7798 3.83856   7
  11   3  -6 37.5289 2.95226   3
  11  -3   6 39.9441 3.96743   9
  11  -3   6 42.2606 3.33696   3
  11  -3  -6 40.8981 2.57591   9
  11  -3  -6 32.4169 5.75124   1
  11  -3  -6 39.3903 2.98638   3
  12  -3   6 -1.3755 1.58793   7
  12   3  -6 -0.6952 1.79106   7
  12  -3   6 0.69966 1.34272   9
  12  -3  -6 2.43714 2.72138   1
  12  -3  -6 -0.1903 0.55803   9
  12  -3  -6 0.51100 1.08672   3
  13   3  -6 45.7395 3.32608   7
  13  -3   6 39.7767 3.01291   7
  13  -3   6 42.5164 3.52786   9
  13   3  -6 36.3366 3.63269   9
  13  -3  -6 38.2026 5.07188   1
  13  -3  -6 36.9627 2.74759   3
  14   3  -6 13.5468 1.53454   7
  14  -3   6 10.9771 1.28861   7
  14  -3  -6 14.4245 2.82579   1
  14  -3  -6 14.4410 1.39032   3
   0  -4   6 183.730 11.1941   8
   0   4  -6 186.683 10.9449   6
   0   4  -6 191.480 11.6585   2
   0  -4  -6 184.600 9.84465   5
   1   4  -6 72.3648 4.67869   6
   1   4  -6 67.3976 5.08983   2
   1  -4   6 62.9413 4.25956   2
   1  -4   6 68.5838 5.04936   8
  -1   4  -6 66.3063 5.10127   2
  -1  -4   6 63.9939 5.10290   8
  -1   4  -6 66.6247 4.59527   6
  -1  -4   6 65.1242 4.64383   2
   1  -4  -6 69.9389 4.07447   5
   2   4  -6 0.87843 0.62122   6
   2   4  -6 -0.8097 1.00682   8
  -2  -4  -6 0.99895 0.59793   8
   2   4  -6 2.67163 1.14529   2
   2  -4   6 1.50699 0.78920   8
  -2   4  -6 0.78533 1.01641   2
  -2  -4   6 2.57046 1.39998   8
   2  -4  -6 1.87207 0.62798   5
  -2  -4   6 0.33136 0.68933   2
  -2   4  -6 0.22507 0.64192   6
   3   4  -6 41.7641 3.33131   6
  -3  -4  -6 36.6069 3.00592   8
   3  -4   6 41.3782 3.68459   8
   3   4  -6 35.5649 4.18046   8
   3   4  -6 36.8172 3.39707   2
  -3  -4   6 40.9465 3.37498   2
   3  -4  -6 38.0501 2.64681   5
  -3   4  -6 42.3125 3.76358   2
  -3   4  -6 33.0873 3.01206   6
   4   4  -6 280.399 16.7270   2
   4  -4   6 277.828 16.2910   8
  -4  -4  -6 275.773 15.9513   8
   4   4  -6 310.446 16.5368   6
   4   4  -6 299.506 17.0290   8
   4  -4  -6 294.062 16.1835   6
   4   4   6 300.902 17.8500   2
  -4   4  -6 290.147 17.3677   2
  -4  -4   6 273.198 16.9384   2
  -4   4  -6 251.181 16.1829   6
   5  -4   6 799.442 43.5246   8
  -5  -4  -6 770.037 43.3827   8
   5   4  -6 731.696 44.1012   8
   5   4  -6 833.424 44.8483   6
   5   4   6 891.701 47.5453   2
   5  -4  -6 829.642 44.5834   6
  -5   4  -6 829.048 44.6900   6
  -5   4  -6 906.436 46.9863   2
  -5  -4   6 797.659 46.4011   2
   6   4  -6 225.207 14.0096   6
  -6  -4   6 230.747 14.5219   2
  -6   4  -6 231.712 13.7908   6
  -6   4  -6 255.943 15.1116   2
   6  -4  -6 222.666 13.7047   6
   6   4   6 219.413 15.3466   2
   7   4  -6 78.8702 6.09290   6
   7  -4  -6 74.2519 5.86443   6
  -7  -4   6 80.3268 6.40521   2
  -7   4  -6 71.7666 6.81676   2
   7   4   6 74.1906 7.20307   2
  -7   4  -6 84.4746 6.09334   6
   8  -4   6 13.3816 2.30691   9
   8  -4   6 19.6696 2.41082   7
   8  -4   6 10.3146 4.01867   1
   8  -4   6 13.2468 1.92756   3
   8   4   6 16.5486 3.89757   2
  -8   4  -6 11.3992 3.21509   2
   8  -4  -6 14.1051 1.22512   9
  -8  -4   6 10.2312 2.49258   2
   8  -4  -6 19.0805 3.67291   1
   9  -4   6 7.89971 1.53602   3
   9  -4   6 10.2033 1.96139   9
   9  -4   6 7.74822 2.00512   7
   9  -4   6 10.2859 4.11987   1
   9  -4  -6 9.29139 3.62186   1
   9  -4  -6 9.70712 1.01655   9
  10  -4   6 -0.0144 1.20375   3
  10  -4   6 -0.0344 3.57154   1
  10  -4   6 1.17820 1.53964   7
  10  -4   6 3.53588 1.91792   9
  10  -4  -6 0.94773 0.51351   9
  10  -4  -6 -2.6645 2.83620   1
  11  -4   6 169.042 9.48574   7
  11  -4   6 172.833 8.69363   3
  11  -4   6 164.447 13.3932   1
  11  -4   6 175.121 9.35628   9
  11  -4  -6 172.188 13.5313   1
  12   4  -6 2.50843 1.50316   7
  12  -4   6 2.23558 2.82910   1
  12  -4   6 1.71035 0.95834   3
  12  -4   6 0.59964 1.59320   9
  12  -4   6 0.35414 1.05338   7
  12  -4  -6 0.28014 0.97664   3
  12  -4  -6 -1.4222 3.18569   1
  13  -4   6 52.5764 3.14292   7
  13  -4   6 53.2758 3.36536   9
  13   4  -6 48.3588 3.66480   7
  13  -4  -6 41.1924 5.27218   1
  13  -4  -6 43.5473 2.91947   3
  14  -4  -6 92.6344 4.77079   3
   0   5  -6 -0.6730 1.08738   2
   0   5  -6 -0.1353 0.73562   6
   0  -5   6 -0.5156 1.01951   8
   1   5  -6 144.872 9.02228   6
   1   5  -6 148.363 9.80113   2
   1  -5   6 133.724 9.14550   8
  -1  -5   6 138.279 9.35868   8
  -1   5  -6 143.226 9.78683   2
  -1   5  -6 161.723 9.17997   6
  -2  -5  -6 16.2997 1.34123   8
   2   5  -6 18.2095 2.67202   2
   2  -5   6 16.9772 2.53765   8
   2   5  -6 16.8192 2.24234   6
  -2   5  -6 18.6287 2.35009   6
  -2  -5   6 18.0460 2.86918   8
  -2  -5   6 18.1932 1.97943   2
  -2   5  -6 21.4804 2.93921   2
   3  -5   6 972.461 51.9996   8
   3   5  -6 1022.98 55.8687   2
   3   5  -6 1017.59 53.6971   6
  -3   5  -6 1110.35 53.8187   6
  -3   5  -6 958.706 55.9271   2
  -3  -5   6 870.680 54.9878   2
   4   5  -6 70.3387 5.11246   6
   4  -5   6 60.2067 5.05477   8
   4   5  -6 65.0648 5.61367   2
  -4  -5  -6 55.6312 4.64165   8
  -4  -5  -6 67.5626 4.02680   4
   4   5   6 76.1633 6.49312   2
  -4   5  -6 65.0321 5.02435   6
  -4  -5   6 70.8254 5.01882   2
  -4   5  -6 66.4801 5.73961   2
  -5  -5  -6 -0.0984 1.07280   4
   5   5  -6 0.23504 1.00344   6
  -5   5  -6 0.46026 1.04022   6
  -5  -5   6 0.31502 1.26051   2
  -5   5  -6 0.84099 1.64165   2
   5   5   6 -1.7957 1.78457   2
   6   5  -6 124.521 8.81232   6
  -6   5  -6 127.258 8.65433   6
  -6  -5   6 128.324 8.74026   2
   6   5   6 124.797 9.92762   2
  -6   5  -6 132.897 9.60844   2
   7  -5   6 58.3778 7.66823   1
   7  -5   6 68.0050 4.18911   3
   7  -5   6 66.4770 4.41893   9
   7   5  -6 59.0875 5.43124   6
  -7  -5  -6 60.0114 3.71968   3
   7  -5   6 64.2982 4.71655   7
   7  -5  -6 61.0262 6.95233   1
  -7   5  -6 67.6845 5.45017   6
  -7  -5   6 73.3719 5.67816   2
  -7   5  -6 68.4105 6.27003   2
   7   5   6 70.2334 7.09987   2
   8  -5   6 58.6125 7.18569   1
   8  -5   6 55.8239 3.85025   3
   8  -5   6 55.4763 4.31578   7
   8  -5   6 55.9551 4.27061   9
   8  -5  -6 44.6246 6.06126   1
   9  -5   6 52.9243 3.95645   7
   9  -5   6 55.8097 6.91173   1
   9  -5   6 49.3933 3.82055   3
   9  -5   6 51.8459 3.87969   9
   9  -5  -6 52.2594 6.37995   1
  10  -5   6 2.45407 1.40490   3
  10  -5   6 2.36935 1.63043   9
  10  -5   6 1.00093 2.97192   1
  10  -5   6 2.03714 1.18638   7
  10  -5  -6 0.50571 2.59298   1
  11  -5   6 3.54610 3.91513   1
  11  -5   6 4.97953 1.47051   7
  11  -5   6 3.84719 1.50313   3
  11  -5   6 6.33328 1.40408   9
  11  -5  -6 14.0930 3.49570   1
  12  -5   6 74.3410 4.25817   3
  12  -5   6 69.6909 4.27192   7
  12  -5   6 81.2110 4.55634   9
  12  -5  -6 69.6340 4.21166   3
  12  -5  -6 77.1855 7.92320   1
  13  -5   6 3.24566 0.77149   9
  13   5  -6 0.19442 1.16662   7
  13  -5   6 2.00183 0.57109   7
  13  -5  -6 3.20955 0.90520   3
   0   6  -6 19.8265 2.67462   6
   0  -6   6 22.5796 3.05889   8
   0  -6  -6 22.7590 2.14763   4
  -1  -6  -6 25.7611 2.28121   4
   1   6  -6 25.0828 3.08419   6
   1  -6   6 26.1042 3.36779   8
   1   6  -6 33.6256 4.03757   2
  -1  -6   6 23.7505 3.34463   8
  -1   6  -6 26.3802 3.70052   2
  -1   6  -6 35.4748 3.18165   6
   2   6  -6 20.8047 2.73257   6
   2   6  -6 28.0376 3.70970   2
  -2  -6  -6 24.5093 2.30754   4
  -2   6  -6 24.7552 2.70966   6
  -2  -6   6 18.3689 3.24649   8
  -2   6  -6 21.1178 3.47797   2
   3   6  -6 51.5050 5.12581   2
   3   6  -6 50.6411 4.47842   6
  -3  -6  -6 52.9733 3.65130   4
  -3   6  -6 57.1239 4.66176   6
  -3   6  -6 64.3356 5.35962   2
   4   6  -6 10.3215 2.03435   6
   4   6  -6 8.65980 2.38754   2
  -4  -6  -6 8.51462 1.54251   4
  -4   6  -6 11.5260 2.80818   2
  -4   6  -6 7.92880 1.86147   6
   5   6  -6 6.40181 1.72064   6
  -5  -6  -6 6.78306 1.38479   4
   5  -6   6 11.3561 1.80391   7
  -5  -6  -6 6.06263 1.48448   7
  -5  -6  -6 5.04978 1.43803   9
   5  -6   6 7.30308 1.73527   9
  -5   6  -6 4.65926 2.45917   2
  -5   6  -6 3.15715 1.40977   6
   5   6   6 4.46902 2.88688   2
   6  -6   6 9.23906 3.71951   1
  -6  -6  -6 6.60433 1.73863   7
   6  -6   6 9.59875 1.62757   3
   6  -6   6 10.6618 1.89511   9
  -6  -6  -6 9.03200 1.45621   3
   6  -6   6 11.6141 1.97837   7
  -6   6  -6 11.2391 3.13102   2
   6   6   6 10.7813 3.56161   2
   7  -6   6 4.18407 1.48945   7
   7  -6   6 -0.1355 3.67882   1
   7  -6   6 3.87107 1.49955   9
  -7  -6  -6 3.78039 1.16351   3
   7  -6   6 1.90082 1.33768   3
   7  -6  -6 4.19461 3.14129   1
   8  -6   6 20.5418 2.34323   7
   8  -6   6 19.3783 2.18509   3
   8  -6   6 21.6365 2.56897   9
   8  -6   6 17.9227 5.11914   1
   8  -6  -6 12.4447 4.12846   1
   9  -6   6 106.669 9.88702   1
   9  -6   6 101.136 6.07296   7
   9  -6   6 105.456 6.28835   9
   9  -6   6 98.7390 5.94365   3
   9  -6  -6 108.864 9.93596   1
  10  -6   6 1.96326 3.03590   1
  10  -6   6 0.95359 1.17246   7
  10  -6   6 1.04082 1.40862   9
  10  -6   6 2.47137 1.42554   3
  10  -6  -6 -0.4201 3.67207   1
  11  -6   6 122.256 6.54454   9
  11  -6   6 121.272 6.21230   3
  11  -6  -6 115.354 10.3059   1
  12  -6   6 -0.5463 0.62393   9
  12  -6   6 -0.7741 0.61271   7
  12  -6  -6 -1.2227 1.82064   1
   0  -7  -6 0.20672 0.81040   4
   0  -7  -6 0.95828 0.58974   9
   0   7  -6 0.26790 1.86259   2
   0   7  -6 0.88410 1.27781   6
   1   7  -6 117.582 8.81087   2
   1   7  -6 94.8119 7.43904   6
  -1  -7  -6 109.679 5.62171   9
  -1  -7  -6 112.182 6.12533   4
   1  -7  -6 105.028 5.95029   4
  -1   7  -6 128.431 8.95218   2
  -1   7  -6 98.4303 7.53218   6
   2   7  -6 15.4936 3.14450   2
   2   7  -6 14.0542 2.49008   6
  -2  -7  -6 16.7966 2.04856   4
  -2  -7  -6 16.5275 1.61440   7
   2  -7   6 15.2769 2.36312   9
  -2  -7  -6 14.7344 1.61412   9
  -2  -7   6 14.4914 1.76832   4
  -2   7  -6 13.4048 2.44979   6
  -2   7  -6 17.6206 3.36275   2
   2  -7  -6 17.4616 2.05516   4
  -3  -7  -6 19.0026 2.01313   9
   3   7  -6 25.9931 3.83180   2
   3   7  -6 17.1497 2.70786   6
   3  -7   6 27.4094 2.68842   9
  -3  -7  -6 15.6502 1.80306   7
  -3  -7  -6 21.4221 2.35096   4
   3  -7   6 19.3219 2.35126   7
  -3   7  -6 11.5496 3.20040   2
   3  -7  -6 20.4570 2.13954   4
  -3   7  -6 16.8914 2.63750   6
   4   7  -6 120.399 8.24865   6
   4   7  -6 117.662 9.10394   2
   4  -7   6 117.252 6.81630   7
  -4  -7  -6 109.125 6.43777   7
  -4  -7  -6 121.567 5.98533   3
  -4  -7  -6 111.103 6.38784   4
  -4  -7  -6 114.015 6.43060   9
   4  -7   6 115.333 6.56129   9
   4  -7   6 117.408 6.10620   3
  -4   7  -6 117.956 9.38732   2
  -4   7  -6 99.2168 8.32226   6
   5  -7   6 44.0225 3.23292   3
  -5  -7  -6 40.4555 3.43920   7
  -5  -7  -6 41.9325 3.03544   3
  -5  -7  -6 40.5422 3.54536   4
   5  -7   6 44.2178 3.52796   7
   5  -7   6 43.5441 3.61603   9
  -5  -7  -6 42.4490 3.19572   9
   5   7   6 47.5005 6.09318   2
  -5   7  -6 36.2339 5.30969   2
  -6  -7  -6 15.4169 2.08044   7
   6  -7   6 17.4177 2.08173   9
  -6  -7  -6 9.12667 1.99408   9
  -6  -7  -6 11.8962 1.69483   3
   6  -7   6 12.6081 1.94602   7
   6  -7   6 13.5349 1.94269   3
  -7  -7  -6 218.928 11.0904   7
   7  -7   6 193.301 10.3822   9
  -7  -7  -6 188.255 9.45937   3
   7  -7   6 203.312 9.81032   3
   7  -7   6 191.596 10.4628   7
   8  -7   6 29.8284 2.81362   7
   8  -7   6 31.0904 2.97241   9
   8  -7   6 32.6923 2.75972   3
   8  -7  -6 33.5504 5.47434   1
   9  -7   6 101.137 5.78198   7
   9  -7   6 103.944 6.01093   9
   9  -7   6 102.993 5.64462   3
   9  -7  -6 101.921 9.04779   1
  10  -7   6 181.236 8.52868   3
  10  -7   6 155.008 8.58864   7
  10  -7   6 180.066 8.83856   9
  10  -7  -6 170.666 13.1400   1
  11  -7   6 196.050 9.00320   7
  11  -7  -6 175.955 13.5045   1
  12  -7  -6 8.64908 2.08211   1
   0  -8  -6 276.209 13.1294   4
   0  -8  -6 272.074 12.6761   9
   0  -8   6 272.708 12.5981   3
   0   8  -6 250.837 17.6965   2
   0  -8   6 256.722 13.9989   7
   0  -8   6 271.666 13.1348   4
   1  -8   6 192.984 9.36012   3
  -1  -8  -6 196.569 9.42484   7
  -1  -8  -6 196.327 9.80261   4
  -1  -8  -6 189.580 9.37221   9
   1  -8   6 185.290 10.2622   7
   1  -8   6 180.610 10.1504   9
  -1  -8   6 182.747 9.23399   3
   1  -8  -6 190.827 9.72096   4
   1  -8  -6 194.902 8.95066   9
  -1  -8   6 186.797 9.67999   4
   2  -8   6 0.13101 1.11514   3
   2  -8   6 0.65475 0.93454   7
  -2  -8  -6 0.49107 0.99300   4
   2   8  -6 2.80831 2.60614   2
  -2  -8  -6 0.98614 0.77776   7
   2  -8   6 1.02589 1.40362   9
  -2  -8  -6 0.15991 0.72072   9
  -2   8  -6 -1.0394 1.70671   2
  -2  -8   6 0.91126 0.78981   3
  -2  -8   6 1.98935 1.12231   4
   2  -8  -6 -0.7739 0.93751   4
   3  -8   6 224.829 10.5022   3
   3  -8   6 221.124 11.3112   9
   3  -8   6 205.410 11.3715   7
  -3  -8  -6 220.815 11.0654   4
  -3  -8  -6 223.690 10.3407   3
  -3  -8  -6 215.656 11.1180   7
  -3  -8  -6 210.330 10.8846   9
   3  -8  -6 220.564 10.8445   4
  -3   8  -6 210.691 15.4226   2
  -4  -8  -6 278.181 12.7946   3
  -4  -8  -6 268.525 13.6015   9
   4  -8   6 266.860 14.0425   7
  -4  -8  -6 265.672 13.9035   7
  -4  -8  -6 278.653 13.4579   4
   4  -8   6 276.505 13.8204   9
   4  -8   6 285.034 12.9882   3
   5  -8   6 248.181 12.9250   9
  -5  -8  -6 273.411 13.4353   7
  -5  -8  -6 256.883 12.8197   4
   5  -8   6 245.181 13.1946   7
  -5  -8  -6 261.510 12.1372   3
  -5  -8  -6 260.635 13.0375   9
   6  -8   6 48.0523 3.46484   7
  -6  -8  -6 53.0856 4.03724   7
   6  -8   6 49.1309 3.56087   9
  -6  -8  -6 51.1508 3.98974   9
  -6  -8  -6 53.4215 3.51193   3
   6  -8   6 46.5394 3.66677   4
   7  -8   6 85.9911 5.32398   9
  -7  -8  -6 82.3735 5.64424   9
  -7  -8  -6 90.8661 4.86550   3
  -7  -8  -6 91.4529 5.74293   7
   7  -8   6 86.7846 5.14466   7
   8  -8   6 16.7595 1.78420   7
  -8  -8  -6 14.3104 2.17614   7
   8  -8   6 16.4558 1.99700   9
   9  -8   6 10.4810 1.48744   9
   9  -8   6 9.49133 1.14154   7
  -9  -8  -6 7.99739 1.83301   7
 -10  -8  -6 2.37240 1.14986   7
  10  -8   6 3.41267 0.83857   9
  10  -8  -6 2.27376 2.48774   1
  11  -8   6 0.91081 0.59482   3
  11  -8  -6 2.51819 1.99576   1
   0  -9   6 1.06068 0.97555   7
   0  -9   6 -1.7314 1.34871   9
   0  -9  -6 0.52154 0.58741   9
   0  -9  -6 -1.3279 0.89942   4
   0  -9   6 1.53280 1.29391   3
   0  -9   6 -1.2866 0.93775   4
   1  -9   6 17.6541 2.42829   9
   1  -9   6 25.3135 2.62096   7
  -1  -9  -6 18.3643 2.40740   4
   1  -9   6 20.3791 2.38022   4
   1  -9   6 21.7897 2.30514   3
  -1  -9  -6 21.4949 1.35812   7
  -1  -9  -6 22.3668 1.99212   9
  -1  -9   6 20.2212 2.23596   3
   1  -9  -6 18.3086 2.33989   4
  -1  -9   6 25.6075 2.90814   7
  -1  -9   6 22.1728 2.44377   4
  -2  -9  -6 128.806 6.50878   9
   2  -9   6 122.291 7.16026   7
  -2  -9  -6 120.855 6.30019   7
   2  -9   6 122.322 7.02853   9
   2  -9   6 126.403 6.60559   3
  -2  -9  -6 129.687 6.99282   4
  -2  -9  -6 127.978 6.37185   3
   2  -9   6 113.802 6.88139   4
  -2  -9   6 113.595 6.78947   4
   2  -9  -6 126.240 6.89278   4
  -2  -9   6 108.036 6.16812   3
   3  -9   6 65.0162 4.34172   3
  -3  -9  -6 72.7054 4.34745   9
   3  -9   6 67.1570 4.63049   9
  -3  -9  -6 70.3204 4.16532   7
  -3  -9  -6 87.2605 4.43535   3
   3  -9   6 64.4870 4.43518   7
  -3  -9  -6 66.4550 4.66675   4
   3  -9   6 68.2209 4.67362   4
   3  -9  -6 62.3761 4.49043   4
   4  -9   6 -0.7389 1.16042   4
   4  -9   6 0.26546 1.17999   3
  -4  -9  -6 -0.3880 1.15392   4
  -4  -9  -6 -0.1959 0.60430   7
  -4  -9  -6 1.06419 1.07772   3
  -4  -9  -6 1.15927 1.04948   9
   4  -9   6 0.18477 0.77215   7
   4  -9   6 0.14318 1.10000   9
   4  -9  -6 -1.2255 1.35444   4
  -5  -9  -6 106.942 5.99632   7
  -5  -9  -6 105.488 6.24947   4
   5  -9   6 97.0696 5.64007   3
   5  -9   6 97.5644 5.94049   4
   5  -9   6 99.7019 5.86887   7
  -5  -9  -6 103.005 5.57057   3
   5  -9   6 97.5118 5.81875   9
  -5  -9  -6 104.351 5.99542   9
  -6  -9  -6 41.6087 3.29751   9
   6  -9   6 44.0077 3.36072   4
  -6  -9  -6 45.1458 3.47658   7
   6  -9   6 44.8828 3.10049   7
   6  -9   6 40.9869 3.21733   3
  -6  -9  -6 42.3410 2.89720   3
   6  -9   6 44.6062 3.36067   9
   7  -9   6 24.1465 2.05692   7
   7  -9   6 31.4948 2.57370   9
  -7  -9  -6 26.1950 2.33183   3
  -7  -9  -6 28.7278 2.72594   7
   7  -9   6 28.2456 2.30438   3
  -7  -9  -6 27.3683 2.54567   9
  -8  -9  -6 -0.3038 0.96270   9
   8  -9   6 0.20588 0.56160   7
  -8  -9  -6 -1.6248 1.13526   7
   8  -9   6 0.95302 0.76463   9
   8  -9   6 -0.4401 0.97274   3
   9  -9   6 5.17064 1.19706   3
   9  -9   6 6.76627 0.88569   9
  -9  -9  -6 4.81473 1.31148   7
  10  -9   6 18.1313 1.43809   3
   0 -10   6 104.275 6.10131   7
   0 -10   6 103.715 6.04204   4
   0 -10  -6 96.6543 5.91476   4
   0 -10   6 103.062 5.61393   3
   0 -10   6 95.6895 6.13274   9
  -1 -10  -6 64.3421 3.42143   9
  -1 -10  -6 60.7888 4.35058   4
   1 -10   6 64.1645 4.08444   3
   1 -10   6 61.8272 4.33982   7
   1 -10   6 57.7345 4.27041   4
   1 -10   6 69.6858 4.57888   9
  -1 -10  -6 70.7034 3.86048   3
  -1 -10   6 55.9371 3.68093   3
  -1 -10   6 53.3764 4.54009   9
  -1 -10   6 68.2548 4.39585   4
   1 -10  -6 59.0138 4.27281   4
  -1 -10   6 55.9599 4.23165   7
  -2 -10  -6 52.8611 3.24027   3
   2 -10   6 51.6315 3.83102   4
  -2 -10  -6 51.8117 3.16422   9
   2 -10   6 50.7710 3.63846   3
   2 -10   6 48.9930 3.57090   9
   2 -10   6 51.3836 3.71269   7
  -2 -10  -6 49.0793 3.83245   4
   2 -10  -6 47.2783 3.70875   4
  -2 -10   6 50.9112 3.79951   4
  -2 -10   6 49.6679 3.82801   7
  -3 -10  -6 14.7086 1.34758   7
  -3 -10  -6 15.3271 1.76783   3
   3 -10   6 15.9607 2.00874   9
   3 -10   6 13.9125 1.79298   7
   3 -10   6 16.1222 1.95965   3
   3 -10   6 16.0117 1.99548   4
  -3 -10  -6 11.5754 1.50589   9
  -3 -10  -6 8.25599 1.72918   4
   3 -10  -6 13.0262 1.83070   4
  -3 -10   6 14.3923 2.15951   7
  -4 -10  -6 35.6230 2.78007   3
   4 -10   6 42.8620 3.08511   9
   4 -10   6 35.1647 2.87535   4
  -4 -10  -6 35.0396 2.63890   9
  -4 -10  -6 38.2829 3.31412   4
  -4 -10  -6 34.9510 2.46731   7
   4 -10   6 36.0682 2.58793   7
   4 -10   6 32.0548 2.92806   3
   5 -10   6 2.82408 1.18524   9
  -5 -10  -6 -0.5834 0.70679   9
   5 -10   6 2.09433 1.11371   4
   5 -10   6 0.20794 0.81889   3
  -5 -10  -6 -2.0684 1.19583   4
   5 -10   6 -0.5104 0.70117   7
  -5 -10  -6 -0.3260 1.02488   3
  -5 -10  -6 -0.2564 0.74851   7
   6 -10   6 0.23213 0.98362   9
  -6 -10  -6 0.26001 1.15364   9
   6 -10   6 1.23499 0.80386   3
   6 -10   6 1.18664 1.07414   4
  -6 -10  -6 1.71718 0.99611   3
  -6 -10  -6 0.15000 0.65108   7
   6 -10   6 0.86503 0.51324   7
   7 -10   6 3.84046 0.96833   9
   7 -10   6 5.68418 1.07673   3
  -7 -10  -6 4.77521 0.94243   7
   8 -10   6 3.21227 0.91916   3
  -8 -10  -6 4.40627 0.86120   7
   8 -10   6 3.31368 0.71856   9
   0 -11   6 -1.4659 0.72783   9
   0 -11   6 0.22026 0.69994   7
   0 -11  -6 1.75189 1.09575   4
   0 -11   6 -0.8853 0.61529   3
   0 -11   6 1.11866 1.10154   4
   0 -11  -6 1.30068 0.88170   3
   1 -11   6 1.00336 0.78093   7
  -1 -11  -6 1.39316 1.14126   4
   1 -11   6 1.77246 1.09890   3
   1 -11   6 -0.3259 1.08500   4
   1 -11   6 1.29863 0.90635   9
  -1 -11  -6 -0.9524 0.87675   3
  -1 -11   6 0.50149 1.17012   4
  -1 -11   6 -0.8177 0.98466   7
   1 -11  -6 0.24455 1.07592   4
  -1 -11   6 0.34680 1.33167   9
   2 -11   6 41.0739 2.87117   7
   2 -11   6 36.0710 3.11175   4
  -2 -11  -6 40.1666 2.80750   3
   2 -11   6 42.6204 2.93493   9
  -2 -11  -6 39.5397 3.22632   4
   2 -11   6 41.3797 2.89652   3
  -2 -11   6 40.6265 3.50339   9
   2 -11  -6 37.4817 3.07314   4
  -2 -11   6 39.8807 3.05445   7
   3 -11   6 61.1872 3.76153   3
   3 -11   6 71.4116 4.05837   9
  -3 -11  -6 69.8530 3.91171   3
   3 -11   6 69.8366 3.88691   7
  -3 -11  -6 67.5250 4.38238   4
   3 -11   6 65.3550 4.28319   4
  -3 -11   6 70.8200 4.38926   7
   3 -11  -6 68.6070 4.24893   4
   4 -11   6 5.44787 1.07954   3
   4 -11   6 3.53729 1.09773   4
  -4 -11  -6 4.66796 0.99555   3
   4 -11   6 6.16234 0.83154   7
   4 -11   6 5.38605 1.15458   9
  -4 -11  -6 3.14680 1.27492   4
  -4 -11   6 3.79641 1.15649   7
  -5 -11  -6 5.02702 1.08853   3
   5 -11   6 3.67859 0.97287   9
   5 -11   6 3.66028 0.93626   3
  -5 -11   6 2.66436 1.44413   7
   6 -11   6 -0.0183 0.50011   9
   6 -11   6 0.72118 1.03346   3
  -6  11  -6 -0.2159 1.77998   1
  -6 -11   6 1.24204 0.88584   7
   7 -11   6 0.75954 0.54774   3
   0 -12  -6 1.09273 0.65217   3
   0 -12   6 0.64178 0.73077   9
   0 -12   6 2.14069 0.61234   7
   1 -12   6 3.48631 0.86002   9
  -1 -12  -6 2.81293 0.78714   3
   1 -12   6 2.97017 0.65512   7
  -1 -12   6 2.90536 0.94243   7
  -1 -12   6 3.74455 1.17410   9
   1 -12  -6 2.38793 0.71694   3
   2 -12   6 42.8524 2.54571   9
   2 -12   6 37.9073 2.45805   3
  -2 -12  -6 40.4751 2.47682   3
   2 -12  -6 42.1138 2.57966   3
  -2 -12   6 40.1105 2.82536   9
  -2 -12   6 38.3316 2.57776   7
  -3 -12  -6 2.54003 0.73442   3
   3 -12   6 2.33207 0.97131   3
   3 -12   6 0.70464 0.65311   9
  -3 -12   6 1.34432 0.70012   7
  -4 -12  -6 7.49003 0.84439   3
   1   0  -7 -0.2823 0.31198   5
  -1   0  -7 -0.4433 0.31034   8
   1   0   7 -0.1001 0.46235   2
   1   0  -7 -0.1929 0.42149   8
  -1   0  -7 0.21408 0.37306   5
   1   0  -7 0.06093 0.37854   6
  -1   0  -7 0.42372 0.28848   6
   2   0   7 -2.2750 0.42413   2
  -2   0  -7 -1.6074 0.65483   8
   2   0  -7 -2.0124 0.40821   6
  -2   0  -7 -2.5734 0.39267   5
   2   0  -7 -1.2123 0.62073   8
  -3   0  -7 -0.8291 0.47406   5
   3   0   7 -1.9439 0.83620   2
   3   0  -7 -2.0173 0.36535   6
   3   0  -7 -1.6686 0.48574   8
  -3   0  -7 -1.1472 0.58107   8
  -3   0  -7 -1.1337 0.55563   2
  -4   0  -7 0.22785 0.94645   8
  -4   0  -7 -1.1979 0.69668   2
   4   0  -7 -0.2266 0.55885   6
   4   0   7 -0.6364 0.88839   2
   5   0   7 0.47830 0.90270   2
  -5   0  -7 -1.6488 1.13977   8
   5   0  -7 0.04486 0.67100   8
   5   0  -7 0.45159 0.66626   6
   5   0  -7 -0.4529 0.42586   5
  -5   0  -7 0.36823 1.08889   2
  -6   0  -7 0.51040 1.36014   2
   6   0  -7 0.39935 0.59468   8
   6   0   7 1.61618 1.09476   2
   6   0  -7 -0.3262 0.92953   6
  -7   0  -7 0.26445 1.34952   2
   7   0  -7 0.45639 1.12866   6
   8   0  -7 -0.1956 1.02662   7
   8   0  -7 1.36463 1.46899   6
  -8   0  -7 0.63520 1.55205   2
   9   0  -7 1.17737 2.69383   1
  -9   0  -7 -1.3656 1.93294   2
  10   0  -7 -0.2367 2.74656   1
  10   0  -7 0.11760 1.20518   7
  10   0  -7 0.89438 1.09190   3
  11   0  -7 1.16242 1.26347   3
  11   0  -7 1.42472 1.31328   9
  11   0  -7 1.30807 2.25546   1
  11   0  -7 -0.7789 0.66745   7
  12   0  -7 -3.4259 3.14945   1
  12   0  -7 0.31268 1.20035   3
  12   0  -7 -0.4394 0.64311   7
  12   0  -7 -2.2874 1.27866   9
  13   0  -7 1.04986 2.35258   1
  13   0  -7 0.40904 0.59299   7
  13   0  -7 0.32283 1.14984   3
  13   0  -7 -0.2204 1.02627   9
  14   0  -7 0.71596 0.88195   3
  14   0   7 0.94298 1.19058   7
  14   0  -7 0.64260 0.71596   9
   0  -1  -7 0.19247 0.46548   8
   0   1  -7 0.24369 0.61417   8
   0  -1  -7 0.39549 0.39055   8
   0  -1   7 -0.4364 0.61027   2
   0  -1  -7 0.16763 0.36994   5
   0   1  -7 0.07089 0.40162   6
   1   1  -7 232.350 12.5317   6
  -1  -1  -7 238.482 11.5678   5
   1   1  -7 235.747 12.5543   8
  -1  -1  -7 234.162 12.3136   8
   1  -1   7 217.686 12.8578   8
   1  -1   7 198.324 13.3314   2
  -1  -1   7 222.610 13.3865   2
   1   1   7 187.104 13.3377   2
  -1   1  -7 229.203 12.6063   8
  -1   1  -7 228.840 12.4199   6
   1  -1  -7 232.760 11.5635   5
   1  -1  -7 235.353 11.8750   8
  -2  -1  -7 5.24545 1.12207   8
   2   1  -7 5.71897 1.20156   8
   2  -1   7 5.05970 1.34654   2
   2  -1   7 7.20559 1.46428   8
  -2  -1  -7 3.93235 0.76586   5
   2   1  -7 5.42378 0.92676   6
  -2   1  -7 5.24770 0.81862   6
   2  -1  -7 5.03277 0.43001   8
  -2   1  -7 6.01644 1.07482   2
   2   1   7 4.71605 1.28115   2
   2  -1  -7 6.32156 0.94492   6
  -2   1  -7 5.99972 1.27551   8
  -2   1  -7 5.75457 0.84033   5
   2  -1  -7 4.59066 0.76172   5
  -2  -1   7 3.65066 1.04406   2
  -3  -1  -7 103.729 5.32758   5
   3   1  -7 93.3897 5.87385   6
   3   1  -7 101.533 6.03390   8
   3  -1   7 83.4768 6.35305   2
   3  -1   7 88.3403 6.51639   8
  -3  -1  -7 88.7412 6.08436   8
   3   1   7 94.9559 6.71705   2
  -3   1  -7 96.1748 5.21903   5
  -3   1  -7 102.605 6.27234   2
   3  -1  -7 98.8198 5.83762   6
   3  -1  -7 94.4015 5.29805   5
  -3  -1   7 89.1825 6.30721   2
  -3   1  -7 87.1602 6.17161   8
  -4  -1  -7 313.709 17.3691   8
  -4  -1  -7 313.309 15.6614   5
   4   1  -7 329.590 17.0629   8
   4  -1   7 322.325 17.8605   8
   4   1  -7 304.739 17.3920   6
   4  -1   7 313.947 18.2356   2
  -4   1  -7 283.295 18.0188   2
   4  -1  -7 308.704 15.7011   5
  -4   1  -7 309.108 17.5360   8
   4   1   7 299.476 18.6051   2
   4  -1  -7 311.701 17.3337   6
   5  -1   7 106.913 7.90273   8
  -5  -1  -7 117.511 7.68778   8
   5   1  -7 111.878 7.12420   6
  -5  -1  -7 118.031 7.00586   2
   5  -1   7 115.333 7.38823   2
   5  -1  -7 103.021 6.96680   6
   5   1   7 105.695 7.77061   2
   5  -1  -7 106.750 6.15609   5
  -5   1  -7 117.928 7.59435   2
  -6  -1  -7 31.5994 2.70684   2
   6   1  -7 27.1071 2.74020   6
   6  -1   7 25.0130 3.62524   8
   6   1  -7 17.3373 2.36449   8
   6   1   7 28.9591 3.40437   2
  -6   1  -7 26.0481 3.05430   2
   6  -1  -7 26.7622 2.62002   6
  -7  -1  -7 59.1699 4.63749   2
   7  -1   7 60.7339 6.10990   8
   7   1  -7 60.2378 4.79006   6
  -7   1  -7 58.3413 5.17119   2
   7   1   7 58.6580 5.00019   2
   7  -1  -7 58.9280 4.67346   6
   8   1  -7 -2.5184 1.28455   6
   8   1  -7 1.43439 1.23339   7
   8  -1  -7 0.16994 1.12030   6
   8  -1  -7 0.69549 0.91010   7
  -8   1  -7 0.47871 1.60305   2
   9   1  -7 1.53494 1.10720   3
   9   1  -7 -0.7536 1.18789   7
   9   1  -7 2.22624 2.66283   1
   9  -1  -7 0.99481 2.56827   1
   9  -1  -7 -1.3187 0.84944   7
  10   1  -7 2.86490 1.27867   3
  10   1  -7 2.62971 1.50684   7
  10   1  -7 2.72667 2.38812   1
  10  -1  -7 2.59983 1.04839   7
  10  -1  -7 1.40513 2.85488   1
  10  -1  -7 2.32169 1.24818   3
  11   1  -7 3.71060 1.47407   7
  11   1  -7 6.26609 1.57969   3
  11   1  -7 7.79016 3.52225   1
  11  -1  -7 8.42811 3.40538   1
  11  -1  -7 8.80772 1.25582   7
  11  -1  -7 10.1621 1.70798   3
  11  -1  -7 9.54294 1.66251   9
  12   1  -7 15.3637 2.08625   3
  12   1  -7 19.4332 2.35585   9
  12   1  -7 11.8775 3.93660   1
  12   1  -7 17.8230 2.07866   7
  12  -1  -7 14.2294 1.96574   3
  12  -1  -7 14.6487 4.18018   1
  12  -1  -7 15.3135 1.40589   7
  12  -1  -7 15.9843 1.91197   9
  13   1  -7 7.49441 1.32836   7
  13   1  -7 7.88253 1.67865   9
  13   1  -7 9.18131 1.57828   3
  13  -1   7 14.6069 2.15358   7
  13  -1  -7 8.51113 1.21604   9
  13  -1  -7 11.8356 3.15748   1
  13  -1  -7 11.7699 1.52747   3
  14   1  -7 80.5152 4.24869   9
  14  -1   7 79.2479 4.66858   7
  14  -1  -7 65.7469 6.52292   1
  14  -1  -7 73.3907 4.13672   3
   0   2  -7 7.65370 1.18888   2
   0   2  -7 7.89315 1.11115   6
   0  -2  -7 8.24008 1.04326   5
   0   2  -7 9.00274 1.51531   8
   0  -2   7 7.90372 1.53801   2
   0  -2   7 7.85675 1.70850   8
   0  -2  -7 7.50315 0.72507   8
   1  -2   7 412.233 23.7260   8
   1  -2   7 481.819 25.1524   2
  -1  -2  -7 442.147 22.8581   8
   1   2  -7 447.062 23.5707   8
  -1  -2  -7 444.248 21.8382   5
   1   2  -7 445.905 23.8624   6
  -1   2  -7 421.983 23.7651   6
   1  -2  -7 416.301 21.7892   5
  -1   2  -7 476.983 24.9423   2
  -1   2  -7 401.451 23.4763   8
  -1  -2   7 421.839 25.0221   2
  -2  -2  -7 0.04033 0.57715   8
   2   2  -7 -0.7605 0.33699   6
   2  -2   7 1.09732 1.00373   8
   2   2  -7 0.30777 0.69107   8
   2  -2   7 0.67329 0.82549   2
  -2  -2  -7 -0.3074 0.35781   5
  -2   2  -7 0.25810 0.51357   6
  -2   2  -7 2.69738 0.96015   2
  -2  -2   7 0.38321 0.75788   2
   2  -2  -7 -0.0837 0.39709   5
  -2   2  -7 0.59699 0.94281   8
   2  -2  -7 1.19879 0.52074   6
   3   2  -7 175.093 10.1412   6
  -3  -2  -7 168.521 9.10722   5
   3   2  -7 170.934 10.2913   8
   3  -2   7 164.425 10.5126   8
  -3  -2  -7 177.383 10.0909   8
   3  -2   7 179.839 10.6035   2
   3  -2  -7 176.754 9.95617   6
  -3   2  -7 184.542 10.7611   2
   3   2   7 173.233 11.0680   2
  -3   2  -7 162.877 10.3496   8
  -3   2  -7 157.406 8.94814   5
  -3  -2   7 191.634 10.9281   2
  -3   2  -7 161.303 9.84784   6
   3  -2  -7 174.890 9.10045   5
   4   2  -7 140.789 8.53177   6
   4   2  -7 141.931 8.77241   8
   4  -2   7 145.198 8.61649   2
  -4  -2  -7 149.660 8.74077   8
   4  -2   7 134.814 8.99487   8
  -4  -2  -7 141.992 7.55992   5
  -4   2  -7 145.857 9.06908   2
   4   2   7 142.779 9.55110   2
   4  -2  -7 135.690 8.30966   6
   4  -2  -7 137.497 7.46547   5
  -4  -2   7 143.981 9.18791   2
  -4   2  -7 113.940 8.07792   6
  -5  -2  -7 441.766 24.8526   8
   5   2  -7 405.769 24.6330   8
   5  -2   7 411.164 24.9925   8
   5   2  -7 431.142 25.1715   6
  -5   2  -7 496.834 26.4960   2
   5   2   7 508.923 27.1138   2
  -5  -2   7 468.004 26.5503   2
   5  -2  -7 458.472 25.0704   6
   6  -2   7 183.613 12.1391   8
  -6  -2  -7 183.468 11.9884   8
   6   2  -7 196.497 11.7303   6
   6   2   7 188.572 12.6919   2
   6  -2  -7 183.610 11.4896   6
  -6   2  -7 203.354 12.4433   2
  -6  -2   7 199.773 12.5692   2
   7   2  -7 87.5194 6.48651   6
  -7   2  -7 80.9852 6.92757   2
   7  -2  -7 89.9080 6.40571   6
   7   2   7 90.8508 7.19082   2
  -7  -2   7 103.537 7.41329   2
   8   2  -7 18.0066 2.54999   7
   8   2  -7 23.0402 3.22191   6
   8  -2  -7 15.4420 2.54849   6
   8  -2  -7 18.9123 1.71776   7
  -8  -2   7 17.2532 3.22369   2
  -8   2  -7 20.9556 3.44321   2
   9  -2   7 82.5118 5.02136   3
   9   2  -7 85.7891 8.54361   1
   9   2  -7 79.9843 5.84079   7
   9   2  -7 90.0143 5.11846   3
   9  -2  -7 87.5354 8.15260   1
   9  -2  -7 88.5890 4.97555   9
   9  -2  -7 89.6670 4.80596   7
  -9   2  -7 93.8241 7.41628   2
  -9  -2   7 88.3367 7.86597   2
  10   2  -7 71.2330 7.45997   1
  10   2  -7 67.1586 4.54978   3
  10  -2  -7 58.5139 7.74248   1
  10  -2  -7 71.5584 4.37273   9
  10  -2  -7 81.3574 4.03219   7
  11   2  -7 3.40429 2.42698   1
  11   2  -7 -0.2247 1.34168   3
  11   2  -7 0.50919 1.65201   7
  11  -2  -7 0.00259 0.85290   9
  11  -2  -7 1.16855 3.37473   1
  11  -2  -7 1.32597 1.19116   3
  12   2  -7 5.56958 1.45195   3
  12   2  -7 3.62635 1.71224   7
  12  -2   7 5.25718 1.98476   7
  12   2  -7 2.67913 1.65347   9
  12  -2  -7 3.42450 0.99584   3
  12  -2  -7 3.90579 0.91871   9
  12  -2  -7 1.77221 3.40402   1
  13   2  -7 7.40464 1.45148   7
  13  -2   7 8.64691 1.61392   7
  13   2  -7 10.1465 1.69778   9
  13  -2  -7 4.76306 3.00562   1
  13  -2  -7 5.03325 0.64169   9
  13  -2  -7 5.73897 1.46186   3
  14   2  -7 2.07094 0.71710   7
  14  -2   7 2.99843 0.91794   7
  14   2  -7 1.00455 0.83181   9
  14  -2  -7 0.65056 0.98269   3
  14  -2  -7 -0.2876 2.06250   1
   0  -3   7 0.76102 0.83014   2
   0   3  -7 0.18754 0.53345   6
   0  -3   7 1.42344 1.08699   8
   0   3  -7 -0.1998 0.64113   8
   0  -3  -7 0.32766 0.43090   5
  -1  -3  -7 372.962 21.9204   8
   1   3  -7 410.921 23.2621   6
   1   3  -7 432.544 24.1836   2
   1  -3   7 482.737 24.2871   2
   1   3  -7 415.609 23.1244   8
  -1  -3  -7 423.891 21.8491   8
  -1  -3  -7 448.634 21.2889   5
   1  -3   7 428.925 23.2394   8
   1  -3  -7 421.266 21.2078   5
  -1   3  -7 421.715 23.1504   8
  -1  -3   7 449.883 24.4046   2
  -1   3  -7 375.314 23.1376   6
  -1   3  -7 423.659 24.3811   2
  -2  -3  -7 5.08121 1.01772   8
   2  -3   7 7.20323 1.57889   8
  -2  -3  -7 4.54943 0.92493   5
   2   3  -7 6.09709 1.19483   6
   2   3  -7 5.27261 1.08013   2
   2  -3   7 4.99202 1.04576   2
   2   3  -7 5.62712 1.51682   8
  -2   3  -7 4.60562 1.38123   2
  -2   3  -7 5.94083 1.11207   6
  -2  -3   7 4.37022 1.18292   2
   2  -3  -7 4.42538 0.83204   5
   3  -3   7 555.042 31.4073   2
  -3  -3  -7 572.753 28.0824   5
   3   3  -7 583.812 30.5319   8
   3  -3   7 554.557 30.4622   8
   3   3  -7 566.548 30.8372   6
  -3  -3  -7 567.606 29.7679   8
  -3   3  -7 544.375 32.1717   2
  -3  -3   7 565.271 32.2354   2
   3  -3  -7 578.937 27.9726   5
  -3   3  -7 564.092 30.6801   6
   3  -3  -7 574.418 30.5450   6
   3   3   7 526.969 32.4706   2
   4   3  -7 15.1225 2.63608   8
   4  -3   7 9.30581 2.09264   8
   4   3  -7 12.7195 1.83438   6
  -4  -3  -7 10.8426 1.78392   8
  -4  -3   7 10.5457 1.93658   2
   4   3   7 11.1151 2.35916   2
   4  -3  -7 11.8316 1.70101   6
   4  -3  -7 11.8436 1.36332   5
  -4   3  -7 11.4051 1.61674   6
  -4   3  -7 13.7611 2.25655   2
   5   3  -7 206.158 12.2563   8
  -5  -3  -7 182.566 11.6210   8
   5   3  -7 200.231 11.7748   6
   5  -3   7 176.656 11.8757   8
  -5  -3   7 210.039 12.4976   2
   5   3   7 195.577 12.9971   2
   5  -3  -7 197.433 11.4541   6
  -5   3  -7 181.378 11.3283   6
  -5   3  -7 182.360 12.3118   2
   6   3  -7 9.78360 1.92785   6
  -6   3  -7 9.26516 1.80421   6
   6  -3  -7 7.53339 1.62201   6
  -6  -3   7 8.06353 2.16503   2
   6   3   7 9.88323 2.29741   2
  -6   3  -7 8.24942 2.10614   2
   7   3  -7 8.14582 1.96373   6
   7  -3  -7 5.19226 1.57267   6
   7   3   7 4.27772 2.30504   2
   7  -3  -7 7.94996 0.94641   9
  -7   3  -7 12.0974 2.25606   2
  -7  -3   7 5.03415 1.95585   2
   8   3  -7 85.8053 8.59054   1
   8   3  -7 81.9907 7.18379   6
   8  -3   7 82.6510 8.96569   1
   8   3  -7 91.8249 5.07915   3
   8  -3   7 84.7683 5.07542   3
   8   3   7 95.0815 7.75502   2
   8  -3  -7 95.8622 8.38635   1
  -8   3  -7 101.267 7.80247   2
   8  -3  -7 88.9423 4.67573   9
   8  -3  -7 84.4430 6.59261   6
   9   3  -7 28.6477 3.44698   7
   9   3  -7 30.4233 2.75430   3
   9  -3   7 27.5538 2.62180   3
   9  -3  -7 32.0483 4.81430   1
   9  -3  -7 29.5897 2.07845   9
  10  -3   7 5.14213 1.53919   3
  10   3  -7 2.16386 1.34712   3
  10  -3   7 1.57423 1.78641   7
  10  -3  -7 6.08386 2.72432   1
  10  -3  -7 4.04904 0.83148   9
  11   3  -7 54.1746 3.83505   3
  11  -3   7 50.2413 4.09884   7
  11   3  -7 49.3533 4.26702   7
  11  -3  -7 53.1403 6.34147   1
  11  -3  -7 52.9426 2.94224   9
  12  -3   7 10.7380 2.14015   7
  12   3  -7 7.41209 1.72792   9
  12   3  -7 11.3761 1.99142   7
  12  -3  -7 10.1178 1.47114   3
  12  -3  -7 4.99039 3.64003   1
  13  -3   7 34.8073 3.11653   7
  13   3  -7 36.3707 3.18488   9
  13  -3   7 35.3271 3.05893   9
  13   3  -7 36.7892 2.93350   7
  13  -3  -7 42.9488 5.11596   1
  13  -3  -7 37.3879 2.62695   3
  14   3  -7 0.36708 0.55402   7
  14  -3  -7 0.16571 0.58607   3
  14  -3  -7 0.07224 1.85912   1
   0  -4   7 721.264 39.5783   2
   0  -4  -7 750.121 35.0646   5
   0  -4   7 752.155 37.9394   8
   0   4  -7 610.744 38.2616   6
   1  -4   7 13.5303 2.22312   8
  -1  -4  -7 11.7653 1.50817   5
   1   4  -7 9.65886 1.60476   6
   1   4  -7 11.9882 2.17212   2
   1  -4  -7 13.0253 1.56632   5
  -1   4  -7 12.6761 2.16369   2
  -1  -4   7 9.85185 1.63120   2
  -1  -4   7 11.7034 2.31551   8
  -1   4  -7 13.8687 1.80433   6
   2   4  -7 179.349 10.2825   6
   2   4  -7 177.484 10.8978   8
   2  -4   7 170.282 10.5756   8
   2   4  -7 162.015 10.6067   2
  -2  -4  -7 165.019 9.28711   8
  -2   4  -7 161.762 10.8841   2
  -2  -4   7 186.781 10.7270   2
  -2   4  -7 153.114 10.0584   6
   2  -4  -7 175.443 9.13341   5
  -3  -4  -7 66.0289 4.47532   8
   3  -4   7 59.9909 5.22369   8
   3   4  -7 66.7991 4.93871   2
   3   4  -7 67.7318 4.88844   6
   3   4  -7 66.3913 5.64504   8
  -3  -4   7 71.9418 5.16114   2
  -3   4  -7 60.2493 4.64309   6
   3  -4  -7 66.5815 4.08172   5
  -3   4  -7 73.0218 5.52194   2
   4  -4   7 437.784 25.0900   8
   4   4  -7 423.261 25.4656   8
  -4  -4  -7 406.916 24.3966   8
   4   4  -7 490.107 25.5819   6
   4   4   7 436.479 27.1187   2
  -4   4  -7 487.921 26.8609   2
  -4   4  -7 513.659 25.4740   6
  -4  -4   7 451.703 26.4139   2
   4  -4  -7 436.386 25.0485   6
  -5  -4  -7 266.643 13.1880   4
   5   4  -7 252.558 16.7611   8
   5   4  -7 275.179 16.3318   6
  -5  -4   7 287.018 17.0708   2
   5   4   7 280.187 17.9385   2
  -5   4  -7 323.219 16.3721   6
   5  -4  -7 270.612 16.0073   6
  -5   4  -7 262.925 17.1557   2
   6   4  -7 0.12132 1.13738   6
   6  -4  -7 -0.4289 1.05573   6
  -6   4  -7 2.60060 1.72706   2
  -6   4  -7 5.57430 1.47140   6
   6   4   7 0.52076 1.85934   2
  -6  -4   7 1.27420 1.50245   2
   7   4  -7 0.91816 1.56369   6
   7  -4   7 0.56395 1.11916   3
  -7   4  -7 1.80263 2.11274   2
   7   4   7 -0.1102 2.43137   2
   7  -4  -7 0.27255 1.23069   6
  -7  -4   7 0.62409 1.83634   2
   8  -4   7 61.5985 4.71481   7
   8   4  -7 56.6740 3.84558   3
   8  -4   7 67.8535 4.08982   3
   8  -4   7 65.9055 7.10115   1
  -8   4  -7 67.7082 6.70189   2
   8  -4  -7 63.0067 6.70382   1
   8   4   7 74.6730 6.78093   2
  -8  -4   7 68.8281 6.18057   2
   9  -4   7 40.1928 3.13358   3
   9  -4   7 40.1851 6.22682   1
   9  -4   7 45.3958 4.08726   7
   9  -4  -7 53.8181 6.42059   1
  10  -4   7 26.1980 5.33829   1
  10  -4   7 33.1827 3.28336   9
  10  -4   7 28.0859 2.71274   3
  10  -4   7 28.2203 3.17737   7
  10  -4  -7 33.3171 5.01049   1
  11  -4   7 43.0065 3.93539   9
  11  -4   7 37.7629 3.17407   3
  11   4  -7 34.5541 3.77575   7
  11  -4   7 42.3555 3.68697   7
  11  -4  -7 32.0681 5.25028   1
  12  -4   7 0.42238 0.97197   7
  12   4  -7 0.43718 1.81014   7
  12  -4   7 -0.2905 1.12958   9
  12  -4  -7 0.72454 0.79076   3
  12  -4  -7 -2.5431 1.98916   1
  13   4  -7 2.66950 1.25482   7
  13  -4   7 -0.5706 1.28327   9
  13  -4   7 4.57455 0.96452   7
  13  -4  -7 2.43552 2.50722   1
  13  -4  -7 2.30794 0.76585   3
   0  -5   7 -0.6808 1.25858   8
   0   5  -7 0.21859 0.86888   6
   1  -5   7 234.203 14.8461   8
   1   5  -7 280.017 15.8892   2
   1   5  -7 258.724 14.8625   6
  -1  -5   7 257.987 15.1870   8
  -1   5  -7 235.869 15.6737   2
   2   5  -7 8.28575 1.87995   2
  -2  -5  -7 5.27823 1.29188   4
   2   5  -7 5.60259 1.36159   6
   2  -5   7 7.65471 1.95312   8
  -2   5  -7 5.47287 1.38093   6
  -2  -5   7 7.38709 1.54554   2
  -2   5  -7 6.75722 1.93958   2
  -3  -5  -7 12.5862 1.69813   4
   3   5  -7 14.5749 2.35335   2
  -3  -5  -7 8.60343 1.34020   8
   3  -5   7 10.7307 2.12971   8
   3   5  -7 14.8503 2.23332   6
  -3   5  -7 12.7751 2.00779   6
  -3  -5   7 13.7134 1.99486   2
  -3   5  -7 14.0204 2.59832   2
  -4  -5  -7 294.012 14.3722   4
   4   5  -7 292.397 17.7358   6
  -4  -5   7 305.084 18.1984   2
  -4   5  -7 327.658 19.0685   2
  -4   5  -7 306.374 17.7297   6
   5   5  -7 65.7252 5.27823   6
  -5  -5  -7 61.4639 4.06491   4
  -5   5  -7 64.3682 5.10681   6
  -5   5  -7 69.7125 6.04594   2
   5   5   7 72.6445 6.92444   2
  -5  -5   7 61.8300 5.21013   2
  -6  -5  -7 219.641 10.2971   3
   6  -5   7 214.550 11.6497   7
   6   5  -7 190.385 13.4423   6
   6  -5   7 221.829 10.5692   3
  -6   5  -7 240.433 14.8463   2
  -6  -5   7 203.194 13.6893   2
  -6   5  -7 235.312 13.5458   6
   6   5   7 222.248 15.4338   2
   7  -5   7 93.1063 5.30456   3
  -7  -5  -7 84.6161 4.80607   3
   7  -5   7 88.8483 9.30649   1
   7  -5   7 86.6620 5.98415   7
  -7  -5   7 91.3666 6.99201   2
   7   5   7 94.3465 8.47315   2
   7  -5  -7 93.3332 8.63088   1
  -7   5  -7 87.2698 7.78887   2
   8  -5   7 10.9180 2.14395   7
   8  -5   7 8.84072 1.80361   3
   8  -5   7 12.7009 4.48519   1
   8  -5   7 10.9121 1.97776   9
   8  -5  -7 10.7594 2.99429   1
   9  -5   7 116.067 6.58100   3
   9  -5   7 126.137 7.26538   9
   9  -5   7 119.632 10.6446   1
   9  -5   7 114.837 7.26064   7
   9  -5  -7 124.218 10.8194   1
  10  -5   7 10.8896 1.65130   3
  10  -5   7 9.43715 1.97586   7
  10  -5   7 12.9024 1.97321   9
  10  -5   7 12.6561 3.86173   1
  10  -5  -7 6.95946 4.03017   1
  11  -5   7 48.1986 3.47162   9
  11  -5   7 46.2927 3.32037   7
  11  -5   7 44.7756 3.28285   3
  11  -5  -7 32.7990 5.38971   1
  12  -5   7 127.145 6.39806   9
  12   5  -7 102.572 6.72954   7
  12  -5   7 113.919 6.16281   7
  12  -5  -7 110.729 5.82387   3
  12  -5  -7 114.799 9.49443   1
  13  -5   7 2.38560 0.60849   7
  13   5  -7 4.50791 1.41181   7
  13  -5  -7 5.20522 1.98318   1
  13  -5  -7 1.51215 0.86596   3
   0   6  -7 120.674 8.77654   2
   0  -6  -7 123.466 6.29522   4
   0   6  -7 109.063 7.82910   6
   1   6  -7 7.45877 1.91522   6
   1   6  -7 8.81893 2.29777   2
  -1  -6  -7 6.92631 1.26655   4
  -1   6  -7 4.94192 1.52344   6
  -1  -6   7 8.11931 2.17707   8
  -1   6  -7 8.30896 2.31136   2
   1  -6  -7 11.3859 1.53540   4
   2   6  -7 2.93741 1.72143   2
  -2  -6  -7 -0.2684 0.75742   4
   2   6  -7 0.96173 1.02579   6
   2  -6  -7 0.04633 0.93192   4
  -2   6  -7 1.79420 1.15940   6
  -2   6  -7 0.48027 1.65562   2
   3   6  -7 56.4428 5.21633   2
  -3  -6  -7 48.6638 3.48046   4
   3   6  -7 52.8104 4.60420   6
   3  -6  -7 57.5981 3.48731   4
  -3   6  -7 46.0322 4.55989   6
  -3   6  -7 49.7310 5.26885   2
  -4  -6  -7 98.8727 6.58541   7
   4   6  -7 125.417 8.60762   2
   4   6  -7 120.200 8.21602   6
  -4  -6  -7 112.035 6.46898   9
  -4  -6  -7 119.814 6.55201   4
  -4   6  -7 132.606 9.18839   2
  -4   6  -7 130.719 8.35896   6
  -5  -6  -7 52.7752 3.14263   3
   5   6  -7 39.6212 4.22971   6
  -5  -6  -7 48.9431 3.51432   7
   5  -6   7 45.3241 3.90831   9
   5  -6   7 45.8261 3.34772   3
   5  -6   7 56.0441 4.01619   7
  -5  -6  -7 48.3345 3.47989   4
  -5  -6  -7 45.7233 3.57779   9
  -5   6  -7 50.6443 5.65367   2
  -5   6  -7 37.6436 4.16452   6
   5   6   7 49.6991 6.20841   2
   6  -6   7 40.7396 3.67665   9
   6  -6   7 44.5165 3.76297   7
  -6  -6  -7 41.2472 2.74932   3
   6  -6   7 43.9571 3.02368   3
  -6  -6  -7 38.5913 3.29008   7
  -6   6  -7 30.8854 4.77945   2
   6   6   7 46.0932 6.01849   2
  -7  -6  -7 78.2947 5.62420   7
   7  -6   7 82.1168 5.34324   7
   7  -6   7 84.8761 5.02751   3
   7  -6   7 82.6411 9.30943   1
   7  -6   7 77.9556 5.37081   9
  -7  -6  -7 78.9734 4.59236   3
   7  -6  -7 88.2228 8.05618   1
   8  -6   7 8.92510 2.02076   9
   8  -6   7 5.54041 1.38409   7
   8  -6   7 11.3592 4.73299   1
   8  -6   7 9.17406 1.79645   3
   8  -6  -7 8.33643 3.23365   1
   9  -6   7 13.1245 1.91452   3
   9  -6   7 8.69006 1.79905   7
   9  -6   7 6.98163 1.91904   9
   9  -6  -7 19.3357 4.40073   1
  10  -6   7 9.66481 1.88264   9
  10  -6   7 11.4855 1.78219   7
  10  -6   7 8.88624 1.50194   3
  10  -6  -7 9.91938 3.14600   1
  11  -6   7 122.600 6.44529   7
  11  -6  -7 115.328 9.74800   1
  12  -6   7 61.2807 3.44239   7
  12  -6   7 69.5883 3.78723   9
   0   7  -7 0.94137 2.00295   2
   0  -7  -7 1.16697 0.90292   4
   0   7  -7 2.73136 1.52573   6
   0  -7  -7 -0.6251 0.52128   9
  -1  -7  -7 19.4523 1.55364   7
  -1  -7  -7 19.9880 2.14898   4
   1   7  -7 22.3194 3.79485   2
  -1  -7  -7 14.1473 1.49077   9
   1   7  -7 20.5643 2.99219   6
   1  -7  -7 15.1141 1.84385   4
  -1   7  -7 12.0776 2.36703   6
   1  -7  -7 18.5967 1.16180   9
   2   7  -7 21.1772 3.06149   6
   2  -7   7 24.5498 2.89904   7
   2   7  -7 24.7507 3.96481   2
  -2  -7  -7 22.5281 1.96727   9
   2  -7   7 24.0375 2.24898   3
  -2  -7  -7 20.3256 1.83835   7
  -2  -7  -7 19.6011 2.14148   4
  -2   7  -7 22.1378 3.85284   2
   2  -7  -7 22.7939 2.36775   4
  -2   7  -7 21.3615 3.31352   6
   3  -7   7 33.6152 2.74400   3
  -3  -7  -7 29.9286 2.77593   4
  -3  -7  -7 28.6917 2.46500   9
   3  -7   7 33.0745 3.22668   7
  -3  -7  -7 29.4293 2.53884   7
   3   7  -7 33.4081 4.58560   2
   3   7  -7 29.5032 3.85092   6
  -3   7  -7 31.8417 4.69148   2
  -3   7  -7 31.0118 4.01832   6
   3  -7  -7 36.9234 2.98589   4
   4  -7   7 13.7041 2.16772   7
  -4  -7  -7 13.6234 1.72588   9
   4  -7   7 12.8388 2.20802   9
  -4  -7  -7 13.4812 1.64077   3
   4   7  -7 14.1367 3.18629   2
  -4  -7  -7 12.2469 1.72643   7
  -4  -7  -7 8.50820 1.60622   4
  -4   7  -7 12.1660 3.23259   2
  -5  -7  -7 6.56998 1.53410   9
   5  -7   7 5.42406 1.66410   7
  -5  -7  -7 5.54375 1.30848   3
  -5  -7  -7 4.46903 1.35179   7
   5  -7   7 4.62517 1.76476   9
  -5  -7  -7 4.22717 1.41832   4
  -6  -7  -7 37.7832 3.21989   9
   6  -7   7 43.9633 3.31898   3
   6  -7   7 36.8213 3.43749   7
   6  -7   7 37.9970 3.56678   9
  -6  -7  -7 42.3204 3.05719   3
  -6  -7  -7 42.9530 3.56289   7
   7  -7   7 65.5386 4.49506   7
  -7  -7  -7 63.0246 4.03714   3
   7  -7   7 70.2379 4.52655   9
   7  -7   7 71.2357 4.48674   3
  -7  -7  -7 67.9852 4.65488   7
   8  -7   7 25.1327 2.50201   9
   8  -7   7 18.5886 2.28037   3
   8  -7   7 18.7979 2.26753   7
  -8  -7  -7 21.2020 2.66098   7
   9  -7   7 37.1828 3.00517   7
   9  -7   7 33.9846 3.13678   9
   9  -7   7 35.3420 3.09505   3
  10  -7   7 57.6968 3.57311   7
  10  -7   7 63.4077 4.04680   9
  10  -7  -7 59.6057 6.10542   1
  11  -7   7 1.62404 0.99565   3
  11  -7   7 1.89880 0.81906   9
  11  -7   7 0.50770 0.64003   7
  11  -7  -7 0.82864 1.95563   1
   0  -8  -7 458.483 20.1544   4
   0   8  -7 418.412 26.5832   2
   0  -8  -7 438.406 19.7546   9
   0   8  -7 415.170 28.3286   1
   0  -8   7 405.273 19.2399   3
  -1  -8  -7 156.105 8.24004   4
  -1  -8  -7 148.391 7.44634   7
   1  -8   7 141.130 8.64915   7
  -1  -8  -7 154.118 7.60131   9
   1  -8   7 154.386 7.72650   3
  -1   8  -7 163.635 12.0481   2
  -1  -8   7 145.995 8.01772   4
  -1  -8   7 144.701 7.55062   3
   1  -8  -7 157.884 8.19410   4
   2  -8   7 -0.1066 1.24101   3
   2  -8   7 2.17319 1.73536   9
   2  -8   7 1.48999 1.42458   7
  -2  -8  -7 0.77156 0.81521   9
  -2  -8  -7 1.22241 1.20650   4
  -2  -8  -7 0.76921 0.64561   7
  -2  -8   7 1.76305 1.09626   4
   2  -8  -7 0.71327 1.00625   4
   3  -8   7 216.473 10.3948   3
  -3  -8  -7 217.162 10.8699   4
   3  -8   7 214.315 11.4414   7
   3  -8   7 204.564 11.1935   9
  -3  -8  -7 208.960 10.8098   7
  -3  -8  -7 209.420 10.6696   9
  -3  -8  -7 218.958 10.1538   3
   3  -8  -7 214.494 10.6700   4
  -4  -8  -7 132.829 7.23110   7
   4  -8   7 127.831 6.89783   3
   4  -8   7 129.992 7.52417   9
  -4  -8  -7 133.123 7.16526   9
   4  -8   7 126.285 7.54921   7
  -4  -8  -7 132.841 6.72084   3
  -4  -8  -7 127.163 7.27985   4
   5  -8   7 99.3921 6.15443   9
  -5  -8  -7 107.601 5.61082   3
  -5  -8  -7 101.105 6.01506   9
  -5  -8  -7 94.8629 6.02797   4
  -5  -8  -7 102.092 6.04269   7
   5  -8   7 96.5612 6.17693   7
   5  -8   7 106.438 5.77378   3
   6  -8   7 86.3573 5.11424   4
   6  -8   7 86.6215 5.29933   9
  -6  -8  -7 81.4015 4.60028   3
  -6  -8  -7 85.3160 5.16490   9
  -6  -8  -7 78.7951 5.11262   7
   6  -8   7 85.1624 5.27487   7
   6  -8   7 75.0479 4.69224   3
  -7  -8  -7 24.7834 2.54884   7
   7  -8   7 23.9986 2.45809   7
  -7  -8  -7 19.9039 2.54182   9
   7  -8   7 28.9265 2.63296   4
   7  -8   7 28.6267 2.69660   9
  -7  -8  -7 25.1963 2.28202   3
  -8  -8  -7 2.96126 1.44285   7
   8  -8   7 1.69668 0.92411   9
   8  -8   7 0.42210 0.74976   3
   8  -8   7 -0.5274 0.93960   7
   9  -8   7 76.5100 4.24001   3
   9  -8   7 78.5792 4.29557   7
  -9  -8  -7 74.7415 5.00361   7
   9  -8   7 76.0080 4.43426   9
  10  -8   7 47.8159 2.99397   9
 -10  -8  -7 45.2223 3.30187   7
  10  -8   7 45.3900 2.92161   3
   0  -9   7 1.12406 1.16696   3
   0  -9   7 0.06316 1.40028   7
   0  -9   7 -0.1023 1.13316   4
   0  -9  -7 1.09603 1.08945   4
   1  -9   7 210.522 11.2975   7
   1  -9   7 197.256 11.0059   9
   1  -9   7 202.005 10.1013   3
  -1  -9  -7 206.116 10.7087   4
  -1  -9  -7 230.154 10.1390   9
   1  -9   7 213.400 10.7236   4
  -1  -9   7 217.153 11.6818   7
   1  -9  -7 214.387 10.6797   4
  -1  -9   7 196.551 9.97271   3
  -1  -9   7 208.510 10.6266   4
  -1   9  -7 190.688 16.1969   1
   2  -9   7 82.9550 5.43842   7
  -2  -9  -7 80.7981 4.67329   3
   2  -9   7 77.7066 4.67641   3
  -2  -9  -7 82.2835 4.63557   9
  -2  -9  -7 84.2413 4.29551   7
  -2  -9  -7 82.4532 5.25970   4
   2  -9   7 82.8221 5.26723   4
   2  -9   7 80.5791 5.39746   9
  -2  -9   7 84.5936 5.40910   4
   2  -9  -7 81.4752 5.14668   4
  -3  -9  -7 19.3361 2.00816   9
  -3  -9  -7 21.4623 1.81482   7
   3  -9   7 19.1019 2.19295   3
   3  -9   7 21.3536 2.47647   4
  -3  -9  -7 19.5788 2.41783   4
   3  -9   7 16.2260 2.29233   9
   3  -9   7 19.1209 2.24533   7
  -3  -9  -7 19.6273 2.04481   3
   3  -9  -7 19.1776 2.31396   4
   4  -9   7 44.1699 3.70413   4
   4  -9   7 47.1553 3.58874   9
  -4  -9  -7 49.5137 3.87324   4
  -4  -9  -7 50.1978 3.38784   3
  -4  -9  -7 48.7954 3.51385   9
   4  -9   7 47.2141 3.70308   7
   4  -9   7 48.9325 3.65057   3
  -4  -9  -7 56.0793 3.39534   7
   5  -9   7 1.49167 1.12427   7
   5  -9   7 0.51183 0.91620   9
  -5  -9  -7 0.21613 1.07602   3
  -5  -9  -7 0.87824 0.99843   7
  -5  -9  -7 2.24948 1.24896   9
  -5  -9  -7 -0.6359 1.24102   4
   5  -9   7 -0.3280 1.08533   4
   5  -9   7 -0.6189 0.80944   3
  -6  -9  -7 77.4083 4.79302   7
   6  -9   7 71.4939 4.70239   4
  -6  -9  -7 71.0958 4.76505   9
   6  -9   7 76.3251 4.39056   3
   6  -9   7 77.5409 4.82648   9
   6  -9   7 80.1667 4.65155   7
  -7  -9  -7 100.435 5.71691   7
   7  -9   7 99.8559 5.53087   9
   7  -9   7 95.2356 5.25309   3
  -7  -9  -7 89.8952 5.00830   3
  -7  -9  -7 98.1794 5.60368   9
   7  -9   7 94.4534 5.29769   7
   8  -9   7 7.14415 1.13765   9
   8  -9   7 2.46972 1.18917   3
  -8  -9  -7 3.77942 1.06575   7
   8  -9   7 4.43209 0.79455   7
   9  -9   7 1.96214 0.77740   3
   9  -9   7 2.03122 0.64188   9
  -9  -9  -7 3.68036 0.93786   7
   0 -10   7 234.564 12.1660   9
   0 -10   7 237.575 12.4855   7
   0 -10  -7 250.621 11.9010   4
   0 -10   7 221.917 11.0301   3
   0 -10   7 242.238 11.8226   4
   1 -10   7 1.27743 0.92095   7
   1 -10   7 -0.9189 1.11233   3
   1 -10   7 -0.9978 1.33547   9
   1 -10   7 -0.8358 1.05777   4
  -1 -10  -7 0.61849 1.21256   4
  -1 -10  -7 0.55015 0.71588   3
  -1 -10   7 1.28315 1.20065   4
   1 -10  -7 -1.1022 0.64096   4
  -1 -10   7 -1.7982 1.29215   7
   2 -10   7 79.2250 4.98773   4
  -2 -10  -7 78.8043 4.40614   3
  -2 -10  -7 74.4502 4.77348   4
   2 -10   7 79.7231 4.95058   7
   2 -10   7 75.7197 4.37371   3
   2 -10   7 73.2548 4.98742   9
  -2 -10   7 81.9787 5.24651   4
  -2 -10   7 80.9021 5.38217   7
   2 -10  -7 70.4732 4.64114   4
   3 -10   7 99.9405 5.33143   3
   3 -10   7 94.2740 5.56809   9
   3 -10   7 88.7656 5.46147   4
  -3 -10  -7 90.9342 5.03018   9
  -3 -10  -7 96.6881 5.13491   3
  -3 -10  -7 95.7255 5.70449   4
   3 -10   7 97.1634 5.61054   7
   3 -10  -7 96.0590 5.55263   4
  -3  10  -7 91.6858 8.30867   1
  -4 -10  -7 93.3395 5.08115   3
   4 -10   7 94.8425 5.17864   3
  -4 -10  -7 98.6860 5.22253   9
   4 -10   7 95.7467 5.39829   9
   4 -10   7 94.1419 5.51111   4
  -4 -10  -7 84.7119 4.77191   7
  -4 -10  -7 93.5439 5.59743   4
   4 -10   7 95.8276 5.40375   7
  -5 -10  -7 115.154 6.03137   9
  -5 -10  -7 114.975 5.72257   3
   5 -10   7 106.840 6.15002   4
  -5 -10  -7 114.051 5.84843   7
  -5 -10  -7 105.705 6.25852   4
   5 -10   7 115.512 5.89084   3
   5 -10   7 111.390 6.19697   9
   5 -10   7 110.920 6.04473   7
  -6 -10  -7 22.9324 2.01048   3
   6 -10   7 16.5366 1.86975   9
  -6 -10  -7 19.0245 1.73355   7
   6 -10   7 19.1047 2.09644   4
   6 -10   7 19.8841 1.83233   3
   6 -10   7 20.4941 1.56945   7
   7 -10   7 0.81561 0.74802   3
  -7 -10  -7 1.47327 0.82402   7
   7 -10   7 0.54514 0.59863   9
  -8 -10  -7 2.06619 0.81709   7
   8 -10   7 3.36485 0.86210   3
   8 -10   7 2.74299 0.63917   9
   0 -11   7 0.16043 1.07327   7
   0 -11  -7 1.49198 1.12588   4
   0 -11   7 0.45905 1.11214   4
   0 -11   7 1.36725 1.31870   9
   0 -11  -7 0.37684 0.80029   3
   1 -11   7 1.20101 0.91923   9
  -1 -11  -7 -0.1993 0.92300   3
   1 -11   7 1.83899 1.08743   4
   1 -11   7 0.72046 0.70490   7
   1 -11   7 0.96871 0.73136   3
  -1 -11  -7 -0.3080 0.77969   4
  -1 -11   7 0.51557 1.02546   9
  -1 -11   7 -1.8693 1.03976   4
   1 -11  -7 0.34565 1.13397   4
  -1 -11   7 1.38625 0.88495   7
  -2 -11  -7 77.0190 4.29331   3
  -2 -11  -7 75.0179 4.82855   4
   2 -11   7 77.8577 4.75772   4
   2 -11   7 73.5183 4.29382   3
   2 -11   7 84.9433 4.87921   9
   2 -11   7 83.7066 4.67850   7
  -2 -11   7 85.4639 5.10899   7
   2 -11  -7 76.7910 4.75981   4
  -3 -11  -7 -0.3593 1.13534   4
   3 -11   7 1.20811 1.01681   4
  -3 -11  -7 0.40497 0.97776   3
   3 -11   7 0.69979 0.83782   7
   3 -11   7 -0.1035 0.94614   3
   3 -11   7 0.23234 1.10537   9
  -3 -11   7 0.51477 1.31052   7
   3 -11  -7 1.42757 1.12056   4
   4 -11   7 8.51976 0.95890   7
   4 -11   7 5.81680 1.27461   3
   4 -11   7 11.4877 1.35430   9
  -4 -11  -7 7.30514 1.12451   3
   4 -11   7 6.99498 1.37158   4
  -4 -11   7 5.48806 1.54167   7
   5 -11   7 1.32240 0.67739   9
   5 -11   7 1.15248 0.95271   3
  -5 -11  -7 -0.3516 0.60541   3
  -5 -11   7 1.17006 1.03305   7
  -5  11  -7 2.61197 2.19626   1
   6 -11   7 10.3131 1.27251   3
   6 -11   7 11.3532 1.08238   9
   0 -12   7 31.5520 1.95304   7
   0 -12  -7 23.7442 1.82350   3
   1 -12   7 11.9169 1.05520   7
  -1 -12  -7 12.7197 1.26768   3
   1 -12   7 11.6467 1.42878   9
   1 -12  -7 13.8885 1.29059   3
  -1 -12   7 16.6489 1.63030   9
  -1 -12   7 13.0733 1.32526   7
   2 -12   7 7.99896 1.01847   9
  -2 -12  -7 7.68865 1.17892   3
  -2 -12   7 12.1981 1.33257   7
  -3 -12  -7 27.3764 1.85112   3
  -3 -12   7 31.2885 2.12995   7
   0   0   8 284.112 15.3708   2
   0   0  -8 232.804 13.1088   5
  -1   0  -8 41.3652 2.72378   5
  -1   0  -8 44.6665 3.27519   8
   1   0  -8 43.1169 3.03141   8
   1   0  -8 42.2272 2.82725   6
   1   0   8 34.2105 3.40471   2
   1   0  -8 39.7466 2.74780   5
   2   0  -8 7.95687 1.16737   6
   2   0  -8 7.51880 1.22762   8
   2   0  -8 5.69841 1.00149   5
   2   0   8 12.1482 1.98897   2
  -2   0  -8 7.06627 1.04922   5
  -2   0  -8 7.03104 1.34529   8
   3   0  -8 1.79775 0.65993   8
   3   0  -8 3.33598 0.86292   6
   3   0   8 2.04519 1.17462   2
  -3   0  -8 2.58956 1.03794   8
  -3   0  -8 3.08269 0.76445   5
   3   0  -8 2.89061 0.76267   5
   4   0  -8 9.96898 1.31153   5
   4   0   8 9.99477 2.07001   2
  -4   0  -8 10.6621 2.03555   8
   4   0  -8 10.7688 1.61557   6
  -4   0  -8 10.0510 1.41475   2
   5   0  -8 41.8599 3.56684   6
   5   0   8 46.1752 4.20114   2
   5   0  -8 50.5253 3.20165   5
   5   0  -8 40.8817 2.88234   8
  -5   0  -8 52.9990 3.73603   2
  -5   0  -8 38.2294 4.16274   8
   6   0  -8 8.80433 1.66049   6
  -6   0  -8 5.48541 1.62048   2
   6   0   8 4.45485 1.76398   2
  -7   0  -8 159.290 10.1215   2
   7   0  -8 151.182 9.91812   6
   8   0  -8 0.28619 1.47403   6
   8   0  -8 1.88986 1.05438   7
  -8   0  -8 -1.7776 1.42042   2
   8   0  -8 -1.3028 2.42852   1
   9   0  -8 439.644 30.3004   1
   9   0  -8 466.793 20.5307   3
  10   0  -8 1.80191 1.13693   3
  10   0  -8 -0.1419 2.04400   1
  10   0  -8 1.25742 1.20044   7
  11   0  -8 127.737 6.66350   3
  11   0  -8 113.741 10.7983   1
  11   0  -8 125.205 6.78816   7
  11   0  -8 115.586 6.78331   9
  12   0  -8 8.59279 1.25400   7
  12   0  -8 9.34343 1.61758   3
  12   0  -8 7.91883 3.03065   1
  12   0  -8 8.71696 1.61020   9
  13   0  -8 13.2930 3.22948   1
  13   0  -8 15.3057 1.71671   3
  13   0  -8 8.77823 1.21402   9
   0   1  -8 -0.2434 0.40881   6
   0   1  -8 0.23932 0.56072   8
   0  -1  -8 -0.4488 0.34105   5
   0  -1   8 -0.7837 0.77088   2
   0  -1  -8 -0.3047 0.42331   8
  -1  -1  -8 40.2046 3.03986   8
   1   1  -8 39.7021 2.91725   6
  -1  -1  -8 44.3328 2.83808   5
   1   1  -8 39.6391 3.25710   8
   1  -1   8 39.8498 3.56614   2
   1  -1  -8 40.8320 2.78714   5
  -1  -1   8 35.7743 3.42234   2
  -1   1  -8 41.5448 3.39588   8
   1  -1  -8 41.3022 2.64634   8
  -1   1  -8 46.2775 2.86750   6
  -1   1  -8 38.8783 2.71225   5
  -2  -1  -8 29.7910 2.82269   8
  -2  -1  -8 35.8080 2.49333   5
   2   1  -8 34.7879 2.71028   6
   2  -1   8 34.6570 3.27669   2
   2   1  -8 33.0962 2.89155   8
  -2   1  -8 33.0716 3.04913   8
   2   1   8 33.8992 3.37518   2
  -2  -1   8 32.0896 3.14703   2
   2  -1  -8 34.2956 2.54945   6
  -2   1  -8 36.9305 2.48064   5
   2  -1  -8 34.1559 2.46992   5
  -2   1  -8 36.9032 2.74070   2
   3  -1   8 49.1679 4.07985   2
   3   1  -8 44.1968 3.55531   8
  -3  -1  -8 43.8468 3.01468   5
   3   1  -8 51.1123 3.55692   6
  -3  -1  -8 44.0810 3.78846   8
  -3   1  -8 51.5243 3.64160   2
   3   1   8 48.0328 4.30666   2
   3  -1  -8 45.8322 3.32397   6
   3  -1  -8 44.5764 3.06266   5
  -3   1  -8 44.7488 2.97487   5
  -3   1  -8 41.3462 3.89279   8
   4   1  -8 24.6903 2.33678   6
  -4  -1  -8 24.0698 1.99148   5
   4   1  -8 23.6791 2.41717   8
  -4  -1  -8 22.6567 2.86297   8
   4  -1   8 23.2453 2.66131   2
  -4   1  -8 22.8300 2.60125   2
  -4   1  -8 22.5992 3.10279   8
   4  -1  -8 20.8109 2.23109   6
   4   1   8 24.1709 3.29334   2
   4  -1  -8 23.8557 1.95568   5
   5  -1   8 24.5625 2.75845   2
  -5  -1  -8 28.4508 3.40887   8
   5   1  -8 25.1555 2.63630   6
   5  -1  -8 23.1596 2.35835   6
  -5   1  -8 23.7294 2.88230   2
   5  -1  -8 25.6578 2.06261   5
   5   1   8 24.4903 3.39644   2
   6   1  -8 106.676 6.88478   8
   6   1  -8 112.637 7.23141   6
   6   1   8 92.1826 7.64612   2
  -6   1  -8 111.932 7.52457   2
   6  -1  -8 105.211 7.04932   6
   7   1  -8 152.363 10.6794   6
   7  -1  -8 163.397 10.6848   6
   7   1   8 187.962 11.4930   2
  -7   1  -8 181.640 11.3374   2
   8   1  -8 3.21522 1.39043   7
   8   1  -8 1.37910 2.57010   1
   8   1  -8 2.80222 1.28507   6
   8   1  -8 3.79444 1.13757   3
  -8   1  -8 0.18139 1.92407   2
   8  -1  -8 1.71272 1.76476   1
   8  -1  -8 0.28817 1.19360   6
   9   1  -8 1.18453 2.10670   1
   9   1  -8 5.90704 1.41696   3
   9   1  -8 2.85484 1.44419   7
  -9   1  -8 2.15837 2.33182   2
   9  -1  -8 8.29139 1.48292   7
   9  -1  -8 10.3383 2.86338   1
  10   1  -8 3.06172 3.28343   1
  10   1  -8 7.27515 1.32978   3
  10   1  -8 6.91313 1.55182   7
  10  -1  -8 7.99039 2.93744   1
  10  -1  -8 8.56015 1.39474   7
  10  -1  -8 7.77026 1.49844   3
  11   1  -8 50.8234 3.98404   7
  11   1  -8 52.3265 3.85071   3
  11   1  -8 50.8768 6.35433   1
  11  -1  -8 53.8793 3.18286   7
  11  -1  -8 56.8381 3.80407   3
  11  -1  -8 53.7881 3.71603   9
  11  -1  -8 60.3096 6.42142   1
  12   1  -8 35.6327 4.82126   1
  12   1  -8 33.6638 3.07012   3
  12   1  -8 34.0381 2.86968   7
  12   1  -8 34.4270 2.97524   9
  12  -1  -8 37.5863 3.00438   3
  12  -1  -8 41.2586 5.38323   1
  12  -1  -8 35.7690 2.65711   9
  13   1  -8 19.5897 3.51509   1
  13   1  -8 19.2842 1.67432   7
  13   1  -8 20.8190 2.00452   9
  13   1  -8 24.3642 2.09788   3
  13  -1  -8 21.0357 2.04674   3
  13  -1  -8 21.1660 1.58121   9
  13  -1  -8 24.5855 4.25602   1
  14  -1  -8 4.83436 0.84663   3
   0   2  -8 45.7556 3.25179   2
   0   2  -8 48.5265 3.29855   6
   0  -2  -8 44.4866 2.74683   8
   0  -2   8 46.7037 3.87731   2
   0  -2  -8 47.2070 2.74825   8
   0  -2  -8 48.4003 3.10963   5
   0   2  -8 43.9954 3.64503   8
  -1  -2  -8 1099.96 56.0626   8
   1   2  -8 1119.38 58.4411   6
   1   2  -8 1084.36 56.8574   8
  -1  -2  -8 1172.20 53.5720   5
   1  -2   8 1029.50 60.8832   2
  -1   2  -8 1127.60 56.9779   8
   1  -2  -8 1169.07 53.5795   5
  -1  -2   8 944.090 60.8119   2
   2  -2   8 56.3123 4.37731   2
   2   2  -8 55.7078 4.31823   8
   2   2  -8 56.2024 3.86332   6
  -2  -2  -8 56.4790 3.54165   5
  -2  -2  -8 54.7722 3.88032   8
   2  -2  -8 49.6747 3.41834   5
  -2   2  -8 49.7993 4.30769   8
  -2   2  -8 55.7810 3.76212   6
  -2  -2   8 53.3625 4.40085   2
  -2   2  -8 61.4600 4.27976   2
   3   2  -8 117.052 7.55772   8
  -3  -2  -8 118.683 7.34949   8
  -3  -2  -8 118.460 6.55132   5
   3  -2   8 116.583 7.66964   2
   3   2  -8 115.433 7.24837   6
   3  -2   8 106.641 7.81228   8
  -3   2  -8 114.370 7.70375   2
   3   2   8 117.802 8.29873   2
  -3  -2   8 117.162 7.94031   2
  -3   2  -8 122.092 7.07097   6
   3  -2  -8 116.465 7.03628   6
   3  -2  -8 113.270 6.46844   5
   4  -2   8 45.7679 4.48297   8
  -4  -2  -8 50.8310 3.28772   5
   4   2  -8 48.0935 3.75150   6
   4  -2   8 53.7940 4.00582   2
   4   2  -8 42.7198 3.99918   8
  -4  -2  -8 46.5539 4.06100   8
   4  -2  -8 48.4339 3.59220   6
  -4   2  -8 48.9454 4.13465   2
   4   2   8 47.5342 4.67727   2
  -4  -2   8 55.6754 4.52636   2
   4  -2  -8 44.1805 3.12485   5
   5   2  -8 54.8944 4.35268   6
   5  -2   8 49.2270 4.83195   8
  -5  -2  -8 56.0551 4.80071   8
   5   2  -8 51.7970 4.58834   8
   5  -2  -8 57.4556 4.19972   6
  -5   2  -8 54.8428 4.71075   2
  -5  -2   8 63.0489 5.16098   2
   5   2   8 57.8820 5.40238   2
   6  -2   8 1.88650 1.78615   8
   6   2  -8 1.36423 1.07746   6
  -6  -2  -8 0.03412 1.65922   8
  -6  -2   8 -0.8994 1.23794   2
   6  -2  -8 0.53344 0.98090   6
   6   2   8 -1.2276 1.35838   2
  -6   2  -8 0.60324 1.22273   2
   7   2  -8 7.25537 1.76724   6
   7  -2  -8 5.26457 1.54555   6
   7   2   8 4.44551 2.23108   2
  -7   2  -8 6.45958 1.99353   2
  -7  -2   8 5.67862 2.20202   2
   8   2  -8 53.7163 4.28862   7
   8   2  -8 53.9564 3.48264   3
   8   2  -8 54.8599 6.42411   1
   8   2   8 51.6348 5.11910   2
   8  -2  -8 56.3709 3.07217   7
   8  -2  -8 43.2664 5.46623   1
  -8  -2   8 49.9657 5.20663   2
   8  -2  -8 43.3978 4.44772   6
  -8   2  -8 53.3369 5.34652   2
   9   2  -8 25.5398 2.52688   3
   9   2  -8 31.1288 4.66873   1
   9   2  -8 29.2672 3.09241   7
   9  -2  -8 27.2137 4.65307   1
   9  -2  -8 25.8772 1.87468   7
   9  -2  -8 26.4281 2.17851   9
  10   2  -8 0.50996 1.21497   3
  10   2  -8 2.22203 3.23205   1
  10  -2  -8 0.18891 0.81998   9
  10  -2  -8 1.98827 2.39827   1
  11   2  -8 317.023 15.8285   7
  11   2  -8 290.857 21.4055   1
  11   2  -8 299.113 14.2760   3
  11  -2  -8 304.176 14.1544   3
  11  -2  -8 299.023 21.4185   1
  11  -2  -8 306.410 14.4335   9
  12   2  -8 24.2487 2.72031   9
  12  -2   8 20.3155 2.53479   7
  12   2  -8 14.8497 2.06759   7
  12   2  -8 13.8733 1.96508   3
  12  -2  -8 19.7521 3.99645   1
  12  -2  -8 18.6214 1.96920   3
  12  -2  -8 15.1994 1.42449   9
  13  -2   8 32.4028 2.89463   7
  13   2  -8 33.0918 2.73187   9
  13   2  -8 31.5646 2.38435   7
  13  -2  -8 34.6543 2.73087   3
  13  -2  -8 25.6451 4.95552   1
  14  -2  -8 0.26139 0.58354   3
   0  -3  -8 0.29253 0.57997   5
   0   3  -8 0.33415 0.84346   2
   0   3  -8 0.56704 0.60961   6
   0   3  -8 -0.4948 0.96248   8
   0  -3   8 0.52855 0.60595   2
   1   3  -8 282.877 16.7940   8
  -1  -3  -8 290.800 15.3419   8
   1  -3   8 287.098 17.3402   2
   1  -3   8 278.380 16.9559   8
   1   3  -8 297.677 17.1010   2
   1   3  -8 290.919 16.6512   6
  -1  -3  -8 304.289 15.2476   5
  -1  -3   8 277.149 17.4630   2
  -1   3  -8 329.317 17.5654   2
  -1   3  -8 309.411 16.6668   6
   1  -3  -8 278.231 15.1218   5
  -1   3  -8 321.562 17.0299   8
   2  -3   8 154.984 9.13416   2
   2   3  -8 152.152 9.31845   8
  -2  -3  -8 150.055 7.98213   5
  -2  -3  -8 138.514 8.19865   8
   2  -3   8 138.020 9.32023   8
   2   3  -8 149.758 8.80823   6
  -2   3  -8 119.140 9.13923   2
  -2  -3   8 157.103 9.53568   2
  -2   3  -8 142.862 8.67416   6
   2  -3  -8 142.348 7.86284   5
  -3  -3  -8 706.801 37.4123   8
   3  -3   8 731.403 39.8814   2
   3  -3   8 665.137 38.2258   8
   3   3  -8 673.102 38.0923   8
   3   3  -8 672.493 38.7636   6
  -3  -3  -8 740.335 35.4372   5
  -3   3  -8 755.767 38.7434   6
   3  -3  -8 715.975 35.2977   5
  -3   3  -8 751.200 40.5867   2
  -4  -3  -8 13.6984 2.25874   8
   4   3  -8 26.4968 3.30831   8
   4   3  -8 18.5405 2.43914   6
   4  -3   8 20.3926 3.12870   8
   4   3   8 20.0698 3.34081   2
  -4  -3   8 16.7533 2.68666   2
  -4   3  -8 19.9025 2.17901   6
   4  -3  -8 19.2183 2.09858   6
   4  -3  -8 19.2214 1.87651   5
  -4   3  -8 21.9640 2.94100   2
  -5  -3  -8 236.327 11.9559   4
  -5  -3  -8 249.741 14.6700   8
   5   3  -8 246.610 14.8155   6
   5  -3   8 232.645 14.9753   8
   5   3  -8 256.560 15.1554   8
  -5  -3   8 268.775 15.8097   2
   5   3   8 247.828 16.2243   2
   5  -3  -8 246.996 14.4689   6
  -5   3  -8 257.721 15.6151   2
   6   3  -8 63.4610 5.24153   6
  -6  -3   8 67.6736 5.78797   2
   6  -3  -8 57.4944 4.73514   6
  -6   3  -8 67.6183 5.72395   2
   6   3   8 64.2149 6.36087   2
   7   3  -8 7.22851 1.89319   6
   7  -3  -8 6.60452 1.70391   6
   7   3   8 5.32777 2.58549   2
  -7   3  -8 8.94191 2.44533   2
  -7  -3   8 8.36707 2.51320   2
   8   3  -8 23.9998 2.32478   3
   8  -3   8 21.5908 2.25506   3
   8   3  -8 26.3164 3.10683   7
   8   3  -8 18.3907 4.19018   1
  -8  -3   8 26.1078 3.94779   2
  -8   3  -8 19.4476 3.52756   2
   8  -3  -8 21.4128 1.61401   9
   8  -3  -8 24.1085 4.05158   1
   8   3   8 23.9710 3.74411   2
   9  -3   8 -0.7587 1.30535   3
   9   3  -8 1.76673 2.20789   1
   9   3  -8 0.22811 1.14403   7
   9   3  -8 -0.7176 1.15009   3
   9  -3  -8 1.04414 0.67555   9
   9  -3  -8 2.79426 2.84253   1
  10   3  -8 5.99439 1.52899   3
  10  -3  -8 8.31129 3.60989   1
  10  -3  -8 8.10705 0.93960   9
  11   3  -8 6.16322 1.51766   3
  11   3  -8 5.21380 1.55478   7
  11  -3   8 3.48833 1.69941   7
  11  -3  -8 1.71132 3.02082   1
  12   3  -8 5.13457 1.38384   7
  12  -3   8 3.38815 1.41296   7
  12  -3  -8 1.19452 1.01763   3
  12  -3  -8 0.76958 2.20406   1
  13  -3   8 12.6988 1.96744   7
  13   3  -8 16.9062 2.08040   9
  13   3  -8 16.2748 1.84918   7
  13  -3  -8 13.4295 1.51351   3
  13  -3  -8 12.3243 2.99806   1
   0  -4   8 2.05752 0.95603   2
   0   4  -8 1.12175 1.06023   2
   0  -4  -8 0.71819 0.71378   5
   0   4  -8 0.78613 0.69809   6
  -1  -4  -8 9.30871 1.43700   5
   1   4  -8 7.29713 1.52778   6
   1  -4   8 9.99292 2.13341   8
   1   4  -8 7.13557 1.68959   2
   1  -4   8 10.5874 1.59947   2
  -1   4  -8 11.3787 1.69840   6
   1  -4  -8 9.29692 1.34265   5
  -1  -4   8 11.1426 1.81053   2
  -1   4  -8 12.0825 2.08696   2
   2  -4   8 169.875 11.5592   8
   2   4  -8 187.433 11.2205   6
  -2  -4  -8 177.256 10.0105   8
   2   4  -8 182.066 11.4144   2
   2   4  -8 179.287 11.7816   8
  -2   4  -8 186.113 11.1770   6
  -2   4  -8 202.898 12.1805   2
   2  -4  -8 183.107 10.0221   5
  -2  -4   8 219.317 11.9670   2
   3   4  -8 30.0040 2.87416   6
   3   4  -8 34.1476 4.06897   8
   3  -4   8 27.1164 3.59431   8
  -3  -4  -8 27.0268 2.46671   8
  -3  -4   8 28.3574 3.19238   2
  -3   4  -8 25.1677 2.72486   6
  -3   4  -8 33.1116 3.52581   2
   3  -4  -8 29.2703 2.34713   5
   4   4  -8 457.684 24.8007   8
  -4  -4  -8 428.714 19.8566   4
  -4  -4  -8 424.458 23.5597   8
   4   4  -8 405.069 24.3388   6
   4  -4   8 392.032 24.1235   8
  -4   4  -8 460.713 25.8054   2
  -4  -4   8 403.380 25.2809   2
   4  -4  -8 442.814 21.8695   5
   4   4   8 486.865 26.5479   2
  -5  -4  -8 175.955 9.30703   4
   5   4  -8 195.269 11.7359   6
  -5   4  -8 180.962 11.3574   6
  -5   4  -8 207.473 12.5856   2
   5   4   8 189.511 13.2751   2
   5  -4  -8 165.261 11.3181   6
  -5  -4   8 201.506 12.3377   2
   6   4  -8 5.88529 1.78847   6
  -6  -4  -8 3.97728 1.45926   4
  -6   4  -8 4.01519 1.95339   2
   6   4   8 3.21871 2.43707   2
  -6  -4   8 3.40145 1.87059   2
   6  -4  -8 2.53404 1.21757   6
   7   4  -8 21.5900 2.19330   3
  -7  -4  -8 23.3991 2.02062   3
   7  -4   8 20.9721 2.13024   3
   7  -4   8 29.9709 5.06917   1
   7   4  -8 31.4134 4.80905   1
   7  -4  -8 15.4662 2.50175   6
   7  -4  -8 27.3194 3.97608   1
  -7   4  -8 24.1662 3.78391   2
  -7  -4   8 20.0527 3.63868   2
   7   4   8 22.4971 4.39790   2
   8  -4   8 1.12395 3.56787   1
   8   4  -8 1.75613 1.29759   3
   8  -4   8 2.92104 1.32216   3
   8  -4  -8 0.75625 2.73006   1
   9  -4   8 186.404 14.9617   1
   9  -4   8 191.812 9.64085   3
   9  -4   8 199.070 11.0072   7
   9  -4  -8 202.076 15.2960   1
  10  -4   8 24.5262 2.95941   7
  10   4  -8 27.9365 3.35192   7
  10  -4  -8 23.8331 4.56143   1
  11  -4   8 161.073 9.32830   7
  11   4  -8 170.926 9.88508   7
  11  -4  -8 172.926 13.1185   1
  12  -4   8 4.37920 1.24849   7
  12   4  -8 1.32360 1.81984   7
  12  -4   8 0.97066 1.65114   9
  12  -4  -8 3.47662 2.69318   1
  12  -4  -8 1.66788 0.74255   3
  13  -4   8 13.3693 1.40914   7
  13   4  -8 8.27241 1.62504   7
  13  -4  -8 8.19506 1.20535   3
  13  -4  -8 12.2839 3.00119   1
   0   5  -8 -0.2204 0.77600   6
   0  -5  -8 -1.1296 0.80648   4
   0  -5   8 -0.4261 1.31370   8
   0   5  -8 -1.2881 0.92729   2
   1   5  -8 6.15893 1.54192   2
   1   5  -8 4.35890 1.27792   6
  -1  -5  -8 3.67947 1.03131   4
   1  -5   8 3.62967 1.76391   8
  -1   5  -8 2.82464 1.13875   6
   1  -5  -8 5.20923 1.26207   4
  -1   5  -8 2.36337 1.67543   2
  -1  -5   8 2.86337 1.14045   2
   2  -5   8 105.205 7.75449   8
   2   5  -8 117.540 7.66834   2
   2   5  -8 98.4170 7.10120   6
  -2  -5  -8 115.858 5.91430   4
  -2   5  -8 108.493 7.22688   6
  -2  -5   8 104.685 7.05966   2
  -2   5  -8 94.2000 7.72710   2
   3   5  -8 387.561 23.4564   6
   3   5  -8 391.027 24.0104   2
  -3  -5  -8 432.743 19.2000   4
  -3  -5   8 426.943 24.0844   2
  -3   5  -8 399.518 24.8215   2
  -3   5  -8 445.870 23.6246   6
  -4  -5  -8 9.24875 1.58436   4
   4   5  -8 7.01032 1.76228   6
  -4   5  -8 8.24291 1.82562   6
  -4   5  -8 6.90140 2.18631   2
  -4  -5   8 7.55830 1.80775   2
  -5  -5  -8 15.8884 2.08683   9
   5   5  -8 14.7086 2.53632   6
  -5  -5  -8 18.7133 2.45924   7
  -5  -5  -8 17.9841 2.04966   4
   5   5   8 13.0899 3.43969   2
  -5   5  -8 15.3861 3.08896   2
  -5   5  -8 14.2234 2.37503   6
  -5  -5   8 16.3251 2.68794   2
   6   5  -8 108.615 9.04899   6
  -6  -5  -8 126.135 6.99547   4
   6  -5   8 137.655 6.82233   3
  -6  -5  -8 125.815 7.52029   7
  -6  -5  -8 130.930 6.46887   3
  -6   5  -8 123.855 8.68118   6
   6   5   8 127.469 10.7168   2
  -6   5  -8 137.474 9.99955   2
  -6  -5   8 135.460 9.17930   2
  -7  -5  -8 33.8293 2.69346   3
   7  -5   8 34.0399 3.46744   7
   7  -5   8 36.5904 3.08274   3
   7  -5  -8 43.6282 5.46463   1
   8  -5   8 -2.6596 1.14975   3
   8  -5   8 -0.4952 1.56145   7
   8  -5  -8 1.14340 3.12775   1
   9  -5   8 196.512 9.90059   3
   9  -5   8 202.152 11.1203   7
   9  -5   8 192.974 11.0518   9
   9  -5  -8 214.486 15.2971   1
  10  -5   8 59.9772 4.06190   3
  10  -5   8 61.9905 4.47653   9
  10  -5   8 64.0641 4.62199   7
  10  -5  -8 66.3953 7.02334   1
  11  -5   8 88.0194 5.23102   7
  11  -5   8 84.5968 5.48717   9
  11  -5  -8 80.7425 7.75977   1
  12  -5   8 5.41458 1.27903   7
  12  -5   8 3.29127 1.47661   9
  12   5  -8 4.85832 2.08411   7
  12  -5  -8 6.59465 2.35849   1
  13  -5  -8 12.1437 2.31719   1
   0   6  -8 115.249 7.74157   6
   0  -6  -8 110.954 6.05509   4
   0   6  -8 108.290 8.39352   2
  -1  -6  -8 5.73740 1.21258   4
   1   6  -8 7.67209 1.79711   6
   1   6  -8 7.64068 2.18610   2
   1  -6  -8 6.03944 1.18374   4
  -1   6  -8 8.45503 1.84588   6
   2   6  -8 37.1427 4.40034   2
  -2  -6  -8 28.9264 2.30774   9
   2   6  -8 29.7884 3.62807   6
  -2  -6  -8 32.9018 2.66077   4
  -2   6  -8 35.1450 3.51809   6
  -2   6  -8 27.5472 4.08064   2
   2  -6  -8 34.6817 2.62805   4
   3   6  -8 8.50381 2.13268   6
  -3  -6  -8 7.80342 1.34322   7
  -3  -6  -8 8.83881 1.39411   9
  -3  -6  -8 8.64153 1.40446   4
   3   6  -8 9.09447 2.77129   2
  -3   6  -8 6.90798 2.51329   2
   3  -6  -8 8.36058 1.42492   4
  -3   6  -8 9.38946 2.27194   6
   4   6  -8 30.9457 3.86116   6
  -4  -6  -8 38.2856 2.98593   7
  -4  -6  -8 35.0554 3.13703   4
  -4  -6  -8 36.2548 2.91638   9
  -4   6  -8 38.1676 5.01415   2
  -5  -6  -8 381.921 19.3586   7
  -5  -6  -8 387.149 18.9028   9
   5  -6   8 387.429 19.7659   7
  -5  -6  -8 398.594 17.6302   3
  -5  -6  -8 396.267 18.4229   4
  -5   6  -8 383.309 24.1760   2
   5   6   8 400.906 25.2664   2
  -6  -6  -8 30.6778 3.09900   9
  -6  -6  -8 34.5980 2.53510   3
  -6  -6  -8 33.9678 3.29812   7
   6  -6   8 34.2290 3.02581   3
  -6  -6  -8 38.9444 3.51848   4
   6  -6   8 41.8060 3.81749   7
   7  -6   8 150.680 8.76743   9
   7  -6   8 152.492 7.94219   3
  -7  -6  -8 162.792 9.02712   7
  -7  -6  -8 156.411 7.75264   3
   7  -6   8 157.975 8.99187   7
   8  -6   8 9.23257 1.67695   3
   8  -6   8 10.7161 2.13228   9
   8  -6   8 12.6087 2.01673   7
   8  -6  -8 5.71315 3.69050   1
   9  -6   8 1.42413 1.39077   3
   9  -6   8 1.86317 1.45145   7
   9  -6   8 0.07911 1.49294   9
   9  -6  -8 -0.2687 2.34876   1
  10  -6   8 14.4902 1.97450   7
  10  -6   8 12.6845 2.08729   9
  10  -6  -8 10.8828 3.07233   1
  11  -6   8 31.1660 2.48956   7
  11  -6   8 30.7877 2.51477   9
  11  -6  -8 20.7509 3.87100   1
  12  -6   8 -0.1987 0.68497   9
  12  -6   8 -0.4280 0.59703   7
  12  -6  -8 0.28640 1.62691   1
   0   7  -8 -0.6553 1.73442   1
   0  -7   8 -0.8555 1.02988   3
   0   7  -8 -0.5242 1.10487   6
   0  -7  -8 0.82773 0.95385   4
   0   7  -8 1.90247 2.21363   2
  -1  -7  -8 17.1464 1.50625   9
   1   7  -8 8.33937 3.41077   1
   1   7  -8 12.1623 2.44843   6
  -1  -7  -8 17.5370 1.41348   7
  -1  -7  -8 14.3665 1.86758   4
   1   7  -8 15.9009 3.48217   2
   1  -7   8 21.2337 2.00260   3
   1  -7  -8 15.6410 1.91761   4
  -1   7  -8 19.3902 3.48186   2
  -1   7  -8 14.3555 2.65825   6
   2   7  -8 -1.0056 2.00149   2
  -2  -7  -8 -0.0236 0.77958   7
  -2  -7  -8 1.66111 1.20628   4
   2  -7   8 0.75028 0.99345   3
   2   7  -8 0.42954 1.74567   1
  -2  -7  -8 0.04244 0.71708   9
   2  -7  -8 0.15215 0.94177   4
  -2   7  -8 0.19945 2.38549   2
   3  -7   8 2.16976 1.24192   3
  -3  -7  -8 2.28665 0.85651   9
  -3  -7  -8 1.75709 1.07910   4
  -3  -7  -8 3.17174 1.01178   7
   3   7  -8 1.41112 2.50789   2
   3  -7   8 3.77988 1.80553   7
   3  -7  -8 1.79313 1.07842   4
  -3   7  -8 2.52073 1.95519   2
   4  -7   8 8.01743 1.52746   3
   4  -7   8 10.8276 1.80418   7
  -4  -7  -8 7.98038 1.36429   3
  -4  -7  -8 7.39251 1.40382   7
  -4  -7  -8 7.84832 1.46136   9
  -4  -7  -8 6.28909 1.45963   4
  -5  -7  -8 378.668 16.4735   3
  -5  -7  -8 349.881 17.1416   4
  -5  -7  -8 356.679 17.9941   7
  -5  -7  -8 365.761 17.5993   9
   5  -7   8 360.133 18.3313   7
   5  -7   8 366.542 16.6252   3
   5  -7   8 342.583 17.8408   9
  -6  -7  -8 102.950 6.30277   7
   6  -7   8 97.3649 6.23646   7
   6  -7   8 105.463 6.45648   9
  -6  -7  -8 103.470 5.60487   3
  -6  -7  -8 105.095 6.21792   4
  -6  -7  -8 105.548 6.24448   9
  -7  -7  -8 2.87252 1.58076   7
   7  -7   8 3.49807 1.27413   9
  -7  -7  -8 4.00199 1.04365   3
  -7  -7  -8 4.19985 1.28228   9
   7  -7   8 1.08210 1.44341   7
   8  -7   8 14.3015 2.23257   9
  -8  -7  -8 14.2383 2.06098   7
   8  -7   8 17.2114 2.26900   7
   9  -7   8 40.7278 3.17012   7
   9  -7   8 39.5048 2.80002   3
   9  -7   8 39.1103 3.09747   9
  -9  -7  -8 41.3478 3.67744   7
  10  -7   8 67.4823 3.75277   3
  10  -7   8 64.4788 3.90349   7
  10  -7   8 69.9747 4.06297   9
 -10  -7  -8 49.7120 4.49392   7
  10  -7  -8 61.7702 6.13926   1
  11  -7   8 0.92256 0.79377   9
  11  -7   8 0.38706 0.54052   7
  11  -7  -8 -0.5805 2.69809   1
   0  -8  -8 0.80709 1.12164   4
   0  -8   8 2.54148 1.20311   3
   0   8  -8 4.31648 2.37336   1
  -1  -8  -8 431.198 20.5145   4
  -1  -8  -8 442.772 20.3777   9
   1  -8   8 411.550 19.7270   3
  -1  -8   8 439.562 20.5034   4
   1  -8  -8 447.561 20.4832   4
  -1   8  -8 460.298 29.5492   1
  -2  -8  -8 29.0142 2.05976   7
  -2  -8  -8 27.0141 2.84470   4
  -2  -8  -8 27.5141 2.19682   9
   2  -8   8 24.1159 2.94946   7
   2  -8   8 29.1249 2.61904   3
   2  -8  -8 24.3373 2.56265   4
   3  -8   8 26.5201 2.54616   3
  -3  -8  -8 28.8470 2.83721   4
  -3  -8  -8 24.2008 2.15411   7
  -3  -8  -8 26.0997 2.37287   3
  -3  -8  -8 24.9065 2.34580   9
   3  -8   8 26.9724 3.03223   7
   3  -8  -8 27.6715 2.60479   4
  -4  -8  -8 67.6620 4.48088   7
  -4  -8  -8 73.9636 4.57914   9
  -4  -8  -8 78.1699 5.00295   4
   4  -8   8 72.5475 4.37354   3
   4  -8   8 67.8913 4.82031   9
   4  -8   8 81.8565 5.21364   7
  -4  -8  -8 76.5410 4.39872   3
  -5  -8  -8 35.3011 3.04892   7
  -5  -8  -8 36.8807 3.52868   4
   5  -8   8 41.3484 3.50465   7
  -5  -8  -8 36.3225 2.66729   3
   5  -8   8 37.5551 3.52643   9
   5  -8   8 35.7043 3.05683   3
  -5  -8  -8 39.0902 3.12466   9
   6  -8   8 12.4891 1.82879   9
  -6  -8  -8 10.8500 1.49127   3
   6  -8   8 11.1636 1.71652   3
   6  -8   8 10.3168 1.70228   7
  -6  -8  -8 5.85333 1.58359   9
  -6  -8  -8 9.44601 1.54425   7
   7  -8   8 113.604 6.20065   3
   7  -8   8 120.834 6.78503   7
  -7  -8  -8 115.591 6.80019   7
  -7  -8  -8 125.664 6.22240   3
   7  -8   8 120.264 6.61817   4
   7  -8   8 126.605 6.94772   9
  -8  -8  -8 7.35691 1.42276   7
   8  -8   8 7.10698 1.40195   7
   8  -8   8 5.83484 1.35020   3
   8  -8   8 9.82318 1.69927   9
  -9  -8  -8 24.2345 2.32372   7
   9  -8   8 24.6769 1.88224   7
   9  -8   8 27.2030 2.50935   9
  10  -8   8 12.3075 1.30077   9
  10  -8   8 8.15550 0.78848   7
   0  -9   8 1.50541 1.20827   4
   0  -9   8 1.32845 1.10850   3
   0  -9   8 -0.4860 1.13239   7
   0  -9  -8 -1.6718 0.97507   4
  -1  -9  -8 21.7354 2.54440   4
   1  -9   8 29.5757 2.83041   4
   1  -9   8 30.8473 2.98418   7
   1  -9   8 30.7605 2.72240   3
  -1  -9   8 26.7980 2.68588   4
   1  -9  -8 37.7456 3.24379   4
  -1   9  -8 36.1713 4.81005   1
   2  -9   8 223.002 10.8023   3
   2  -9   8 214.723 12.0203   7
   2  -9   8 237.624 12.2310   9
  -2  -9  -8 219.054 11.3957   4
  -2  -9  -8 226.476 10.6187   3
   2  -9   8 220.548 11.4054   4
   2  -9  -8 229.458 11.3881   4
  -2   9  -8 236.110 16.8561   1
   3  -9   8 7.40738 1.48607   7
   3  -9   8 6.38661 1.65168   4
  -3  -9  -8 8.35421 1.45070   3
   3  -9   8 5.42224 1.26344   3
   3  -9   8 8.20522 1.93055   9
  -3  -9  -8 7.81112 1.02787   7
  -3  -9  -8 8.93461 1.79850   4
  -3  -9  -8 10.8746 1.39053   9
   3  -9  -8 6.48194 1.74781   4
   4  -9   8 90.8293 5.64300   9
  -4  -9  -8 87.4336 5.13136   9
  -4  -9  -8 88.0117 4.83124   3
   4  -9   8 81.7453 5.34957   4
   4  -9   8 87.9146 5.10420   3
   4  -9   8 87.9338 5.44430   7
  -4  -9  -8 94.4425 4.96636   7
  -4  -9  -8 84.6137 5.53415   4
  -5  -9  -8 2.69132 1.02484   9
   5  -9   8 0.58386 0.87276   3
  -5  -9  -8 2.92594 1.23767   3
   5  -9   8 3.57975 1.48387   9
   5  -9   8 3.86578 1.26911   4
  -5  -9  -8 1.79828 0.98960   7
   5  -9   8 2.76308 1.28842   7
  -5  -9  -8 3.36043 1.46204   4
   6  -9   8 25.2770 2.28637   3
  -6  -9  -8 27.3995 2.50118   3
   6  -9   8 32.4322 2.78929   4
   6  -9   8 27.3730 2.59909   7
   6  -9   8 26.2874 2.50426   9
  -6  -9  -8 32.8109 2.56261   7
   7  -9   8 17.7236 1.60595   7
  -7  -9  -8 13.2823 1.53908   3
  -7  -9  -8 14.7225 1.66655   7
   7  -9   8 17.1818 1.80765   9
   7  -9   8 16.6226 1.66597   3
   7  -9   8 15.7144 1.86659   4
   8  -9   8 5.76488 1.03495   3
  -8  -9  -8 5.53536 1.01981   7
   8  -9   8 6.29077 0.95425   7
   8  -9   8 6.56281 1.28413   9
   9  -9   8 13.6357 1.27356   9
  -9  -9  -8 14.7440 1.49918   7
   0 -10   8 62.5673 4.28026   4
   0 -10   8 65.5894 4.38422   7
   0 -10  -8 59.2705 4.09307   4
  -1 -10  -8 0.46639 1.20942   4
   1 -10   8 1.86030 1.21884   4
   1 -10   8 1.81389 1.35926   7
   1 -10   8 0.78733 1.08589   9
  -1 -10   8 0.37325 1.16413   4
  -1 -10   8 -0.0561 1.10525   7
   1 -10  -8 0.52801 1.16891   4
   2 -10   8 14.2275 1.82367   3
   2 -10   8 19.0425 2.27549   4
   2 -10   8 20.4701 2.22914   7
  -2 -10  -8 16.5065 1.70043   3
  -2 -10  -8 16.1812 2.23688   4
   2 -10   8 12.9705 2.07376   9
  -2 -10   8 19.5324 2.48149   7
   2 -10  -8 16.9189 2.06415   4
  -2  10  -8 15.2688 3.41711   1
  -3 -10  -8 105.854 5.48748   3
   3 -10   8 93.1665 5.81746   4
   3 -10   8 113.698 6.21794   7
  -3 -10  -8 105.693 6.00419   4
   3 -10   8 104.748 6.03097   9
   3 -10   8 100.719 5.43831   3
  -3  10  -8 114.634 9.15593   1
   3 -10  -8 104.308 5.93574   4
   4 -10   8 0.83622 1.06790   4
   4 -10   8 0.44697 0.72961   3
   4 -10   8 -0.1953 0.86534   9
  -4 -10  -8 -1.1408 1.15170   4
   4 -10   8 0.71920 1.08721   7
  -4 -10  -8 1.20979 0.99516   3
  -4  10  -8 0.17730 2.08194   1
   5 -10   8 55.5942 3.66307   9
  -5 -10  -8 54.1709 3.76472   4
   5 -10   8 49.5468 3.28108   3
  -5 -10  -8 54.6893 3.24671   3
  -5 -10  -8 49.9028 2.73997   7
   5 -10   8 45.4891 3.45419   4
   5 -10   8 48.3185 3.14692   7
  -6 -10  -8 40.0062 2.36343   7
   6 -10   8 34.9389 2.30997   7
   6 -10   8 38.7753 2.88437   9
  -6 -10  -8 38.7604 2.70044   3
   6 -10   8 39.9591 2.74245   3
   7 -10   8 0.74989 0.93153   3
   7 -10   8 1.57516 0.73743   9
  -7 -10  -8 1.27889 0.61827   7
  -8  10  -8 0.35346 1.75279   1
   0 -11   8 -1.2520 0.75848   7
   0 -11  -8 -1.8502 0.83300   3
   0 -11   8 -0.2529 0.73194   4
   0 -11   8 1.54285 1.02087   9
   0 -11  -8 -0.4316 1.00140   4
  -1 -11  -8 -0.1067 1.16267   4
   1 -11   8 0.05396 1.17747   9
   1 -11   8 0.52468 1.08776   7
  -1 -11  -8 0.27770 0.64597   3
   1 -11   8 0.37726 1.04867   4
  -1 -11   8 0.56968 1.09064   4
   1 -11  -8 -0.5698 1.04084   4
  -1 -11   8 0.64920 1.19749   7
   2 -11   8 2.02048 1.29336   9
  -2 -11  -8 3.78719 1.26369   4
  -2 -11  -8 2.68509 1.00402   3
   2 -11   8 2.64066 0.90558   7
   2 -11   8 0.29517 1.11294   4
  -2 -11   8 4.15081 1.14255   7
   3 -11   8 0.79162 1.00578   4
  -3 -11  -8 2.19918 1.02424   3
  -3 -11  -8 1.20026 1.05879   4
   3 -11   8 3.01391 1.23378   9
   3 -11   8 3.19208 1.00880   7
  -3 -11   8 3.61868 1.18915   7
  -4 -11  -8 5.97672 1.13110   3
   4 -11   8 7.01357 1.15990   9
   4 -11   8 6.97953 0.94891   7
  -4 -11   8 3.39275 1.16702   7
  -5 -11  -8 29.0386 2.17556   3
   5 -11   8 29.1752 1.95380   9
  -5  11  -8 18.3845 3.79643   1
   0 -12   8 2.69835 0.85282   7
   0 -12  -8 3.61599 0.65234   3
  -1 -12  -8 0.38031 0.52970   3
   1 -12   8 -0.2766 0.56058   7
  -1 -12   8 0.21341 0.57302   7
  -2 -12  -8 -0.3539 0.49584   3
  -2 -12   8 1.01273 0.65581   7
  -3 -12  -8 27.0384 1.69175   3
   0   0  -9 -0.3087 0.56540   5
   0   0   9 -0.5719 0.86921   2
   0   0  -9 0.41966 0.66196   8
   1   0  -9 -0.2494 0.53687   5
   1   0  -9 -0.0423 0.48482   6
  -1   0  -9 -0.2169 0.38126   5
  -1   0  -9 0.25567 0.74550   8
   1   0  -9 0.05209 0.61648   8
   1   0   9 -0.6416 0.84374   2
  -2   0  -9 0.00368 0.50713   5
   2   0  -9 0.11518 0.62438   6
   2   0  -9 0.15789 0.55574   8
  -2   0  -9 -0.0003 0.96707   8
   2   0   9 -0.2160 1.07514   2
   2   0  -9 -0.4656 0.48842   5
  -3   0  -9 -1.0739 0.45332   5
   3   0  -9 -0.1405 0.58036   6
   3   0   9 0.31247 1.14266   2
   3   0  -9 -1.0996 0.59137   8
  -3   0  -9 -0.4273 0.84764   8
   3   0  -9 -0.2028 0.47845   5
   4   0  -9 -0.5087 0.50502   5
  -4   0  -9 -1.0569 0.73457   8
   4   0   9 0.65954 1.20230   2
   4   0  -9 -1.0408 0.55092   6
  -5   0  -9 0.14163 1.61830   8
   5   0   9 -1.1518 0.99689   2
   5   0  -9 1.05308 0.79694   5
   5   0  -9 -0.6525 0.87597   6
   6   0  -9 0.86188 1.06093   6
   6   0   9 -0.8443 1.22757   2
   7   0  -9 0.46622 1.09381   7
   7   0  -9 -1.3162 0.98672   6
   8   0  -9 0.61304 0.99558   7
   8   0  -9 4.70553 2.79853   1
   9   0  -9 -0.8730 0.93962   3
   9   0  -9 -1.2732 2.79518   1
  10   0  -9 -0.0478 1.04458   3
  10   0  -9 -1.6562 0.85079   7
  10   0  -9 0.29168 2.87978   1
  11   0  -9 -0.0529 0.81777   7
  11   0  -9 1.82231 1.31011   9
  11   0  -9 1.00833 1.19107   3
  11   0  -9 0.81740 2.30453   1
  12   0  -9 0.03043 1.01111   9
  12   0  -9 -0.3360 0.87828   3
  12   0  -9 1.79177 3.14400   1
  12   0  -9 -0.4510 0.55688   7
  13   0  -9 2.38000 3.30690   1
  13   0  -9 0.09256 0.48269   9
  13   0  -9 -0.7126 1.03175   3
   0  -1   9 0.05380 0.83064   2
   0   1  -9 -0.2964 0.51911   6
   0   1  -9 0.60258 0.84542   8
   0  -1  -9 0.11737 0.50868   5
   0  -1  -9 -0.6170 0.43651   8
  -1  -1  -9 137.523 8.04984   8
   1  -1   9 153.095 9.25842   2
  -1  -1  -9 153.317 7.61913   5
   1   1  -9 140.615 8.09184   6
   1   1  -9 128.720 8.26503   8
  -1  -1   9 136.756 9.00670   2
  -1   1  -9 139.327 7.53675   5
  -1   1  -9 131.353 8.43497   8
   1  -1  -9 134.814 7.56386   8
   1  -1  -9 118.969 7.42681   5
   2   1  -9 179.825 9.79865   6
   2  -1   9 188.977 10.9494   2
   2   1  -9 172.518 9.87282   8
  -2  -1  -9 164.370 9.79929   8
  -2  -1  -9 162.804 8.94885   5
  -2   1  -9 178.150 10.2535   8
   2  -1  -9 167.268 8.98782   5
   2  -1  -9 174.982 9.62973   6
  -2   1  -9 141.059 8.79470   5
   2   1   9 176.357 10.9866   2
  -2  -1   9 136.299 10.4217   2
   3  -1   9 147.178 10.0860   2
   3   1  -9 164.379 9.37279   6
  -3  -1  -9 155.342 8.42115   5
   3   1  -9 160.291 9.25131   8
  -3  -1  -9 147.573 9.39951   8
   3  -1  -9 157.304 9.15746   6
   3   1   9 164.440 10.5325   2
   3  -1  -9 154.080 8.43926   5
  -3   1  -9 147.897 9.69726   8
  -3   1  -9 130.208 8.21037   5
  -3   1  -9 172.036 9.39589   2
   4   1  -9 130.661 8.12172   6
  -4  -1  -9 121.950 8.44791   8
   4  -1   9 135.734 8.86690   2
   4   1  -9 125.543 7.93346   8
  -4  -1  -9 135.931 7.31792   5
   4  -1  -9 133.082 8.07079   6
  -4   1  -9 131.262 8.27283   2
   4   1   9 127.702 9.22402   2
   4  -1  -9 132.980 7.32335   5
  -4   1  -9 119.296 8.66045   8
  -5  -1  -9 28.8403 3.65443   8
   5   1  -9 29.0571 3.00903   6
   5  -1   9 27.3001 3.32556   2
   5   1   9 27.7694 3.76642   2
   5  -1  -9 29.0620 2.45499   5
   5  -1  -9 28.7295 2.72833   6
  -5   1  -9 31.3121 3.01422   2
   6  -1   9 3.64304 1.61778   2
   6   1  -9 1.11337 1.03847   6
  -6  -1  -9 3.08348 2.17566   8
   6   1   9 1.87159 1.71105   2
  -6   1  -9 2.68701 1.49994   2
   6  -1  -9 3.62784 1.39706   6
   7   1  -9 14.0140 2.46528   6
   7   1  -9 16.8554 2.27421   7
  -7   1  -9 15.7174 2.79901   2
   7  -1  -9 13.4425 2.42558   6
   7   1   9 12.1721 2.56188   2
   7  -1  -9 16.4932 1.57211   7
   8   1  -9 40.9911 5.56466   1
   8   1  -9 39.1714 3.47391   7
   8   1  -9 42.4723 3.05739   3
   8  -1  -9 50.2722 6.03020   1
  -8   1  -9 35.9197 4.36233   2
   9   1  -9 78.2819 4.62631   3
   9   1  -9 72.7791 8.04191   1
   9   1  -9 77.9563 5.07732   7
   9  -1  -9 75.2131 4.40535   7
   9  -1  -9 68.2607 7.89194   1
  10   1  -9 38.5583 3.08541   3
  10   1  -9 35.8427 5.23179   1
  10   1  -9 37.5467 3.01444   7
  10  -1  -9 33.3386 2.81002   3
  10  -1  -9 22.6190 4.89824   1
  10  -1  -9 37.1276 2.45916   7
  11   1  -9 5.97673 3.67975   1
  11   1  -9 6.47871 1.67752   3
  11   1  -9 4.58801 1.43285   7
  11  -1  -9 3.71719 3.22001   1
  11  -1  -9 5.21990 0.65922   7
  11  -1  -9 7.10240 1.48141   3
  11  -1  -9 4.44185 1.24425   9
  12   1  -9 5.88938 3.27262   1
  12   1  -9 5.30986 1.18436   7
  12   1  -9 5.28834 1.22047   9
  12   1  -9 4.08785 1.40491   3
  12  -1  -9 4.51249 0.94610   9
  12  -1  -9 4.05188 1.04855   3
  12  -1  -9 3.83345 2.59018   1
  13   1  -9 4.70208 2.34936   1
  13   1  -9 3.77203 0.55438   7
  13   1  -9 3.83536 0.93882   9
  13   1  -9 5.41847 1.32177   3
  13  -1  -9 4.52574 2.43965   1
  13  -1  -9 3.96707 1.30486   3
   0   2  -9 442.175 23.0331   6
   0  -2   9 423.025 24.4324   2
   0  -2  -9 428.379 21.1738   5
   0  -2  -9 367.547 21.5454   8
   0   2  -9 441.608 23.0301   8
   0  -2  -9 420.414 21.5314   8
  -1  -2  -9 195.486 10.6495   8
   1  -2   9 205.326 12.2039   2
   1   2  -9 197.337 11.2062   6
  -1  -2  -9 176.791 10.2180   5
   1   2  -9 189.302 11.4724   8
  -1  -2   9 183.886 12.0868   2
   1  -2  -9 184.239 10.2583   5
  -1   2  -9 197.584 11.3494   2
  -1   2  -9 207.508 11.1523   6
   2   2  -9 210.600 11.6046   6
   2  -2   9 197.527 12.3564   2
  -2  -2  -9 180.742 10.4870   5
  -2  -2  -9 203.752 11.2485   8
   2   2  -9 194.373 11.7451   8
  -2   2  -9 206.789 10.5486   5
   2  -2  -9 217.447 10.6422   5
  -2   2  -9 197.494 11.3642   6
  -2  -2   9 195.501 12.4855   2
  -2   2  -9 172.064 11.7562   8
  -3  -2  -9 0.42497 0.95603   8
   3   2  -9 0.69797 0.69748   6
  -3  -2  -9 1.68066 0.73449   5
   3  -2   9 0.86947 0.98169   2
   3   2  -9 0.85888 0.79219   8
  -3  -2   9 1.92151 1.26047   2
   3  -2  -9 0.46420 0.57602   5
  -3   2  -9 1.32625 0.93598   2
   3   2   9 0.45874 1.26190   2
  -4  -2  -9 177.875 11.0339   8
   4   2  -9 183.966 11.0491   6
  -4  -2  -9 176.522 9.80858   5
   4   2  -9 173.192 11.0620   8
   4  -2   9 192.401 11.4057   2
   4   2   9 181.478 12.2523   2
   4  -2  -9 190.415 9.85483   5
  -4   2  -9 187.307 11.5585   2
  -4  -2   9 174.407 11.8355   2
   4  -2  -9 179.874 10.7500   6
  -5  -2  -9 52.5489 4.72388   8
   5   2  -9 54.5348 4.28495   6
  -5   2  -9 56.9084 4.65253   2
   5   2   9 61.2001 5.44670   2
  -5  -2   9 42.6564 4.78730   2
   5  -2  -9 46.3589 3.92951   6
   6   2  -9 4.04125 1.47787   6
   6  -2  -9 4.22826 1.53408   6
  -6   2  -9 5.05682 2.28780   2
  -6  -2   9 3.35270 1.87773   2
   6   2   9 0.80061 1.77931   2
   7   2  -9 22.7918 2.66204   7
   7   2  -9 11.4148 2.37415   6
  -7   2  -9 17.6730 3.03108   2
   7  -2  -9 18.8611 1.45367   7
  -7  -2   9 17.4140 3.24284   2
   7  -2  -9 17.6817 2.79872   6
   7   2   9 14.0142 2.95964   2
   8   2  -9 38.4143 2.92512   3
   8   2  -9 38.8463 5.28578   1
   8   2  -9 38.8119 3.77910   7
  -8   2  -9 37.1018 4.43521   2
   8  -2  -9 35.6571 2.13438   7
  -8  -2   9 42.0972 5.23952   2
   8  -2  -9 36.3624 5.20979   1
   8   2   9 24.1740 3.73450   2
   9   2  -9 73.4772 8.19240   1
   9   2  -9 72.6675 5.25718   7
   9   2  -9 79.9361 4.71048   3
   9  -2  -9 73.2402 7.55888   1
  10   2  -9 160.565 8.41378   3
  10   2  -9 170.099 13.1217   1
  10  -2  -9 160.875 8.24045   9
  10  -2  -9 172.970 13.1875   1
  11   2  -9 0.01481 2.26467   1
  11   2  -9 1.16615 1.29865   3
  11   2  -9 -0.2284 1.47980   7
  11  -2  -9 -0.2933 0.70866   9
  11  -2  -9 1.07164 1.11475   3
  11  -2  -9 5.26886 3.32947   1
  12   2  -9 10.8887 1.74262   3
  12   2  -9 14.0678 1.77430   7
  12   2  -9 12.5572 3.17520   1
  12   2  -9 13.7771 1.92759   9
  12  -2  -9 10.0670 2.80501   1
  12  -2  -9 8.81568 1.54835   3
  13  -2   9 1.28512 1.21085   7
  13   2  -9 -0.3218 0.81050   9
  13   2  -9 1.22977 0.76792   7
  13  -2  -9 -1.6510 2.26542   1
  13  -2  -9 0.58195 0.75747   3
   0   3  -9 -0.7277 0.50731   6
   0   3  -9 0.61993 1.14207   8
   0  -3   9 -0.4172 0.85105   2
   0  -3  -9 -0.7874 0.49037   5
   0   3  -9 -0.5533 0.87482   2
   1   3  -9 134.365 8.38406   6
   1  -3   9 149.099 9.06556   2
  -1  -3  -9 133.493 7.16018   8
  -1  -3  -9 120.433 7.58976   5
   1   3  -9 146.808 9.13403   8
  -1   3  -9 139.722 8.82577   2
  -1   3  -9 133.372 8.95647   8
  -1   3  -9 139.317 8.42064   6
   1  -3  -9 147.680 7.75964   5
  -1  -3   9 134.823 9.08247   2
   2  -3   9 260.078 15.7571   2
   2   3  -9 266.569 15.2315   6
  -2  -3  -9 252.494 13.7981   5
   2   3  -9 247.227 15.3443   8
  -2   3  -9 260.461 15.8773   2
  -2  -3   9 293.424 16.3461   2
   2  -3  -9 252.034 13.7404   5
  -2   3  -9 281.693 15.1455   6
  -3  -3  -9 303.979 15.8524   5
   3  -3   9 315.598 17.8714   2
   3   3  -9 306.066 17.7284   8
   3   3  -9 298.638 17.4627   6
  -3   3  -9 318.877 18.4194   2
  -3   3  -9 305.910 17.2800   6
  -3  -3   9 308.251 18.5843   2
   3  -3  -9 284.611 15.6907   5
   4   3  -9 -0.2487 1.06038   6
  -4  -3  -9 -0.0836 1.02650   8
   4   3  -9 1.69219 1.42576   8
  -4  -3  -9 -0.1121 0.93728   4
   4  -3  -9 0.51285 0.59781   5
  -4   3  -9 1.03276 1.41096   2
  -4  -3   9 -0.6855 1.25436   2
   4   3   9 -1.1264 1.19771   2
   5   3  -9 48.9948 4.35380   6
   5  -3   9 48.1567 5.27091   8
  -5  -3  -9 49.4831 3.63361   4
  -5   3  -9 55.7754 4.92113   2
  -5  -3   9 51.9183 5.03422   2
   5   3   9 62.3426 5.89300   2
   5  -3  -9 44.7875 3.90130   6
   6   3  -9 74.1463 5.85965   6
   6  -3  -9 71.5826 5.47433   6
   6   3   9 82.7785 7.34532   2
  -6  -3   9 69.9068 6.36757   2
  -6   3  -9 78.4098 6.46584   2
   7   3  -9 41.1694 4.50094   6
   7   3  -9 48.8134 3.36469   3
   7   3  -9 49.1212 4.36277   7
   7   3  -9 50.0619 6.29697   1
  -7   3  -9 53.0009 5.23481   2
   7  -3  -9 46.1648 5.95324   1
   7  -3  -9 49.1904 4.38142   6
   7   3   9 51.0769 5.72779   2
  -7  -3   9 58.9381 5.63613   2
   8   3  -9 107.894 9.48744   1
   8   3  -9 120.059 7.14786   7
   8   3  -9 95.3473 5.66686   3
   8  -3  -9 109.137 9.78988   1
   8  -3  -9 104.248 5.21462   9
   9   3  -9 118.125 7.38763   7
   9   3  -9 113.020 6.35921   3
   9   3  -9 109.584 10.4719   1
   9  -3  -9 118.187 5.59769   9
   9  -3  -9 115.669 10.0137   1
  10   3  -9 192.514 15.0293   1
  10   3  -9 201.308 9.75067   3
  10  -3  -9 191.840 15.1961   1
  11   3  -9 31.2625 3.12907   7
  11   3  -9 31.8695 2.60105   3
  11  -3  -9 31.8757 5.01645   1
  12   3  -9 7.91770 1.74990   7
  12  -3   9 9.53984 2.23497   7
  12  -3  -9 6.80208 1.31325   3
  12  -3  -9 7.55207 2.88298   1
  13  -3   9 1.63627 0.98736   7
  13   3  -9 0.14613 0.96148   9
  13   3  -9 1.59783 0.74730   7
  13  -3  -9 2.61409 2.30284   1
  13  -3  -9 0.85954 0.83606   3
   0   4  -9 388.661 22.3881   6
   0   4  -9 419.357 23.3625   2
   0  -4   9 399.445 23.1736   2
   0  -4  -9 387.900 20.3486   5
  -1  -4  -9 44.7464 3.39111   5
   1  -4   9 51.0066 3.90763   2
   1   4  -9 48.0738 3.85372   6
   1   4  -9 47.7337 3.92271   2
  -1   4  -9 48.3907 3.82654   6
  -1  -4   9 48.9815 4.18444   2
   1  -4  -9 47.6776 3.41610   5
  -2  -4  -9 4.61751 1.17530   5
   2   4  -9 4.17966 1.68482   8
   2   4  -9 5.25656 1.26628   6
  -2  -4  -9 5.62777 1.30476   4
  -2   4  -9 7.43240 1.80779   2
  -2   4  -9 4.68985 1.22183   6
  -2  -4   9 4.79193 1.48895   2
   2  -4  -9 6.13195 1.18514   5
   3   4  -9 182.502 10.3808   6
  -3  -4  -9 166.568 8.33675   4
   3  -4   9 155.594 10.8517   8
   3   4  -9 153.684 10.8858   8
  -3   4  -9 147.591 10.7852   2
  -3  -4   9 169.962 10.8438   2
   3  -4  -9 160.138 9.01550   5
  -3   4  -9 168.315 10.1446   6
  -4  -4  -9 45.5972 3.28497   4
   4   4  -9 42.3445 3.97901   6
  -4   4  -9 41.7325 4.46708   2
  -4  -4   9 46.2664 4.41242   2
   4   4   9 51.8269 5.53366   2
  -4   4  -9 52.3661 3.95971   6
   4  -4  -9 41.7662 3.21855   5
  -5  -4  -9 -0.2329 0.80741   4
   5   4  -9 0.12461 1.06090   6
   5   4   9 0.86045 2.38087   2
  -5   4  -9 1.14525 1.13310   2
  -5  -4   9 -0.3026 1.40824   2
   6   4  -9 67.8416 4.12962   3
  -6  -4  -9 72.0239 4.62327   4
   6   4  -9 66.7849 5.62625   6
  -6  -4  -9 71.1127 3.95792   3
   6  -4   9 65.3435 4.14530   3
  -6  -4   9 70.1718 6.17200   2
  -6   4  -9 58.4412 6.11171   2
   6   4   9 79.2335 7.44343   2
   7   4  -9 212.071 16.1805   1
   7  -4   9 212.955 10.4278   3
  -7  -4  -9 221.206 10.1893   3
   7   4  -9 204.637 10.3819   3
  -7  -4   9 239.873 14.7428   2
   7  -4  -9 227.455 16.0844   1
  -7   4  -9 207.784 14.5039   2
   7   4   9 210.751 15.2429   2
   8   4  -9 429.555 30.3319   1
   8  -4   9 455.210 20.4845   3
   8   4  -9 448.771 20.5044   3
   8  -4  -9 481.032 30.5495   1
   9   4  -9 4.39181 1.97953   7
   9  -4  -9 0.49316 3.36691   1
  10   4  -9 2.59946 1.48751   7
  10  -4   9 1.38487 1.93051   7
  10  -4  -9 2.87905 3.17311   1
  11  -4   9 44.1640 3.59660   7
  11   4  -9 41.7999 3.72849   7
  11  -4  -9 44.3004 5.53905   1
  12   4  -9 -1.8579 0.93828   7
  12  -4   9 0.39268 1.09863   7
  12  -4  -9 1.74134 2.32149   1
  12  -4  -9 1.13094 0.98643   3
  13   4  -9 24.3970 1.98800   7
  13  -4  -9 26.8313 3.48621   1
  13  -4  -9 23.6195 1.76612   3
   0  -5  -9 0.63945 0.77950   4
   0   5  -9 0.30853 0.82877   6
   0   5  -9 1.81574 1.50279   2
  -1  -5  -9 143.238 7.15756   4
   1   5  -9 145.100 9.29623   2
   1   5  -9 136.841 8.77856   6
  -1  -5   9 131.962 8.46670   2
   1  -5  -9 134.514 6.93620   4
   1  -5  -9 131.587 7.71352   5
  -1   5  -9 116.046 8.51605   6
   2   5  -9 2.64033 1.45794   2
   2   5  -9 5.87021 1.75315   6
  -2  -5  -9 3.08889 1.10791   4
  -2   5  -9 6.53401 1.91289   2
   2  -5  -9 4.53166 1.33906   5
  -2   5  -9 4.01485 1.34479   6
  -2  -5   9 3.90827 1.80762   2
   3   5  -9 10.6922 2.08529   6
  -3  -5  -9 11.3920 1.77809   4
  -3   5  -9 10.8435 2.28470   6
   3  -5  -9 11.3397 1.69038   5
  -3  -5   9 16.0047 2.65895   2
  -3   5  -9 12.5568 2.60596   2
   4   5  -9 1.19740 1.14505   6
  -4  -5  -9 -0.1611 0.66176   9
  -4  -5  -9 4.58111 1.38112   4
  -4  -5  -9 4.41079 1.20847   7
  -4   5  -9 2.12995 1.83528   2
  -4   5  -9 0.70109 1.20833   6
  -4  -5   9 -0.5051 1.39393   2
  -5  -5  -9 55.5169 4.01322   4
   5   5  -9 57.9336 6.52134   1
  -5  -5  -9 49.7681 3.73600   7
   5   5  -9 53.1610 4.85565   6
  -5  -5  -9 55.7704 3.36131   3
  -5  -5  -9 53.5551 3.89570   9
   5   5   9 49.9186 6.59621   2
  -5   5  -9 63.0295 5.87572   2
  -5   5  -9 48.1002 4.58312   6
  -6  -5  -9 2.35201 1.46563   7
   6   5  -9 2.98754 3.01638   1
  -6  -5  -9 3.32032 1.28493   4
  -6  -5  -9 2.67533 0.98399   3
   6   5   9 2.34887 2.15159   2
  -6  -5   9 4.82573 2.08186   2
  -6   5  -9 -2.6043 2.07241   2
   7  -5   9 0.22404 1.18571   3
  -7  -5  -9 1.28351 0.78960   3
  -7  -5  -9 2.89440 1.73399   7
   7  -5  -9 -0.0757 3.09957   1
   8  -5   9 514.819 25.7029   7
   8  -5  -9 515.430 33.8637   1
   9  -5   9 138.509 8.24812   7
   9  -5  -9 137.298 11.3218   1
  10  -5   9 4.36089 1.75896   7
  10  -5  -9 3.83422 2.71700   1
  11  -5   9 2.78842 1.31150   9
  11  -5   9 4.25417 1.36166   7
  11   5  -9 0.04482 2.07004   7
  11  -5  -9 3.56280 2.49863   1
  12  -5   9 1.72422 0.94083   9
  12   5  -9 3.63231 1.24316   7
  12  -5   9 2.36296 0.93018   7
  12  -5  -9 2.31427 2.22305   1
   0   6  -9 38.4232 3.76794   6
   0   6  -9 31.0829 4.17258   2
   0  -6  -9 32.9871 2.74493   4
   1   6  -9 69.7942 6.29338   2
  -1  -6  -9 64.0084 4.16798   4
   1   6  -9 68.9772 5.42778   6
   1  -6  -9 70.9885 4.31256   4
  -1   6  -9 59.9948 5.35233   6
   2   6  -9 80.1883 6.32294   6
  -2  -6  -9 77.9210 4.53504   9
  -2  -6  -9 81.6262 4.62834   7
  -2  -6  -9 86.6366 5.12333   4
   2   6  -9 81.0297 6.55527   2
  -2   6  -9 92.2585 6.49003   6
   2  -6  -9 84.0737 4.95556   4
  -3  -6  -9 169.921 9.12255   7
   3   6  -9 162.712 11.2353   6
  -3  -6  -9 181.289 9.19835   4
  -3  -6  -9 173.241 8.96007   9
   3  -6   9 179.371 8.62994   3
  -3   6  -9 196.421 12.7338   2
  -3   6  -9 176.936 11.3944   6
   4   6  -9 31.2242 4.79418   1
   4  -6   9 31.5392 2.70272   3
  -4  -6  -9 33.1543 3.01968   4
  -4  -6  -9 30.9091 2.45101   3
  -4  -6  -9 32.5119 2.75949   7
  -4  -6  -9 29.3333 2.66377   9
  -4   6  -9 29.9417 4.35387   2
  -5  -6  -9 -0.2908 1.03229   3
   5  -6   9 0.56022 1.13337   3
  -5  -6  -9 0.31816 0.87122   9
  -5  -6  -9 2.41499 1.43928   4
  -5  -6  -9 0.34091 0.85360   7
   5   6   9 -1.1735 3.19448   2
  -6  -6  -9 5.63600 1.39739   4
   6  -6   9 6.37739 1.65181   7
  -6  -6  -9 4.00324 1.27204   3
  -6  -6  -9 1.94345 1.44432   7
  -7  -6  -9 316.055 14.7405   3
  -7  -6  -9 325.028 16.5744   7
   7  -6   9 327.178 16.7156   7
  -8  -6  -9 41.3771 3.86996   7
   8  -6   9 44.0661 3.82956   7
   8  -6  -9 41.3203 6.32790   1
   9  -6   9 15.0846 2.05212   9
   9  -6   9 8.70945 1.55853   3
   9  -6   9 12.5545 1.90885   7
   9  -6  -9 11.1313 3.14749   1
  10  -6   9 33.7139 2.70454   7
  10  -6   9 29.8494 2.93437   9
  10  -6  -9 23.4785 3.70349   1
  11  -6   9 5.32836 1.27381   9
  11  -6   9 5.80826 1.10249   7
  11  -6  -9 6.06235 2.34542   1
   0   7  -9 -1.6394 2.42222   1
   0   7  -9 0.26899 2.03514   2
   0  -7  -9 -1.0017 0.80382   4
   1   7  -9 130.255 10.5258   1
   1  -7   9 121.989 6.39556   3
  -1  -7  -9 134.637 7.06327   4
   1   7  -9 110.776 9.21278   2
  -1  -7  -9 127.094 6.10867   7
  -1   7  -9 113.195 9.50268   2
  -1   7  -9 114.644 10.0304   1
   1  -7  -9 124.312 6.78462   4
   2   7  -9 1.19192 1.92730   1
   2  -7   9 -0.0755 1.12764   3
  -2  -7  -9 0.04296 0.94735   4
   2   7  -9 1.66106 2.72628   2
  -2  -7  -9 1.12202 0.72811   7
   2  -7  -9 1.46857 1.09103   4
  -3  -7  -9 96.0757 4.97067   3
   3   7  -9 78.7349 8.52833   1
   3  -7   9 83.3348 5.09152   3
  -3  -7  -9 89.9251 5.17421   9
  -3  -7  -9 91.4586 5.18930   7
  -3  -7  -9 93.8783 5.60351   4
   3  -7  -9 95.8759 5.47660   4
   4  -7   9 71.9261 4.44158   3
  -4  -7  -9 70.5774 4.52466   7
   4  -7   9 71.6770 5.54300   7
  -4  -7  -9 69.7093 4.23260   3
  -4  -7  -9 73.5230 4.55807   9
  -4  -7  -9 74.0947 4.76939   4
   5  -7   9 16.6198 2.36771   7
  -5  -7  -9 13.0486 1.86347   9
  -5  -7  -9 15.3736 1.89394   7
  -5  -7  -9 17.2067 1.92729   3
  -5  -7  -9 12.7006 2.08614   4
   5  -7   9 13.5248 1.94264   3
   6  -7   9 6.17125 1.78092   7
  -6  -7  -9 8.70299 1.53228   3
   6  -7   9 5.88213 1.52857   3
  -6  -7  -9 5.63755 1.57254   7
  -6  -7  -9 6.15204 1.68951   4
   7  -7   9 0.74137 1.08994   7
   7  -7   9 -0.2231 1.21960   3
  -7  -7  -9 1.37184 1.10781   3
  -7  -7  -9 0.67235 1.01726   7
   7  -7   9 1.66574 1.66391   9
  -8  -7  -9 17.1162 2.31057   7
   8  -7   9 18.3253 2.03997   3
   8  -7   9 16.3298 2.38106   9
   8  -7   9 17.4464 2.27765   7
   9  -7   9 -0.5355 0.89809   7
   9  -7   9 0.22968 1.08554   9
  -9  -7  -9 0.64034 0.94006   7
  10  -7   9 16.4909 1.82878   9
  10  -7   9 15.6827 1.61284   7
 -10  -7  -9 16.7037 1.99163   7
  11  -7   9 0.78263 0.58031   7
  11  -7   9 0.63020 0.75472   9
   0   8  -9 227.495 16.9107   1
   1   8  -9 9.92216 3.63686   1
  -1  -8  -9 5.67101 1.58066   4
  -1  -8   9 11.1152 1.91944   4
   1  -8  -9 6.45996 1.54969   4
  -1   8  -9 6.16440 3.34072   1
  -2  -8  -9 73.8157 4.93400   4
  -2  -8  -9 80.4264 4.00788   7
   2  -8   9 69.3123 4.31403   3
   2  -8  -9 74.3627 4.78926   4
   3  -8   9 42.8107 3.23321   3
   3  -8   9 38.1078 3.36956   7
  -3  -8  -9 40.3671 3.50444   4
  -3  -8  -9 40.2992 3.01209   3
  -3  -8  -9 41.8107 2.80340   7
   3  -8  -9 38.9709 3.27166   4
   4  -8   9 -2.1110 1.31293   7
  -4  -8  -9 0.37813 0.84145   7
  -4  -8  -9 1.09882 1.11163   3
   4  -8   9 1.58587 1.26126   3
  -4  -8  -9 1.16557 1.48970   4
   5  -8   9 1.70246 1.30836   3
   5  -8   9 3.72355 1.71169   9
  -5  -8  -9 -0.0717 1.11150   3
   5  -8   9 0.54640 1.49829   7
  -5  -8  -9 -1.4619 1.21517   4
  -5  -8  -9 3.49239 1.16187   7
  -6  -8  -9 77.7188 4.49260   3
   6  -8   9 78.8177 5.25591   9
  -6  -8  -9 77.7800 5.06040   4
   6  -8   9 81.1011 5.07231   7
   6  -8   9 74.7956 4.66471   3
  -6  -8  -9 81.5338 4.82550   7
   7  -8   9 41.9066 3.24688   7
  -7  -8  -9 42.3531 3.34111   7
   7  -8   9 41.3673 3.26581   9
   7  -8   9 46.2582 3.38705   4
   7  -8   9 41.7831 3.15002   3
  -7  -8  -9 43.7746 2.79196   3
  -8  -8  -9 1.58164 0.93759   7
   8  -8   9 0.61276 0.74928   7
   8  -8   9 -0.4003 1.29922   9
   8  -8   9 0.15274 1.06097   3
  -9  -8  -9 -0.0973 1.20394   7
   9  -8   9 0.04944 0.81779   7
   9  -8   9 0.63116 0.79658   9
 -10  -8  -9 10.7234 1.31447   7
  10  -8   9 8.19596 0.80818   7
  10  -8   9 9.85169 1.13103   9
   0   9  -9 -0.3652 2.10756   1
   0  -9   9 -0.5438 1.09272   4
   0  -9  -9 0.18896 1.11964   4
  -1  -9  -9 126.477 7.29165   4
   1  -9   9 131.433 7.32885   4
   1  -9   9 135.130 7.78012   7
   1  -9  -9 125.865 7.20499   4
  -1  -9   9 136.729 7.27633   4
  -1   9  -9 130.274 11.2957   1
  -2  -9  -9 94.1891 5.79189   4
   2  -9   9 90.9517 6.14578   7
  -2  -9  -9 95.3039 4.96558   3
   2  -9   9 85.6043 5.63486   4
   2  -9  -9 97.8081 5.64892   4
  -2   9  -9 104.171 8.81954   1
  -3  -9  -9 3.83244 1.18887   3
   3  -9   9 2.35710 1.33130   9
   3  -9   9 1.94073 1.25974   4
  -3  -9  -9 2.61583 1.49003   4
   3  -9   9 2.38997 1.14796   7
  -3  -9  -9 3.79699 0.50208   7
   3  -9   9 3.32407 1.27510   3
  -3   9  -9 5.52847 3.56721   1
   3  -9  -9 3.39490 1.42243   4
   4  -9   9 32.0329 2.60043   3
   4  -9   9 33.1980 2.97715   7
   4  -9   9 32.8117 3.12756   4
   4  -9   9 38.8210 3.49346   9
  -4  -9  -9 42.0614 3.41341   4
  -4  -9  -9 40.7619 2.80093   3
  -4  -9  -9 36.9275 2.33938   7
  -5  -9  -9 -0.4176 1.19934   4
  -5  -9  -9 -0.2025 0.66577   3
   5  -9   9 -0.2124 0.90616   9
   5  -9   9 1.40979 1.08171   3
   5  -9   9 0.87970 1.09901   4
  -5  -9  -9 -0.1497 0.73618   7
   5  -9   9 -0.6003 1.22344   7
  -6  -9  -9 84.0569 4.41657   3
   6  -9   9 85.1722 5.14348   9
   6  -9   9 79.2760 4.90115   4
   6  -9   9 86.4165 5.02118   7
   6  -9   9 79.8302 4.57217   3
  -6  -9  -9 78.6703 4.59867   7
  -7  -9  -9 3.73978 1.05175   7
   7  -9   9 0.44710 0.70840   7
   7  -9   9 3.13394 1.30206   4
  -7  -9  -9 2.38793 0.80275   3
   7  -9   9 1.84291 1.00990   9
   8  -9   9 11.9944 1.37184   9
  -8  -9  -9 9.08783 1.16831   7
   8  -9   9 8.39874 0.99781   7
  -9  -9  -9 24.7985 1.74725   7
   0 -10  -9 10.5190 1.82659   4
   0 -10   9 12.9357 1.93091   7
   0 -10   9 14.1213 1.95323   4
   1 -10   9 1.95433 1.27980   4
  -1 -10  -9 1.49529 1.14271   4
   1 -10   9 -0.1927 1.30084   7
  -1 -10   9 -0.3179 1.39419   7
  -1 -10   9 -0.7223 1.11226   4
   1 -10  -9 0.71116 1.11981   4
   2 -10   9 16.2761 2.02499   7
   2 -10   9 12.7169 1.71059   9
  -2 -10  -9 12.5499 1.59818   3
   2 -10   9 13.1621 1.83185   4
  -2 -10  -9 13.3102 1.77667   4
  -2  10  -9 15.3494 3.78807   1
   2 -10  -9 14.3697 1.92685   4
   3 -10   9 107.531 5.94563   7
  -3 -10  -9 99.1115 5.23502   3
  -3 -10  -9 100.336 5.79003   4
   3 -10   9 100.445 6.06841   9
   3 -10   9 109.059 5.93912   4
   3 -10  -9 97.9023 5.72056   4
  -4 -10  -9 0.99080 1.03444   3
   4 -10   9 1.81335 1.10423   4
   4 -10   9 2.19800 1.12441   7
   4 -10   9 3.77179 1.48370   9
  -4 -10  -9 1.86528 1.35952   4
  -4  10  -9 -1.0226 2.08204   1
  -5 -10  -9 176.377 9.47058   4
   5 -10   9 211.826 9.71485   9
   5 -10   9 188.379 9.67969   7
  -5 -10  -9 198.017 8.97460   3
   5 -10   9 179.508 9.40786   4
  -5  10  -9 188.142 14.3439   1
   6 -10   9 153.255 7.72724   7
  -6 -10  -9 158.505 7.23374   3
   6 -10   9 149.108 7.75643   9
   7 -10   9 13.8749 1.47302   9
   7 -10   9 16.9588 1.02501   7
  -7  10  -9 11.2337 2.82888   1
   0 -11   9 0.74814 1.08006   4
   0 -11   9 -0.8657 1.18180   7
   0 -11  -9 -0.1662 0.99777   4
   0 -11   9 1.16699 1.49898   9
   1 -11   9 3.63853 1.15159   9
  -1 -11  -9 3.93973 1.02319   4
   1 -11   9 3.87929 1.23456   7
   1 -11   9 5.00678 1.23870   4
  -1 -11  -9 5.14291 1.10439   3
   1 -11  -9 4.88854 1.30988   4
  -1 -11   9 9.10732 1.45169   7
  -2 -11  -9 30.8921 2.24509   3
   2 -11   9 28.5507 2.58397   4
   2 -11   9 28.5246 2.71715   9
   2 -11   9 30.0949 2.43403   7
  -2 -11  -9 26.5462 2.55680   4
  -2 -11   9 29.2120 2.52671   7
   3 -11   9 8.81189 1.28704   7
   3 -11   9 7.94513 1.46949   9
  -3 -11  -9 10.4998 1.19125   3
  -3 -11   9 13.1446 1.78415   7
   4 -11   9 37.0094 2.40674   9
  -4 -11  -9 29.2876 2.14845   3
   4 -11   9 33.5829 2.08027   7
  -5 -11  -9 19.4387 1.47193   3
   5 -11   9 18.6954 1.59832   9
   0   0  10 55.1306 4.93609   2
   0   0 -10 49.4195 3.54537   5
   0   0 -10 54.3982 4.02992   8
  -1   0 -10 1518.83 75.9046   5
   1   0 -10 1632.35 79.8662   8
   1   0 -10 1526.14 75.9615   5
  -1   0 -10 1546.61 80.1264   8
   2   0 -10 62.8717 4.07181   6
   2   0 -10 59.2028 3.86785   5
   2   0  10 51.6238 4.96545   2
  -2   0 -10 61.8894 3.86896   5
  -2   0 -10 52.7474 4.46999   8
   2   0 -10 55.1396 3.88976   8
  -3   0 -10 207.009 12.6553   8
   3   0 -10 209.418 11.3843   5
   3   0 -10 216.790 12.3232   6
   3   0 -10 217.154 11.5949   8
   3   0  10 229.632 13.8325   2
  -3   0 -10 194.262 11.1797   5
   4   0 -10 138.485 8.52558   6
   4   0  10 146.904 9.74100   2
   4   0 -10 147.651 7.87562   5
   4   0 -10 127.946 7.33087   8
  -4   0 -10 126.432 9.03834   8
   5   0 -10 22.3822 2.69536   6
  -5   0 -10 23.5143 3.30354   8
   5   0  10 20.0725 3.15769   2
   5   0 -10 24.4588 2.29722   5
   6   0  10 176.423 11.8703   2
   6   0 -10 178.113 11.1232   6
   7   0 -10 24.7360 3.19353   6
   7   0 -10 29.0407 4.45458   1
   7   0 -10 32.6638 2.66807   7
   8   0 -10 29.3383 2.42710   3
   8   0 -10 23.0919 4.27478   1
   8   0 -10 26.6840 2.51071   7
   9   0 -10 7.71658 3.64780   1
   9   0 -10 16.3360 1.90708   3
  10   0 -10 71.3202 4.31961   7
  10   0 -10 61.9441 7.74898   1
  10   0 -10 76.4442 4.49663   3
  11   0 -10 89.8958 8.28869   1
  11   0 -10 82.8258 4.71648   7
  11   0 -10 92.2991 5.17115   3
  11   0 -10 90.3008 5.12227   9
  12   0 -10 60.4121 3.64034   9
  12   0 -10 56.6607 6.22440   1
  12   0 -10 60.0921 3.85745   3
  13   0 -10 1.25367 2.18171   1
  13   0 -10 1.17372 1.19356   3
  13   0 -10 1.36878 0.61953   9
   0  -1 -10 -0.0993 0.54313   5
   0  -1  10 1.52834 1.15783   2
   0  -1 -10 0.29720 0.68553   8
   0   1 -10 -0.3060 0.90913   8
   0   1 -10 -0.5916 0.55319   5
   1   1 -10 149.320 9.23900   8
   1  -1  10 150.853 10.1763   2
  -1  -1 -10 152.181 8.43585   5
  -1  -1 -10 138.330 8.86876   8
   1   1 -10 158.538 9.02617   6
   1  -1 -10 153.148 8.40391   8
  -1   1 -10 165.572 9.57921   8
  -1   1 -10 157.045 8.45125   5
   1  -1 -10 167.090 8.53277   5
  -1  -1  10 136.068 9.96387   2
   2   1 -10 4.75543 1.39158   8
  -2  -1 -10 3.82934 1.00088   5
  -2  -1 -10 5.08107 1.36938   8
   2   1 -10 3.77513 1.01411   6
   2  -1  10 3.28337 1.49148   2
   2  -1 -10 4.16372 0.98565   5
  -2   1 -10 3.82271 0.91798   5
  -2   1 -10 5.66385 1.53483   8
   2   1  10 5.18996 1.84326   2
  -2  -1  10 4.44665 1.54610   2
   3   1 -10 5.98432 1.37466   8
  -3  -1 -10 8.69078 1.84951   8
  -3  -1 -10 8.19119 1.35546   5
   3   1 -10 5.72247 1.25785   6
   3  -1  10 7.12659 1.82013   2
  -3   1 -10 6.45651 1.97600   8
   3  -1 -10 6.72856 1.27629   5
  -3   1 -10 6.86309 1.16566   5
   3   1  10 7.67580 2.16310   2
  -4  -1 -10 0.87785 0.69961   5
   4   1 -10 0.83357 0.84033   8
  -4  -1 -10 -1.1354 1.09711   8
   4   1 -10 -0.3797 0.66094   6
   4  -1  10 0.61771 1.12944   2
   4  -1 -10 -0.3062 0.72924   6
   4  -1 -10 -0.3102 0.88539   5
  -4   1 -10 0.69387 1.61636   8
   4   1  10 2.53758 1.74203   2
   5  -1  10 100.143 7.28754   2
   5   1 -10 98.9120 6.04968   5
   5   1 -10 92.8424 6.66357   6
   5  -1 -10 96.4874 5.89435   5
   5  -1 -10 98.6353 6.61209   6
   5   1  10 104.570 7.80108   2
   6   1 -10 6.31062 1.39641   5
   6  -1  10 6.71958 1.71539   2
   6   1 -10 5.17265 1.80486   6
   6  -1 -10 4.67706 1.67491   6
   6   1  10 5.39494 2.12304   2
   7   1 -10 -0.2865 1.14306   7
   7   1 -10 0.65900 1.66582   1
   7   1 -10 2.95979 1.07865   3
   7   1 -10 3.01939 1.54269   6
   7   1  10 -0.2893 2.45697   2
   7  -1 -10 2.02612 1.29376   6
   7  -1 -10 0.08835 0.66635   7
   7  -1 -10 0.55293 1.64853   1
   8   1 -10 14.6713 2.10721   7
   8   1 -10 22.0026 2.15076   3
   8   1 -10 15.0200 3.79039   1
   8  -1 -10 17.8559 4.04044   1
   9   1 -10 2.59496 2.98452   1
   9   1 -10 4.14348 1.39061   7
   9   1 -10 1.87049 1.18688   3
   9  -1 -10 3.20206 0.97528   7
   9  -1 -10 1.85904 2.90628   1
  10   1 -10 2.70429 2.39838   1
  10   1 -10 2.06089 1.24469   3
  10   1 -10 3.35333 1.46818   7
  10  -1 -10 -2.3376 2.96047   1
  10  -1 -10 1.04919 1.09594   3
  10  -1 -10 2.04740 0.66602   7
  11   1 -10 6.47249 1.37417   7
  11   1 -10 3.51865 3.35842   1
  11   1 -10 5.68828 1.56768   3
  11  -1 -10 5.38487 1.07765   9
  11  -1 -10 5.68943 3.32411   1
  11  -1 -10 5.63940 1.19588   3
  12   1 -10 0.50621 1.18205   3
  12   1 -10 0.68359 2.29906   1
  12   1 -10 -0.5226 0.62694   7
  12   1 -10 -0.8131 0.68399   9
  12  -1 -10 1.08282 1.02390   3
  12  -1 -10 1.10043 2.28204   1
  12  -1 -10 0.02085 0.53493   9
  13   1 -10 0.34297 0.81925   9
  13   1 -10 1.22159 2.05952   1
  13   1 -10 -0.0084 1.03504   3
  13  -1 -10 1.72911 2.75564   1
  13  -1 -10 0.34305 1.17673   3
   0   2 -10 104.276 6.30819   6
   0  -2 -10 99.0048 5.29478   8
   0  -2  10 102.605 7.28267   2
   0  -2 -10 102.023 5.90804   5
   0   2 -10 89.3225 6.78097   8
  -1  -2 -10 1.94030 0.69373   8
   1   2 -10 2.24183 1.29492   8
   1   2 -10 2.71210 1.01497   6
  -1  -2 -10 3.27613 0.85412   5
   1  -2  10 2.18744 1.05003   2
   1  -2 -10 3.70037 0.89713   5
  -1  -2  10 4.04481 1.53246   2
  -1   2 -10 3.46263 1.27055   8
  -2  -2 -10 22.0982 2.14448   5
   2   2 -10 24.7621 3.15176   8
  -2  -2 -10 24.4803 2.41410   8
   2  -2  10 24.2939 2.76224   2
   2   2 -10 24.6681 2.39321   6
  -2   2 -10 27.2623 2.22923   5
  -2   2 -10 25.8638 3.35012   8
  -2  -2  10 23.2524 3.18840   2
   2  -2 -10 24.7320 2.17240   5
  -3  -2 -10 4.05860 1.31805   8
   3   2 -10 5.89189 1.47016   6
  -3  -2 -10 5.10151 1.12743   5
   3  -2  10 5.51701 1.58002   2
   3   2 -10 3.30101 1.48298   8
   3  -2 -10 4.83479 1.00146   5
   3   2  10 5.51112 2.10718   2
  -3  -2  10 4.72520 1.80431   2
  -4  -2 -10 1.86414 1.33530   8
  -4  -2 -10 0.79983 0.84476   5
   4   2 -10 0.24959 0.85465   6
   4  -2  10 1.92206 1.58933   2
  -4  -2  10 0.19150 1.33669   2
   4  -2 -10 3.03532 0.85915   5
   4   2  10 0.89306 1.64242   2
  -4   2 -10 2.33150 1.12885   2
   5   2 -10 2.51488 1.25650   6
   5   2  10 2.26287 1.94982   2
  -5  -2  10 2.32717 1.93618   2
   5  -2 -10 1.33154 0.95339   6
   5  -2 -10 0.98239 1.02368   5
  -5   2 -10 2.46781 1.40807   2
   6   2 -10 90.9944 6.65408   6
   6  -2 -10 88.4936 6.45061   6
  -6  -2  10 93.8063 7.71767   2
   6   2  10 86.9530 7.78466   2
   7   2 -10 0.09202 2.53843   1
   7   2 -10 0.68937 0.70440   3
   7   2 -10 -1.7666 1.13270   7
   7  -2 -10 0.07880 1.30952   6
   7  -2 -10 0.54047 0.51454   7
   7   2  10 0.58278 2.08484   2
   7  -2 -10 0.45997 1.65627   1
  -7   2 -10 -1.2103 1.61853   2
  -7  -2  10 -0.7000 2.24544   2
   8   2 -10 63.1708 4.00381   3
   8   2 -10 61.8144 6.68880   1
   8   2 -10 57.1007 4.36456   7
   8  -2 -10 63.1654 7.18992   1
   9   2 -10 34.5224 3.26064   7
   9   2 -10 26.9386 4.92857   1
   9   2 -10 29.4407 2.76553   3
   9  -2 -10 36.6932 5.24084   1
  10   2 -10 -0.0803 1.18000   3
  10   2 -10 0.61308 2.30897   1
  10  -2 -10 2.11314 3.09575   1
  10  -2 -10 1.50061 0.72775   9
  11   2 -10 1.56069 1.34477   7
  11   2 -10 1.17270 1.28288   3
  11   2 -10 6.50061 3.37109   1
  11  -2 -10 -1.5380 2.91720   1
  11  -2 -10 1.38559 0.45970   9
  11  -2 -10 0.12092 0.72817   3
  12   2 -10 37.4190 4.84082   1
  12   2 -10 35.7729 2.92216   3
  12   2 -10 34.1093 2.60705   7
  12   2 -10 43.5225 3.29151   9
  12  -2 -10 36.8646 2.81997   3
  12  -2 -10 41.8391 5.25003   1
  13   2 -10 0.49277 0.72681   9
  13  -2 -10 2.26721 0.89440   3
  13  -2 -10 3.79191 2.83457   1
   0  -3 -10 0.23599 0.63644   5
   0   3 -10 0.34675 1.33982   8
   0   3 -10 -0.2451 0.77325   6
   0  -3  10 -0.5403 0.93362   2
   1   3 -10 0.88038 0.77133   6
   1  -3  10 0.63215 1.05036   2
  -1  -3 -10 0.02821 0.66634   5
   1   3 -10 -2.0278 1.19831   8
  -1   3 -10 0.38073 1.01357   2
  -1   3 -10 1.17090 1.11261   8
  -1  -3  10 0.84036 1.04198   2
  -1   3 -10 0.63687 0.69948   6
   1  -3 -10 -0.1219 0.80560   5
  -2  -3 -10 68.2767 4.43739   8
   2   3 -10 68.0470 5.02614   6
  -2  -3 -10 70.3137 4.25062   4
   2  -3  10 78.2485 5.63333   2
  -2  -3 -10 72.2454 4.62244   5
   2   3 -10 70.6522 5.81245   8
  -2  -3  10 69.5847 5.76704   2
   2  -3 -10 70.6400 4.58101   5
  -2   3 -10 71.1806 4.94958   6
   3   3 -10 25.0334 3.50826   8
  -3  -3 -10 32.5480 2.66362   5
   3   3 -10 32.4054 3.06062   6
  -3  -3 -10 31.9762 2.77153   4
  -3  -3 -10 26.9635 2.87732   8
   3  -3  10 31.6792 3.05854   2
   3  -3 -10 34.5215 2.70130   5
  -3   3 -10 32.8749 3.34885   2
  -3  -3  10 30.1717 3.42305   2
   4   3 -10 4.32051 1.40083   6
  -4  -3 -10 4.18981 1.18142   4
   4   3  10 3.72219 2.16495   2
  -4  -3  10 3.14878 1.54854   2
  -4   3 -10 6.12108 1.67631   2
   4  -3 -10 1.91196 1.00337   5
   5   3 -10 12.1224 2.33792   6
   5   3  10 16.0021 3.58253   2
  -5   3 -10 12.2613 2.50524   2
  -5  -3  10 11.4869 2.62558   2
   6   3 -10 32.2828 3.46344   7
  -6  -3 -10 25.7141 2.12527   3
   6   3 -10 21.8980 4.26456   1
   6   3 -10 25.2684 2.12362   3
   6   3 -10 21.6755 3.17650   6
  -6  -3  10 25.0545 3.90172   2
  -6   3 -10 25.7999 3.62917   2
   6   3  10 27.1448 4.63623   2
   7   3 -10 36.3345 2.72181   3
   7   3 -10 44.6449 4.16499   7
   7   3 -10 38.9918 5.50428   1
   7  -3 -10 39.8115 5.32571   1
  -7  -3  10 31.7854 4.68139   2
  -7   3 -10 37.5654 4.69181   2
   7   3  10 32.4123 5.00584   2
   8   3 -10 22.5934 3.11212   7
   8   3 -10 19.8648 2.24412   3
   8   3 -10 21.5956 4.27124   1
   8  -3 -10 15.4974 4.01353   1
   9   3 -10 215.147 11.1354   3
   9   3 -10 247.627 12.7835   7
   9   3 -10 239.377 17.4921   1
   9  -3 -10 233.979 17.0481   1
  10   3 -10 1.11950 3.25561   1
  10   3 -10 1.57182 1.07394   3
  10  -3 -10 1.66957 3.15048   1
  11   3 -10 3.80574 3.06410   1
  11   3 -10 1.56970 1.27880   3
  11   3 -10 3.12069 1.31642   7
  11  -3 -10 2.63065 0.97034   3
  11  -3 -10 3.33810 2.52128   1
  12  -3  10 34.8825 3.16491   7
  12   3 -10 38.5632 2.78623   7
  12  -3 -10 32.2819 2.48407   3
  12  -3 -10 42.2521 5.13131   1
  13   3 -10 0.34579 0.53264   7
  13  -3 -10 0.50946 1.59151   1
  13  -3 -10 -0.0086 0.57014   3
   0   4 -10 84.4962 5.96223   6
   0  -4  10 82.6825 6.31116   2
   0  -4 -10 83.2200 5.25808   5
   0   4 -10 82.8107 5.96979   2
  -1  -4 -10 51.9525 3.82410   5
   1   4 -10 55.0392 4.33694   6
   1  -4  10 56.2257 4.45980   2
  -1  -4 -10 53.2681 3.52143   4
  -1  -4  10 57.6163 4.78304   2
  -1   4 -10 55.2664 4.60828   2
   1  -4 -10 56.1076 3.87013   5
  -1   4 -10 53.1457 4.26489   6
   2   4 -10 144.711 10.0342   8
  -2  -4 -10 143.717 8.26824   5
  -2  -4 -10 137.538 7.46033   4
   2   4 -10 146.094 9.19201   6
  -2  -4  10 134.122 9.64562   2
   2  -4 -10 144.652 8.18917   5
  -2   4 -10 152.397 9.19306   6
   3   4 -10 11.6131 2.14774   6
  -3  -4 -10 11.4907 1.65477   4
  -3   4 -10 13.7185 2.66848   2
   3  -4 -10 14.0343 1.95975   5
  -3  -4  10 14.4339 2.66713   2
  -3   4 -10 13.4496 2.20872   6
   4   4 -10 22.2810 3.04734   6
  -4  -4 -10 29.8018 2.55010   4
  -4   4 -10 26.3914 3.63276   2
  -4  -4  10 26.7989 3.51062   2
   4  -4 -10 24.9494 2.63464   5
  -5  -4 -10 11.5178 1.33772   3
   5   4 -10 8.02482 2.15686   6
  -5  -4 -10 8.36755 1.52508   4
  -5  -4 -10 5.45961 1.54896   7
  -5  -4  10 9.54499 2.42741   2
  -5   4 -10 5.12165 2.27922   2
   5   4  10 13.1620 3.61835   2
  -6  -4 -10 111.182 6.80670   7
   6   4 -10 107.445 5.91609   3
   6   4 -10 116.924 9.99299   1
  -6  -4 -10 112.769 5.75678   3
  -6   4 -10 101.559 8.58341   2
   6   4  10 104.398 9.55805   2
  -6  -4  10 117.494 8.67134   2
  -7  -4 -10 129.504 6.59690   3
   7   4 -10 127.216 6.76983   3
   7   4 -10 133.958 11.3896   1
   7  -4 -10 139.371 11.1846   1
   8   4 -10 -0.7431 3.13204   1
   8   4 -10 -0.0677 1.19424   3
   8  -4 -10 3.22565 2.43540   1
   9   4 -10 166.881 13.4387   1
   9   4 -10 166.727 9.60887   7
   9  -4 -10 161.036 12.9205   1
  10  -4  10 -0.7738 1.59397   7
  10   4 -10 -0.4217 1.02574   7
  10  -4 -10 0.74900 3.22770   1
  11   4 -10 84.3454 5.68781   7
  11  -4  10 82.4467 5.56498   7
  11  -4 -10 82.7463 7.58136   1
  12  -4  10 5.19343 1.65758   7
  12   4 -10 7.30835 1.39638   7
  12  -4 -10 4.72749 0.90226   3
  12  -4 -10 5.95410 2.43786   1
   0  -5 -10 -0.4199 0.82715   4
   0   5 -10 0.63641 1.60803   2
   0   5 -10 0.11310 0.91558   6
  -1  -5 -10 312.031 14.5722   4
   1   5 -10 307.683 17.9258   6
   1  -5 -10 297.539 14.4444   4
   1  -5 -10 291.149 16.0716   5
  -1   5 -10 312.126 18.7899   2
  -1   5 -10 311.072 17.8891   6
  -2  -5 -10 48.6249 3.66793   4
   2   5 -10 55.4914 4.69763   6
  -2   5 -10 57.3478 4.83562   6
   2  -5 -10 56.9228 4.01556   5
  -2  -5  10 61.3536 4.92008   2
   2  -5 -10 54.4764 3.65761   4
  -3  -5 -10 3.92374 1.15335   4
   3   5 -10 4.56656 1.53927   6
  -3  -5 -10 5.18286 1.09757   7
  -3  -5  10 2.62522 1.60774   2
  -3   5 -10 2.44772 1.43586   6
  -3   5 -10 4.27610 2.09426   2
   3  -5 -10 3.71452 1.15960   5
  -4  -5 -10 4.56076 1.23823   7
   4   5 -10 1.16251 1.83999   1
   4   5 -10 0.66127 1.25670   6
  -4  -5 -10 0.85658 1.16927   4
  -4  -5 -10 2.72284 0.99332   3
  -4   5 -10 1.88542 1.38409   6
  -4  -5  10 1.50001 2.11981   2
  -4   5 -10 2.87590 2.09400   2
  -5  -5 -10 398.818 18.8183   7
  -5  -5 -10 368.893 17.7917   4
  -5  -5 -10 397.903 17.0414   3
  -5  -5  10 380.932 22.7149   2
   5   5  10 408.361 24.7477   2
  -5   5 -10 305.186 22.8455   2
  -6  -5 -10 71.0145 4.77836   4
  -6  -5 -10 71.5268 4.97148   7
   6   5 -10 80.2061 8.16345   1
  -6  -5 -10 69.3093 4.05245   3
  -7  -5 -10 357.679 15.6359   3
   7   5 -10 342.123 23.8208   1
  -7  -5 -10 328.067 17.4227   7
   8  -5 -10 43.8709 5.46470   1
   9  -5  10 -1.0936 1.22277   7
   9  -5 -10 3.27920 2.71895   1
  10   5 -10 1.83924 1.71720   7
  10  -5  10 2.78909 1.32103   7
  10  -5 -10 1.25748 2.44585   1
  11   5 -10 2.92749 1.87322   7
  11  -5  10 5.29663 1.62137   7
  11  -5 -10 1.53606 3.40571   1
  12  -5  10 7.14837 1.08644   7
  12   5 -10 4.67391 1.22787   7
  12  -5 -10 3.52632 2.04058   1
   0   6 -10 18.5541 2.81453   6
   0  -6 -10 19.4133 2.12056   4
   0   6 -10 18.2742 3.54452   2
   0   6 -10 17.4098 3.56839   1
   1   6 -10 7.13873 2.84050   1
  -1  -6 -10 9.29933 1.03567   7
   1   6 -10 6.16935 1.87526   6
  -1  -6 -10 6.18567 1.38007   4
  -1   6 -10 7.01318 1.82403   6
  -1   6 -10 8.75380 2.58448   2
   1  -6 -10 7.59794 1.56993   4
  -1   6 -10 8.64889 2.51876   1
   2   6 -10 22.4147 3.81169   1
  -2  -6 -10 26.3547 2.01457   7
   2   6 -10 18.3976 2.95724   6
  -2  -6 -10 22.9768 2.38044   4
   2  -6 -10 24.4454 2.31196   4
  -2   6 -10 21.7889 3.02524   6
  -2   6 -10 28.2390 4.04768   2
  -3  -6 -10 98.2711 5.43269   7
  -3  -6 -10 101.209 5.77453   4
   3   6 -10 84.4936 8.74074   1
  -4  -6 -10 175.069 9.48641   7
   4   6 -10 190.597 14.2145   1
  -4  -6 -10 181.446 9.52355   4
  -4  -6 -10 176.937 8.66733   3
  -5  -6 -10 77.1481 5.09868   4
  -5  -6 -10 81.7899 5.08537   7
   5   6 -10 78.6665 7.59448   1
  -5  -6 -10 77.7012 4.38843   3
   5  -6  10 77.0949 4.63148   3
   6  -6  10 132.781 6.77658   3
  -6  -6 -10 126.234 7.38425   7
  -6  -6 -10 128.410 7.38835   4
  -6  -6 -10 121.500 6.52814   3
   7  -6  10 -1.5020 1.63062   7
  -7  -6 -10 0.15507 0.84326   7
  -7  -6 -10 1.63061 1.09122   3
  -8  -6 -10 112.710 6.91181   7
   8  -6  10 121.289 7.24978   7
  -9  -6 -10 3.00166 1.65550   7
   9  -6  10 6.48189 1.50596   7
   9  -6 -10 0.24208 2.34477   1
  10  -6  10 45.9636 3.41123   9
  10  -6  10 44.3752 3.31887   7
  10  -6 -10 44.4877 5.09235   1
  11   6 -10 14.2552 2.46357   7
  11  -6  10 13.5105 1.71555   7
  11  -6  10 13.8584 1.76615   9
   0  -7 -10 0.13258 0.93909   4
   0   7 -10 2.23871 2.22417   1
   0   7 -10 3.95153 2.46555   2
  -1  -7 -10 49.1919 3.68068   4
   1   7 -10 43.6377 5.58952   1
  -1   7 -10 53.3487 6.53070   1
   1  -7 -10 45.6288 3.47147   4
   2   7 -10 23.7376 3.98088   1
  -2  -7 -10 25.1820 2.67709   4
  -2  -7 -10 23.5082 1.86749   7
   2  -7 -10 21.2760 2.53049   4
  -3  -7 -10 1313.31 57.5941   3
  -3  -7 -10 1343.90 62.5384   7
   3   7 -10 1323.45 83.2300   1
  -3  -7 -10 1363.76 59.3263   4
  -4  -7 -10 20.5048 2.44921   4
   4   7 -10 24.8184 4.28770   1
   4  -7  10 22.7040 2.38687   3
  -4  -7 -10 26.2501 2.37225   7
  -4  -7 -10 25.2637 2.27712   3
  -5  -7 -10 200.574 10.4624   4
  -5  -7 -10 212.256 9.75931   3
  -5  -7 -10 206.745 10.6249   7
   5  -7  10 189.263 9.74240   3
   5  -7  10 201.426 11.3759   7
   6  -7  10 -1.4334 1.12939   3
   6  -7  10 1.99845 1.31660   7
  -6  -7 -10 -0.5563 1.21843   4
  -6  -7 -10 0.04838 1.14741   7
  -6  -7 -10 0.34816 1.14037   3
  -7  -7 -10 15.7905 2.06130   7
   7  -7  10 20.4790 2.41865   7
  -7  -7 -10 15.2623 1.80383   3
  -8  -7 -10 12.3384 1.80282   7
   8  -7  10 16.3868 2.06854   9
   8  -7  10 15.0514 2.00781   7
   9  -7  10 16.5148 1.91659   7
   9  -7  10 15.5071 1.93151   9
  -9  -7 -10 11.4664 1.86471   7
  10  -7  10 10.5475 1.67791   9
 -10  -7 -10 7.34434 1.47830   7
  10  -7  10 12.2662 1.30846   7
   0  -8 -10 0.04797 1.30445   4
   0   8 -10 2.18832 2.99172   1
   1   8 -10 30.0653 5.15637   1
  -1  -8 -10 41.2797 3.52049   4
   1  -8 -10 51.0514 3.59716   4
  -1   8 -10 51.0630 6.52697   1
  -2  -8 -10 7.87040 1.70488   4
   2   8 -10 7.07670 3.62103   1
   2  -8 -10 12.4713 1.88250   4
  -2   8 -10 16.8687 3.62588   1
  -3  -8 -10 69.8351 3.78126   7
  -3  -8 -10 64.9720 4.00639   3
  -3  -8 -10 65.1898 4.61902   4
  -4  -8 -10 30.4098 2.37268   7
  -4  -8 -10 35.6334 3.29420   4
  -4  -8 -10 32.6030 2.65741   3
   4  -8  10 28.5865 2.90545   7
  -5  -8 -10 94.0232 5.28980   3
   5  -8  10 97.8290 6.17058   7
  -5  -8 -10 106.333 6.09421   4
  -5  -8 -10 106.359 5.75995   7
  -6  -8 -10 56.7192 3.60288   3
  -6  -8 -10 58.5191 4.17391   4
  -6  -8 -10 59.0282 3.83903   7
   6  -8  10 54.3008 4.21599   7
   6  -8  10 54.4693 4.34313   9
   7  -8  10 1.38649 1.14266   9
   7  -8  10 3.88803 1.47711   7
   7  -8  10 2.01122 1.13431   4
  -7  -8 -10 2.10063 0.93718   7
  -7  -8 -10 1.62252 1.02833   3
   8  -8  10 3.49457 1.19529   7
  -8  -8 -10 3.99707 0.97813   7
   8  -8  10 3.89374 1.47732   9
   9  -8  10 9.60030 1.34778   9
   9  -8  10 9.22181 1.12806   7
  -9  -8 -10 3.33390 1.12806   7
   0  -9 -10 -1.2539 1.19207   4
   0  -9  10 2.29858 1.17143   4
   0   9 -10 1.59070 2.28926   1
   1  -9  10 2.66633 1.07504   4
  -1  -9 -10 1.96244 1.24369   4
   1   9 -10 -0.1873 2.20179   1
  -1   9 -10 -2.4886 3.00029   1
   1  -9 -10 1.24654 1.23428   4
  -1  -9  10 0.92345 1.11635   4
  -2  -9 -10 12.2423 1.91283   4
   2  -9  10 15.3166 2.51078   7
   2  -9  10 12.4892 1.92935   4
  -2  -9 -10 11.9718 1.54678   3
  -2   9 -10 20.3933 4.40053   1
   2  -9 -10 10.5368 1.80177   4
  -3  -9 -10 0.44596 0.80978   4
   3  -9  10 -1.0410 1.41063   7
   3  -9  10 -0.7377 1.03773   4
  -3  -9 -10 -0.1860 0.91494   3
  -3   9 -10 0.09469 2.08916   1
  -4  -9 -10 -1.5832 1.13013   4
   4  -9  10 0.63142 0.83631   4
   4  -9  10 2.08585 1.44431   7
  -4  -9 -10 0.81964 0.38677   7
  -4  -9 -10 2.73695 1.15839   3
  -4   9 -10 -0.1861 3.10075   1
   5  -9  10 135.917 7.47203   9
  -5  -9 -10 121.804 6.57512   7
  -5  -9 -10 132.554 7.17461   4
   5  -9  10 136.381 7.35183   7
  -5  -9 -10 137.052 6.62018   3
   5  -9  10 130.652 7.11545   4
  -6  -9 -10 0.22051 0.98738   3
   6  -9  10 1.22364 0.99132   9
  -6  -9 -10 0.10530 0.66781   7
   6  -9  10 -0.5848 0.77512   7
   6  -9  10 1.59808 1.08864   4
  -7  -9 -10 48.0418 2.90131   7
   7  -9  10 46.3059 3.20722   9
   7  -9  10 47.9076 3.17266   7
  -7  -9 -10 47.9970 2.87254   3
   8  -9  10 1.13141 0.71427   7
  -8  -9 -10 1.25022 0.53610   7
   8  -9  10 0.95376 0.69972   9
  -8   9 -10 1.13117 2.27537   1
   0 -10  10 11.5637 1.81279   7
   0 -10 -10 8.03975 1.63055   4
   0 -10  10 7.01510 1.49726   4
  -1 -10 -10 42.9515 3.13668   4
  -1 -10 -10 43.2713 2.73186   3
   1 -10  10 46.7523 3.33502   4
   1 -10  10 45.3476 3.61026   7
   1 -10 -10 43.4959 3.29496   4
  -1  10 -10 27.2492 4.38648   1
  -2 -10 -10 33.5298 2.77349   4
   2 -10  10 39.3696 2.87481   7
  -2 -10 -10 31.4829 2.45692   3
   2 -10  10 36.2791 2.92916   4
  -2  10 -10 25.5112 4.01571   1
   2 -10 -10 33.6484 2.86646   4
   3 -10  10 30.2414 2.77930   4
  -3 -10 -10 29.5868 2.62646   4
   3 -10  10 31.3331 2.62991   7
   3 -10  10 32.7964 2.80472   9
  -3 -10 -10 33.0741 2.46839   3
  -3  10 -10 38.7539 4.66786   1
  -4 -10 -10 -0.6975 1.12643   4
   4 -10  10 0.68387 0.72989   7
  -4 -10 -10 1.19943 0.74293   3
   4 -10  10 -0.1813 0.96306   4
   4 -10  10 1.69345 1.06881   9
  -4  10 -10 1.31035 2.24439   1
   5 -10  10 10.8309 1.67463   9
  -5 -10 -10 7.43168 1.25556   3
   5 -10  10 8.55616 1.15980   7
  -5  10 -10 11.2128 2.92834   1
  -6 -10 -10 60.9981 3.32900   3
   6 -10  10 73.7101 3.95880   9
   6 -10  10 60.1984 3.49666   7
  -7  10 -10 9.52607 2.28778   1
   0 -11  10 -1.0450 0.76922   7
  -1 -11 -10 17.6782 1.47594   3
   1 -11  10 13.8943 1.83154   7
   1 -11  10 20.5649 2.22012   9
  -1 -11  10 19.2607 2.03895   7
   2 -11  10 40.5334 2.86116   7
  -2 -11 -10 44.8032 2.58805   3
   2 -11  10 47.5262 3.04472   9
  -2 -11  10 46.7865 3.20165   7
   3 -11  10 0.57956 0.87278   7
   3 -11  10 0.23483 0.79485   9
  -3 -11 -10 0.24860 0.91739   3
  -3 -11  10 1.08813 0.95785   7
   4 -11  10 1.57464 0.51658   7
  -4 -11 -10 1.32458 0.79243   3
   0   0  11 0.56246 1.37459   2
   0   0 -11 0.16211 0.57400   5
   0   0 -11 0.19161 0.81504   8
  -1   0 -11 -0.3663 0.73013   5
  -1   0 -11 -0.5091 0.82007   8
   1   0 -11 -0.3758 0.49814   5
   1   0  11 0.48392 1.33431   2
   1   0 -11 -0.0016 0.88275   8
  -2   0 -11 -0.8431 0.71284   5
   2   0 -11 1.11635 0.89826   8
   2   0  11 -0.8359 1.36102   2
  -2   0 -11 -0.5493 0.95468   8
   2   0 -11 0.97483 0.72376   5
   3   0  11 0.84151 1.36533   2
   3   0 -11 -0.3100 0.51786   8
  -3   0 -11 0.63894 1.23049   8
   3   0 -11 0.54908 0.73746   5
  -3   0 -11 -0.3753 0.81890   5
   4   0 -11 0.43710 0.75195   5
   4   0  11 -0.6217 1.43432   2
   4   0 -11 -1.0322 0.95739   6
   5   0  11 -0.7726 1.54046   2
   5   0 -11 -0.6631 0.84860   5
   5   0 -11 -0.2704 1.24941   6
   6   0 -11 0.21510 0.87535   7
   6   0  11 0.94283 1.77450   2
   6   0 -11 -1.0387 1.10165   6
   7   0 -11 -1.4256 0.82921   7
   7   0 -11 1.91222 2.54977   1
   8   0 -11 0.84981 0.93854   7
   8   0 -11 -0.1322 2.71610   1
   8   0 -11 0.47431 0.99008   3
   9   0 -11 -0.4190 0.74338   3
   9   0 -11 -2.0804 2.75183   1
  10   0 -11 -2.5175 2.78391   1
  10   0 -11 0.20103 0.72402   3
  10   0 -11 1.03774 0.72984   7
  11   0 -11 -0.8637 0.74088   3
  11   0 -11 -1.3624 1.98175   1
  11   0 -11 -0.4117 0.94350   9
  12   0 -11 -0.1853 0.46800   9
  12   0 -11 -2.1775 3.28910   1
  12   0 -11 -0.6922 1.14593   3
  13   0 -11 -1.9391 1.78638   1
  13   0 -11 0.04850 0.64253   3
   0  -1 -11 -0.2030 0.73386   8
   0   1 -11 1.21162 0.73654   5
   0  -1  11 0.36324 0.87630   2
   0   1 -11 -0.0368 1.06808   8
   0  -1 -11 -0.1290 0.61974   5
   1  -1  11 183.566 12.4428   2
   1   1 -11 187.622 11.3344   8
  -1  -1 -11 211.895 10.5237   5
   1   1 -11 205.307 10.5814   5
  -1  -1 -11 181.544 10.9301   8
   1  -1 -11 185.729 10.2701   8
  -1  -1  11 183.739 12.4257   2
  -1   1 -11 182.229 11.4921   8
  -1   1 -11 203.200 10.4885   5
   1  -1 -11 186.601 10.4014   5
  -2  -1 -11 113.070 6.29337   5
  -2  -1 -11 104.966 6.83409   8
   2   1 -11 104.663 6.71812   6
   2   1 -11 96.5651 6.75125   8
   2   1 -11 107.707 6.33912   5
   2  -1  11 100.448 7.71261   2
  -2   1 -11 117.417 6.34316   5
   2   1  11 99.5121 7.76679   2
  -2  -1  11 100.455 7.74991   2
   2  -1 -11 104.289 6.23118   5
  -2   1 -11 89.6309 7.12746   8
  -3  -1 -11 12.9010 1.81443   5
   3  -1  11 13.3927 2.60626   2
   3   1 -11 11.4257 1.74532   5
   3   1 -11 13.4552 2.09179   8
   3   1 -11 13.3475 1.93139   6
  -3  -1 -11 8.97260 1.89445   8
   3  -1 -11 13.3273 1.68050   5
   3   1  11 13.1319 2.82915   2
  -3   1 -11 9.91899 1.52647   5
  -3   1 -11 10.9969 2.31420   8
   4   1 -11 88.4802 5.52449   5
   4   1 -11 76.5136 5.81002   6
   4  -1  11 83.0645 6.73792   2
   4   1  11 92.1886 7.31616   2
   4  -1 -11 90.7101 5.44741   5
  -4   1 -11 75.3548 6.43968   8
   5   1 -11 4.23955 1.25905   5
   5   1 -11 6.79226 1.58839   6
   5  -1  11 6.13975 1.98959   2
   5  -1 -11 4.73698 1.70683   6
   5  -1 -11 5.16072 1.33036   5
   5   1  11 8.79937 2.64621   2
   6   1 -11 -1.1805 1.17689   6
   6   1 -11 -0.5508 1.09717   5
   6   1 -11 2.83341 2.27357   1
   6   1 -11 -0.4728 1.00525   7
   6   1  11 1.54774 2.07853   2
   6  -1 -11 0.04171 0.83863   7
   6  -1 -11 0.43086 1.27302   6
   7   1 -11 -0.7083 2.59880   1
   7   1 -11 2.77517 1.05799   3
   7   1 -11 0.06027 1.18452   7
   7  -1 -11 0.37195 1.74644   1
   7  -1 -11 -0.1166 0.65204   7
   7   1  11 2.59604 2.10716   2
   8   1 -11 200.937 10.6978   7
   8   1 -11 207.931 9.82237   3
   8   1 -11 189.312 15.4220   1
   8  -1 -11 198.405 15.3323   1
   9   1 -11 32.5377 2.79994   3
   9   1 -11 30.3921 2.78972   7
   9   1 -11 21.8340 4.78991   1
   9  -1 -11 32.2720 2.02348   7
   9  -1 -11 31.5447 2.68672   3
   9  -1 -11 30.2935 4.92668   1
  10   1 -11 11.4711 1.71378   3
  10   1 -11 12.5854 3.35100   1
  10   1 -11 7.01522 1.54419   7
  10  -1 -11 5.68109 3.45537   1
  10  -1 -11 7.08557 1.48940   3
  11   1 -11 10.9316 1.37070   7
  11   1 -11 13.7152 3.83937   1
  11   1 -11 17.3976 1.90913   3
  11  -1 -11 6.25668 3.35650   1
  11  -1 -11 15.2322 1.82284   3
  11  -1 -11 14.7502 1.38780   9
  12   1 -11 42.9048 3.13490   3
  12   1 -11 31.3429 5.21249   1
  12   1 -11 39.3116 2.71940   9
  12  -1 -11 40.8635 3.04241   3
  12  -1 -11 46.4160 5.60211   1
  13   1 -11 1.34169 1.70377   1
  13  -1 -11 -0.2955 1.87701   1
  13  -1 -11 -0.4309 0.59477   3
   0   2 -11 0.29487 0.83480   8
   0  -2 -11 -0.1791 0.57058   5
   0  -2  11 -0.3523 1.22139   2
  -1  -2 -11 66.3543 4.24630   5
   1  -2  11 60.6383 5.27928   2
   1   2 -11 60.5580 4.41518   6
   1   2 -11 53.2740 4.84886   8
  -1   2 -11 56.5981 4.11210   5
  -1  -2  11 64.7316 5.39242   2
   1  -2 -11 60.8150 4.11954   5
  -1   2 -11 62.9970 5.21606   8
  -2  -2 -11 19.4646 2.27980   8
  -2  -2 -11 19.3662 2.22711   5
   2   2 -11 21.9818 2.57083   6
  -2  -2 -11 21.6199 2.10004   4
   2   2 -11 23.1962 3.10987   8
   2  -2  11 21.0250 3.08138   2
   2  -2 -11 22.2292 2.10407   5
  -2   2 -11 21.6836 3.23721   8
  -2   2 -11 22.2451 2.22554   5
  -2  -2  11 19.2161 2.95815   2
  -3  -2 -11 79.9693 5.09330   5
   3   2 -11 83.4780 5.76465   6
   3  -2  11 78.9143 6.28765   2
   3  -2 -11 76.7766 5.05022   5
   3   2  11 70.4940 6.95760   2
  -3  -2  11 86.0874 6.66229   2
   4   2 -11 54.6896 4.51438   6
  -4  -2 -11 56.1333 4.00197   5
   4   2  11 60.6161 5.68982   2
   4  -2 -11 55.2465 3.94271   5
  -4  -2  11 54.5326 5.37116   2
   5   2 -11 3.79624 1.47727   6
   5   2  11 2.58859 2.26802   2
  -5  -2  11 3.42282 2.20240   2
   5  -2 -11 0.52681 0.86226   5
   6   2 -11 485.661 20.9452   3
   6   2 -11 455.422 30.8990   1
  -6  -2 -11 461.223 20.7051   3
   6   2 -11 474.841 23.1583   7
   6   2 -11 451.120 26.6054   6
  -6  -2  11 480.354 28.4428   2
   6   2  11 454.789 28.5509   2
   6  -2 -11 466.967 30.8316   1
   7   2 -11 202.382 11.4962   7
   7   2 -11 207.564 16.0508   1
   7   2 -11 232.585 10.4168   3
   7  -2 -11 220.365 15.7371   1
  -7  -2  11 200.994 14.7159   2
   7   2  11 212.174 14.6994   2
   8   2 -11 4.62705 1.36867   3
   8   2 -11 7.61720 1.60483   7
   8   2 -11 6.47438 2.83192   1
   8  -2 -11 6.15083 3.38106   1
   9   2 -11 107.698 5.82720   3
   9   2 -11 109.028 9.93830   1
   9   2 -11 97.7598 6.28426   7
   9  -2 -11 101.574 9.27439   1
   9  -2 -11 98.0361 5.20099   9
  10   2 -11 -0.5833 2.23695   1
  10   2 -11 -0.2896 1.17312   3
  10  -2 -11 -0.9120 1.00748   3
  10  -2 -11 2.49334 2.87378   1
  10  -2 -11 0.86221 0.55095   9
  11   2 -11 29.9730 2.48935   3
  11   2 -11 25.1066 3.93571   1
  11   2 -11 28.1164 2.48484   7
  11  -2 -11 21.9892 2.12806   3
  11  -2 -11 14.7039 3.97741   1
  12   2 -11 1.59275 0.77637   7
  12   2 -11 4.48455 2.41886   1
  12   2 -11 0.09312 0.82868   9
  12   2 -11 0.34427 0.79925   3
  12  -2 -11 0.74689 2.41193   1
  12  -2 -11 2.98263 1.12267   3
  13  -2 -11 1.18929 0.76388   3
  13  -2 -11 -1.3495 1.51512   1
   0  -3  11 1.05185 1.14717   2
   0   3 -11 -1.0769 0.65083   6
   0  -3 -11 -0.4922 0.70135   5
   0   3 -11 1.41504 1.16908   8
   1   3 -11 463.358 25.3153   6
   1  -3  11 488.745 26.7347   2
  -1  -3 -11 480.726 20.8639   4
   1   3 -11 415.266 25.2077   8
  -1  -3 -11 431.222 23.1429   5
  -1  -3  11 484.574 26.8885   2
  -1   3 -11 429.322 25.4690   8
   1  -3 -11 427.638 23.0889   5
  -2  -3 -11 314.728 14.6904   4
   2   3 -11 312.425 17.8187   6
   2  -3  11 320.052 18.6934   2
  -2  -3 -11 314.092 16.2874   5
  -2   3 -11 292.499 16.1382   5
   2  -3 -11 322.705 16.2781   5
  -2  -3  11 284.899 18.8631   2
   3  -3  11 17.0938 2.33997   2
  -3  -3 -11 14.8579 2.04490   5
   3   3 -11 12.6742 2.07822   6
  -3  -3 -11 13.4189 1.93471   4
  -3  -3  11 14.9627 2.90557   2
   3  -3 -11 14.5302 1.91916   5
   4   3 -11 21.2089 2.98625   6
  -4  -3 -11 28.5900 2.61598   4
  -4  -3  11 35.1182 4.37338   2
  -4   3 -11 24.6499 3.22169   2
   4   3  11 29.4063 4.58784   2
   4  -3 -11 28.0891 2.57510   5
   5   3 -11 49.6699 3.37847   3
  -5  -3 -11 54.5338 3.32979   3
   5   3 -11 45.5242 4.49534   6
   5   3 -11 66.9163 4.68191   7
  -5  -3 -11 49.9270 4.00618   7
  -5  -3  11 53.9743 5.48634   2
   5   3  11 47.1620 5.92567   2
  -5   3 -11 54.9281 5.11287   2
   6   3 -11 42.5002 5.29671   1
  -6  -3 -11 38.0884 2.71729   3
   6   3 -11 35.6132 3.36845   7
   6   3 -11 39.2918 2.91662   3
  -6  -3  11 35.9241 4.98226   2
   6   3  11 41.2525 5.56058   2
  -6   3 -11 31.5127 4.31014   2
   7   3 -11 394.555 17.9658   3
   7   3 -11 390.959 26.8165   1
   7   3 -11 403.412 20.0500   7
   7  -3 -11 378.814 26.4971   1
   8   3 -11 226.446 16.9388   1
   8   3 -11 223.081 11.0521   3
   8   3 -11 223.481 12.4944   7
   8  -3 -11 243.261 17.1344   1
   9   3 -11 98.7278 9.81772   1
   9   3 -11 100.075 6.52383   7
   9   3 -11 98.7947 5.70916   3
   9  -3 -11 105.672 9.08570   1
  10   3 -11 30.3089 2.61993   3
  10   3 -11 26.6443 4.87181   1
  10  -3 -11 29.6189 4.81902   1
  11   3 -11 0.28958 1.29511   7
  11   3 -11 0.02319 2.96815   1
  11  -3 -11 -1.6848 1.93454   1
  11  -3 -11 0.92904 0.92696   3
  12   3 -11 19.6420 1.80069   7
  12   3 -11 23.7941 2.16519   9
  12  -3  11 19.3341 2.59036   7
  12  -3 -11 21.2595 3.77386   1
  12  -3 -11 19.1840 1.74747   3
   0  -4 -11 128.256 6.70764   4
   0  -4  11 117.493 8.45936   2
   0   4 -11 124.431 8.05033   6
   0  -4 -11 119.409 7.27596   5
  -1  -4 -11 2.44406 1.12978   4
   1  -4  11 5.60027 1.94524   2
  -1  -4 -11 3.44829 1.14911   5
   1   4 -11 3.41453 1.27480   6
  -1   4 -11 2.91168 1.40630   6
  -1  -4  11 3.78875 1.69126   2
   1  -4 -11 3.54206 1.10658   5
   1  -4 -11 4.15714 1.31195   4
  -2  -4 -11 29.1760 2.83447   5
  -2  -4 -11 35.4643 2.97750   4
   2   4 -11 29.7558 3.25839   6
   2  -4 -11 34.7856 3.00028   5
  -2  -4  11 33.6479 3.89361   2
  -2   4 -11 36.7553 3.67813   2
   2  -4 -11 43.0616 3.13835   4
  -3  -4 -11 2.89475 1.07588   4
   3   4 -11 2.90371 1.32222   6
   3  -4 -11 2.31698 1.27910   5
  -3  -4  11 0.79029 1.59557   2
   4   4 -11 38.5465 3.79027   6
  -4  -4 -11 41.0032 3.36503   4
  -4  -4 -11 34.0018 3.09094   7
  -4  -4  11 38.2349 4.62863   2
  -4   4 -11 35.9482 4.17559   2
   4  -4 -11 39.4457 3.33571   5
  -5  -4 -11 0.70471 0.93266   3
   5   4 -11 0.94817 1.01211   3
   5   4 -11 2.30106 2.61668   1
  -5  -4 -11 2.10510 1.10556   4
  -5  -4 -11 3.70268 1.40100   7
   5   4  11 -1.7845 2.82010   2
  -5  -4  11 3.27322 1.95316   2
  -5   4 -11 1.35199 2.08335   2
   6   4 -11 11.1981 1.53413   3
  -6  -4 -11 8.11789 1.84421   7
  -6  -4 -11 10.5169 1.37309   3
   6   4 -11 6.64874 2.79546   1
   7   4 -11 31.2091 4.96099   1
   7   4 -11 22.8025 2.32174   3
  -7  -4 -11 23.2675 2.14709   3
   7  -4 -11 23.4452 4.50947   1
   8   4 -11 132.513 8.18096   7
   8   4 -11 127.651 6.71675   3
   8   4 -11 123.840 11.2089   1
   8  -4 -11 122.743 10.4312   1
   9   4 -11 115.253 7.19257   7
   9   4 -11 119.782 10.5869   1
   9  -4 -11 111.819 9.93310   1
  10   4 -11 -0.2341 3.02106   1
  10   4 -11 1.16902 1.53390   7
  10  -4 -11 3.44889 3.51698   1
  11  -4  11 0.31123 1.27264   7
  11   4 -11 1.72720 1.15607   7
  11  -4 -11 -1.6105 2.28029   1
  12   4 -11 2.13626 0.90678   7
  12  -4  11 1.90997 0.93857   7
  12  -4 -11 -0.5960 0.78982   3
  12  -4 -11 3.33995 2.45968   1
   0  -5 -11 -0.6332 0.91728   4
   0   5 -11 -0.1949 1.12922   6
  -1  -5 -11 100.463 5.26013   7
  -1  -5 -11 103.764 5.76618   4
  -1  -5  11 110.237 7.19699   2
  -1   5 -11 101.626 7.09750   6
   1  -5 -11 90.5383 6.17823   5
   1  -5 -11 91.7493 5.57919   4
  -2  -5 -11 166.238 8.54402   7
   2   5 -11 157.117 10.6535   6
  -2  -5 -11 166.599 8.69990   4
  -2   5 -11 174.204 10.7077   6
   2  -5 -11 177.619 8.63158   4
   2  -5 -11 162.337 9.49375   5
  -2   5 -11 178.230 11.4902   2
  -2  -5  11 149.098 10.6815   2
  -3  -5 -11 4.37957 1.22959   7
   3   5 -11 2.15515 2.78288   1
   3   5 -11 5.40089 1.64870   6
  -3  -5 -11 3.69556 1.21445   4
   3  -5 -11 1.69793 1.16424   5
  -3  -5  11 1.82723 1.70842   2
   4   5 -11 35.1715 5.47416   1
  -4  -5 -11 48.1373 3.49311   7
  -4  -5 -11 51.3327 3.76565   4
  -4  -5 -11 47.3132 3.08091   3
  -4  -5  11 48.4136 4.71108   2
  -4   5 -11 37.4499 4.71694   2
  -5  -5 -11 147.015 7.10538   3
  -5  -5 -11 143.800 7.79062   4
  -5  -5 -11 132.419 7.77024   7
   5   5 -11 135.562 11.6579   1
   6   5 -11 71.6530 6.99302   1
  -6  -5 -11 58.7280 3.79507   3
  -6  -5 -11 58.5273 4.26315   7
  -7  -5 -11 138.724 6.94952   3
  -7  -5 -11 136.962 8.08955   7
   7   5 -11 139.418 11.4333   1
  -8  -5 -11 98.3902 6.16596   7
   8   5 -11 84.6149 9.15263   1
   8  -5 -11 95.5819 9.09224   1
   9   5 -11 -1.8508 1.47681   7
   9  -5 -11 0.25888 2.52725   1
  10  -5  11 27.3941 2.77846   7
  10  -5 -11 27.3635 4.28738   1
  11  -5  11 8.13500 1.39961   7
  11   5 -11 5.73418 1.48611   7
  11  -5 -11 3.78099 2.17269   1
   0  -6 -11 308.143 14.0854   4
   0   6 -11 268.079 20.2648   1
  -1  -6 -11 322.450 14.7261   4
  -1  -6 -11 302.024 14.3947   7
   1   6 -11 336.607 21.2914   1
   1  -6 -11 305.587 14.5074   4
  -1   6 -11 254.419 20.6002   1
  -1   6 -11 292.611 18.6516   2
  -2  -6 -11 27.4515 2.19182   7
  -2  -6 -11 27.5901 2.76626   4
   2   6 -11 29.1115 4.79082   1
  -2   6 -11 25.9184 3.80267   2
   2  -6 -11 26.6007 2.70690   4
   3   6 -11 14.7521 3.84849   1
  -3  -6 -11 15.4630 1.71644   3
  -3  -6 -11 11.6424 1.86653   4
  -3  -6 -11 14.3618 1.71561   7
  -4  -6 -11 93.7356 4.93456   3
  -4  -6 -11 88.4064 5.31262   7
  -4  -6 -11 85.5922 5.53160   4
   4   6 -11 83.9440 8.26315   1
  -5  -6 -11 5.84993 1.47595   7
  -5  -6 -11 7.57538 1.37633   3
[truncated: 119,130 more chars]
