# Supplementary material for: Crystal structure of 5,7-diphenyl-4,7-di­hydro­tetra­zolo[1,5-a]pyrimidine
Source: Acta Crystallogr E Crystallogr Commun. 2015 Feb 21;71(Pt 3):o192. doi: 10.1107/S2056989015002984 (PMC4350716; doi:10.1107/S2056989015002984)
Supplement: Supplementary file 2 [file e-71-0o192-Isup2.hkl]

#
# h,k,l, Fc-squared, Fo-squared, sigma(Fo-squared), status flag
#
data_I
_shelx_title ' Pbcn in Pbcn'
_shelx_refln_list_code          4
_shelx_F_calc_maximum      268.78
_exptl_crystal_F_000      1152.00
_reflns_d_resolution_high  0.8301

loop_
 _space_group_symop_operation_xyz
 'x, y, z'
 'x+1/2, -y+1/2, -z'
 '-x, y, -z+1/2'
 '-x+1/2, -y+1/2, z+1/2'
 '-x, -y, -z'
 '-x-1/2, y-1/2, z'
 'x, -y, z-1/2'
 'x-1/2, y-1/2, -z-1/2'

_cell_length_a    12.6931
_cell_length_b    10.9284
_cell_length_c    18.8915
_cell_angle_alpha  90.000
_cell_angle_beta   90.000
_cell_angle_gamma  90.000

_shelx_F_squared_multiplier     1.000

loop_
 _refln_index_h
 _refln_index_k
 _refln_index_l
 _refln_F_squared_calc
 _refln_F_squared_meas
 _refln_F_squared_sigma
 _refln_observed_status
   2   0   0       6005.46       5288.02       136.10 o
   4   0   0        199.54        143.44         5.88 o
   6   0   0       4239.62       4250.14       142.73 o
   8   0   0       9321.37       9019.89       343.49 o
  10   0   0        916.06        890.52        27.05 o
  12   0   0       1947.99       1957.86        57.02 o
  14   0   0        122.91        126.92        12.78 o
   1   1   0       6119.99       5449.54        99.05 o
   3   1   0       4492.35       4030.54        70.79 o
   5   1   0         73.89         60.35         3.50 o
   7   1   0        281.42        287.32        10.93 o
   9   1   0         19.90         10.28         5.28 o
  11   1   0       2154.60       2133.58        47.39 o
  13   1   0         16.02         11.39         4.38 o
  15   1   0        136.01        144.12        13.54 o
   0   2   0      17026.92      15050.96       383.85 o
   2   2   0      11487.30      10986.85       215.84 o
   4   2   0       2169.32       1951.00        40.35 o
   6   2   0        561.47        559.77        15.33 o
   8   2   0       1940.09       2161.42        74.19 o
  10   2   0         10.83         15.10         4.12 o
  12   2   0        181.96        195.72        10.71 o
  14   2   0         82.41         82.38        10.08 o
   1   3   0       1008.92        914.98        29.33 o
   3   3   0        537.86        494.78        15.74 o
   5   3   0        909.47        874.86        19.89 o
   7   3   0          0.03          8.14         8.60 o
   9   3   0       1842.89       1808.11        51.44 o
  11   3   0        280.79        309.08        12.89 o
  13   3   0        288.40        293.00        11.31 o
   0   4   0         74.61         75.51         4.66 o
   2   4   0       4005.56       4172.81        98.40 o
   4   4   0        309.06        314.60        11.95 o
   6   4   0        951.18       1274.15        58.11 o
   8   4   0         42.88         39.03         5.12 o
  10   4   0       4078.52       4175.39       103.52 o
  12   4   0       1040.55       1052.92        34.37 o
  14   4   0          8.09         14.03         3.44 o
   1   5   0        826.88        784.66        23.04 o
   3   5   0       1102.31       1040.74        37.01 o
   5   5   0          1.57         10.88         6.02 o
   7   5   0         11.97         16.36        11.35 o
   9   5   0       1564.31       1561.41        49.67 o
  11   5   0        370.49        404.56        13.49 o
  13   5   0          0.46         -2.96         2.96 o
   0   6   0       5153.81       5029.33       272.74 o
   2   6   0       5858.28       6328.88       171.08 o
   4   6   0       1246.61       1322.45        64.05 o
   6   6   0       1515.33       1572.04       114.83 o
   8   6   0        177.27        176.77         9.22 o
  10   6   0        800.76        872.63        29.71 o
  12   6   0        125.89        105.50        10.47 o
   1   7   0          0.05          0.30         2.39 o
   3   7   0         22.90         29.65         4.50 o
   5   7   0         54.99         80.62         4.72 o
   7   7   0        420.63        425.12        15.24 o
   9   7   0       1322.01       1390.79        56.50 o
  11   7   0        191.60        177.48        32.48 o
   0   8   0        400.98        445.69        16.17 o
   2   8   0        446.48        442.34        10.63 o
   4   8   0         10.40         10.54         2.50 o
   6   8   0       1943.10       1849.41        68.53 o
   8   8   0          1.16         10.90         3.74 o
  10   8   0         56.34         58.36         9.20 o
  12   8   0        128.54        114.78         9.56 o
   1   9   0          0.98         -0.78         2.04 o
   3   9   0        155.58        152.22         5.88 o
   5   9   0        643.96        702.42        19.53 o
   7   9   0         69.30         54.61        20.75 o
   9   9   0        317.74        331.86        19.10 o
  11   9   0        208.88        225.19        15.46 o
   0  10   0        268.12        316.71        21.85 o
   2  10   0        148.80        164.36         5.32 o
   4  10   0        907.43        862.04        20.66 o
   6  10   0          0.08          3.98         6.32 o
   8  10   0        122.89        101.86        13.13 o
   1  11   0         88.33         81.54         6.04 o
   3  11   0        176.22        165.74         5.45 o
   5  11   0         90.70        101.66         6.34 o
   7  11   0         16.29         30.93         4.64 o
   0  12   0        238.40        209.84        12.36 o
   2  12   0        439.96        454.79        11.83 o
   4  12   0       2774.22       2702.49        71.90 o
   6  12   0        455.13        394.88        21.55 o
   1  13   0          9.14          4.74         3.30 o
   1   1   1        889.41        690.59        11.32 o
   2   1   1       1138.49        969.82        12.55 o
   3   1   1       2245.52       1979.41        24.46 o
   4   1   1        835.26        727.88         9.97 o
   5   1   1        159.27        154.60         3.99 o
   6   1   1         13.18         18.66         2.58 o
   7   1   1         91.76        108.61         4.56 o
   8   1   1        124.85         99.27         5.01 o
   9   1   1        153.41        165.17         8.01 o
  10   1   1        703.97        723.84        12.74 o
  11   1   1        152.02        146.50         7.08 o
  12   1   1       1184.84       1228.01        22.00 o
  13   1   1        330.04        359.64         9.01 o
  14   1   1          0.86          6.71         2.61 o
  15   1   1        650.74        660.90        20.20 o
   0   2   1         74.94         69.56         2.12 o
   1   2   1       8520.72       7674.66       110.00 o
   2   2   1       3428.02       3179.69        43.54 o
   3   2   1       1265.01       1110.03        17.46 o
   4   2   1       2735.98       2630.91        36.77 o
   5   2   1        890.98        881.30        14.88 o
   6   2   1        644.44        659.23        12.94 o
   7   2   1          4.64          4.70         1.95 o
   8   2   1        672.44        632.45        15.74 o
   9   2   1         45.91         52.93         4.39 o
  10   2   1          5.17          4.21         2.38 o
  11   2   1       2282.20       2330.24        39.97 o
  12   2   1        668.13        706.76        15.21 o
  13   2   1        446.47        485.85        11.28 o
  14   2   1         86.39         84.26         3.58 o
   1   3   1        354.71        348.17         6.20 o
   2   3   1         38.34         55.11         2.07 o
   3   3   1        944.28        931.10        15.77 o
   4   3   1        836.79        832.39        14.58 o
   5   3   1         43.96         49.80         2.89 o
   6   3   1        210.13        209.12         6.88 o
   7   3   1       1574.02       1516.70        34.26 o
   8   3   1        604.61        591.12        25.58 o
   9   3   1       2814.04       2803.86        54.06 o
  10   3   1        646.48        626.48        14.32 o
  11   3   1       1284.94       1351.51        26.44 o
  12   3   1        619.32        638.29        14.51 o
  13   3   1          0.99          1.13         2.60 o
  14   3   1         21.14         17.38         2.65 o
   0   4   1        218.03        208.01         5.93 o
   1   4   1       4788.36       4798.64        80.05 o
   2   4   1        444.66        415.40         9.97 o
   3   4   1          2.37          5.36         1.43 o
   4   4   1        915.10       1012.90        21.55 o
   5   4   1        234.36        254.42         8.10 o
   6   4   1       1082.70       1048.76        27.30 o
   7   4   1        625.13        674.68        33.40 o
   8   4   1          8.54          5.28         2.73 o
   9   4   1        276.69        266.54        10.59 o
  10   4   1        943.99        950.03        19.45 o
  11   4   1         23.84         28.19         3.16 o
  12   4   1          7.55          9.43         3.39 o
  13   4   1        328.06        330.33         8.61 o
  14   4   1          5.75          1.51         2.78 o
   1   5   1       2435.10       2483.50        51.54 o
   2   5   1       1529.45       1518.48        30.51 o
   3   5   1       1025.81       1007.12        21.10 o
   4   5   1        409.46        421.51        14.80 o
   5   5   1          2.52          4.57         4.37 o
   6   5   1        741.48        787.00        33.51 o
   7   5   1        246.60        245.73        10.54 o
   8   5   1        318.70        323.83         9.96 o
   9   5   1        835.24        873.82        19.37 o
  10   5   1        144.44        138.19         5.56 o
  11   5   1        161.17        165.67        10.18 o
  12   5   1         80.41        101.63         9.43 o
  13   5   1         25.62         27.31         3.81 o
  14   5   1         20.36         20.73         4.79 o
   0   6   1        500.26        514.69        21.40 o
   1   6   1        928.88        948.00        23.24 o
   2   6   1        133.33        148.17         5.52 o
   3   6   1       1971.32       2049.07        48.89 o
   4   6   1         88.24         85.84         6.47 o
   5   6   1        325.48        388.97        20.72 o
   6   6   1        389.75        405.55        14.66 o
   7   6   1        149.08        147.90         6.38 o
   8   6   1         22.45         20.60         3.50 o
   9   6   1        135.25        146.75         6.26 o
  10   6   1          5.13          5.17         2.52 o
  11   6   1        584.38        605.55        15.22 o
  12   6   1          8.33          6.26         3.06 o
  13   6   1        654.22        650.08        42.26 o
   1   7   1        179.97        189.87         5.94 o
   2   7   1        752.48        822.48        17.15 o
   3   7   1        189.30        208.21         7.32 o
   4   7   1         36.01         39.92         3.13 o
   5   7   1         14.27         14.97         1.92 o
   6   7   1         14.46         10.72         2.44 o
   7   7   1        135.95        147.64         6.62 o
   8   7   1        150.52        141.74         6.06 o
   9   7   1          0.05         -2.31         2.47 o
  10   7   1         16.80         16.19         3.66 o
  11   7   1         44.13         37.44         3.21 o
  12   7   1          0.21          0.01         3.20 o
   0   8   1        291.45        267.96         7.69 o
   1   8   1          5.97          6.86         2.14 o
   2   8   1         74.84         76.46         3.04 o
   3   8   1         83.93         91.43         2.92 o
   4   8   1        422.43        426.62         7.92 o
   5   8   1        168.07        201.73         5.70 o
   6   8   1        331.27        345.84        11.45 o
   7   8   1       1061.58       1048.80        30.75 o
   8   8   1         10.52         12.31         3.61 o
   9   8   1        756.01        753.51        23.60 o
  10   8   1         40.03         46.53         6.05 o
  11   8   1         19.11         18.34         4.16 o
  12   8   1         25.53         27.94         7.59 o
   1   9   1         44.19         45.60         2.27 o
   2   9   1         79.82         79.33         2.84 o
   3   9   1         91.46         95.47         3.37 o
   4   9   1          1.05          1.07         1.60 o
   5   9   1         45.15         48.31         2.88 o
   6   9   1        474.82        471.67        16.38 o
   7   9   1         52.61         53.14         4.68 o
   8   9   1         43.01         36.57         9.21 o
   9   9   1         10.52         14.40         6.53 o
  10   9   1         18.42         22.25         3.91 o
   0  10   1        396.80        408.81         9.31 o
   1  10   1          0.02          0.90         1.45 o
   2  10   1       1033.19       1140.81        15.75 o
   3  10   1         95.39        121.70         3.62 o
   4  10   1          4.07          3.27         1.78 o
   5  10   1        661.61        735.69        13.68 o
   6  10   1        590.97        578.71        21.51 o
   7  10   1        481.56        453.35        21.03 o
   8  10   1          2.31         -4.78         4.78 o
   9  10   1         28.16         16.46         6.04 o
   1  11   1        164.27        172.22         3.82 o
   2  11   1        116.56        119.03         3.71 o
   3  11   1        281.50        302.11         6.00 o
   4  11   1         67.40         76.36         2.89 o
   5  11   1        215.32        229.82         5.97 o
   6  11   1         77.94         90.41         7.18 o
   7  11   1         93.28         75.51         4.89 o
   8  11   1         58.88         34.80         6.37 o
   0  12   1          2.07          3.76         2.62 o
   1  12   1        511.97        471.71         8.10 o
   2  12   1        309.67        307.26         6.10 o
   3  12   1        385.04        385.71        10.21 o
   4  12   1         97.10         94.83         3.54 o
   5  12   1          3.83          2.22         1.93 o
   6  12   1         79.69         86.45         7.97 o
   1  13   1          8.29          8.19         2.06 o
   2  13   1        568.25        471.77        17.50 o
   0   0   2      26093.63      23593.62       888.16 o
   1   0   2        357.26        273.14         6.78 o
   2   0   2       4057.20       3694.83        64.79 o
   3   0   2      38346.13      35226.11       607.60 o
   4   0   2        990.51        951.30        17.41 o
   5   0   2        473.79        407.98        10.55 o
   6   0   2       2452.92       2394.72        59.76 o
   7   0   2        640.30        637.52        19.41 o
   8   0   2       6422.46       6863.54       185.30 o
   9   0   2       1373.97       1447.61        53.56 o
  10   0   2        146.73        149.21        10.53 o
  11   0   2        351.40        342.64        12.00 o
  12   0   2        118.85        151.38         7.90 o
  13   0   2       1023.15       1052.71        28.89 o
  14   0   2         21.84         28.79         4.99 o
  15   0   2         56.65         42.79         6.83 o
   1   1   2       2468.47       2166.73        30.45 o
   2   1   2       1835.30       1616.26        19.97 o
   3   1   2       1675.76       1541.49        19.98 o
   4   1   2       1348.64       1346.14        19.57 o
   5   1   2        349.87        355.11         6.75 o
   6   1   2         85.31         70.10         3.13 o
   7   1   2        212.78        216.14         6.70 o
   8   1   2       1440.33       1428.46        30.90 o
   9   1   2         95.06        103.72         6.83 o
  10   1   2        388.87        401.70         8.77 o
  11   1   2         14.32         13.90         2.96 o
  12   1   2        254.79        254.16         7.47 o
  13   1   2         72.69         83.28         4.06 o
  14   1   2        138.96        133.25         4.90 o
  15   1   2          1.13          6.02         3.38 o
   0   2   2      72244.49      60297.54      1150.16 o
   1   2   2      14321.59      13246.77       187.80 o
   2   2   2      23084.98      20828.56       347.05 o
   3   2   2      12341.40      11039.76       144.14 o
   4   2   2        441.26        423.15         7.94 o
   5   2   2       1538.64       1572.95        27.37 o
   6   2   2        569.20        607.02        13.96 o
   7   2   2        537.51        568.83        13.76 o
   8   2   2        259.08        240.03        10.43 o
   9   2   2        501.13        486.13        11.92 o
  10   2   2       1829.35       1850.64        29.30 o
  11   2   2         38.17         42.19         3.80 o
  12   2   2       2111.66       2168.65        39.27 o
  13   2   2          3.98         10.32         2.66 o
  14   2   2        380.97        370.70        12.58 o
   1   3   2         37.40         38.71         1.73 o
   2   3   2       3694.95       3371.83        48.23 o
   3   3   2        605.73        583.31        11.07 o
   4   3   2         43.74         45.67         2.67 o
   5   3   2        542.95        505.43        11.77 o
   6   3   2        128.59        112.56         5.50 o
   7   3   2        233.41        245.33        10.18 o
   8   3   2       2047.25       1969.90        58.92 o
   9   3   2        144.56        143.17         5.55 o
  10   3   2        263.37        270.82         8.46 o
  11   3   2        109.67        127.91         5.76 o
  12   3   2       1066.76       1115.62        22.25 o
  13   3   2          2.08          1.45         3.15 o
  14   3   2         23.74         25.47         2.38 o
   0   4   2        304.85        313.40         8.28 o
   1   4   2         10.08         14.79         1.59 o
   2   4   2       5527.37       5647.04       114.12 o
   3   4   2         53.34         71.94         4.35 o
   4   4   2         35.67         41.95         3.30 o
   5   4   2        772.47        809.11        21.33 o
   6   4   2          3.63          4.31         2.79 o
   7   4   2        149.91        156.71        20.93 o
   8   4   2         10.74          3.10         2.40 o
   9   4   2        350.26        351.75         9.52 o
  10   4   2       2138.64       2215.31        44.15 o
  11   4   2          8.39          5.18         2.73 o
  12   4   2        213.84        242.43         9.30 o
  13   4   2        156.76        164.58         5.63 o
  14   4   2          6.60          6.89         3.02 o
   1   5   2        106.05        117.63         4.36 o
   2   5   2          1.73          7.26         1.86 o
   3   5   2         22.96         40.55         3.33 o
   4   5   2         11.94         14.31         2.48 o
   5   5   2        366.24        383.88        13.94 o
   6   5   2       1901.30       2000.62        70.40 o
   7   5   2        416.68        386.55        15.41 o
   8   5   2         81.97        102.30         4.83 o
   9   5   2        967.61        963.94        20.79 o
  10   5   2        618.14        666.92        17.51 o
  11   5   2        200.13        207.63         7.05 o
  12   5   2        374.05        365.78         9.28 o
  13   5   2        146.77        156.40        12.22 o
  14   5   2          0.00          3.15         3.77 o
   0   6   2        701.13        740.08        27.08 o
   1   6   2        893.20        955.90        25.37 o
   2   6   2          1.61          4.66         1.92 o
   3   6   2        149.69        166.62         6.05 o
   4   6   2        757.51        819.49        22.97 o
   5   6   2         13.15         10.16         5.61 o
   6   6   2       1329.20       1342.47        30.82 o
   7   6   2        280.56        289.46         9.92 o
   8   6   2        133.34        125.46         6.06 o
   9   6   2        109.37         94.67         4.91 o
  10   6   2       1542.39       1647.21        36.13 o
  11   6   2         35.37         33.82         5.67 o
  12   6   2         17.40         16.97         3.61 o
  13   6   2        128.64        122.54         8.49 o
   1   7   2          9.62         10.49         2.48 o
   2   7   2         17.27         14.45         2.54 o
   3   7   2          4.28          4.94         2.46 o
   4   7   2          7.20         10.81         2.25 o
   5   7   2         25.99         35.51         2.68 o
   6   7   2       1798.83       1831.31        37.18 o
   7   7   2        222.48        218.96         8.24 o
   8   7   2        457.48        463.39        14.37 o
   9   7   2         17.80         21.40         3.50 o
  10   7   2         86.57         91.50         6.78 o
  11   7   2         51.42         48.55         3.88 o
  12   7   2        125.53        127.88        20.61 o
   0   8   2       3753.54       3931.35        77.48 o
   1   8   2        111.34        123.01         3.61 o
   2   8   2         23.60         35.60         2.20 o
   3   8   2          9.50          8.06         1.77 o
   4   8   2        597.01        640.94        11.05 o
   5   8   2        108.78         95.71         3.83 o
   6   8   2         26.98         21.86         3.46 o
   7   8   2        415.14        460.66        14.17 o
   8   8   2          5.08         10.17         8.99 o
   9   8   2        591.43        605.68        20.26 o
  10   8   2          3.42          7.40         5.77 o
  11   8   2         16.31          8.37         4.64 o
   1   9   2        255.47        261.59         5.13 o
   2   9   2         35.23         46.48         2.42 o
   3   9   2         83.11         82.67         3.13 o
   4   9   2         25.78         22.91         1.99 o
   5   9   2        150.59        151.18         4.74 o
   6   9   2        278.98        288.55         8.93 o
   7   9   2          0.03         -2.81         3.03 o
   8   9   2         54.68         60.82         4.61 o
   9   9   2         25.28         33.44         6.75 o
  10   9   2        348.03        299.44        19.83 o
   0  10   2       1049.91       1202.89        21.68 o
   1  10   2          2.44          4.60         1.75 o
   2  10   2         52.20         48.00         2.80 o
   3  10   2          7.73          8.61         1.55 o
   4  10   2       1448.47       1459.50        20.98 o
   5  10   2        300.43        301.19         7.88 o
   6  10   2        675.18        677.62        15.28 o
   7  10   2          8.83         10.69         3.95 o
   8  10   2         34.24         35.62         5.75 o
   9  10   2         21.24         17.91         4.47 o
   1  11   2        254.56        252.27         4.69 o
   2  11   2         18.86         19.84         1.80 o
   3  11   2         11.25          6.62         1.72 o
   4  11   2          0.51          0.63         1.71 o
   5  11   2          0.66          2.85         2.79 o
   6  11   2         15.44          8.71         2.88 o
   7  11   2         37.55         33.43         4.08 o
   8  11   2        232.31        166.90        11.25 o
   0  12   2        434.33        444.60        11.67 o
   1  12   2        353.44        367.39         6.50 o
   2  12   2         52.65         45.21         2.19 o
   3  12   2        317.86        325.21         8.12 o
   4  12   2        718.69        667.20        13.98 o
   5  12   2         67.20         64.19         3.66 o
   6  12   2        103.01        101.37         8.55 o
   1  13   2        113.06         81.48         5.24 o
   1   1   3         56.38         41.63         1.28 o
   2   1   3       6730.65       5996.92        76.05 o
   3   1   3       6591.66       6347.06        80.23 o
   4   1   3          7.49          3.89         0.85 o
   5   1   3         81.07        101.45         3.29 o
   6   1   3        316.14        330.58         7.77 o
   7   1   3        436.23        428.22        10.99 o
   8   1   3        751.06        752.26        20.83 o
   9   1   3        387.09        357.70        13.80 o
  10   1   3         77.56         68.63         4.93 o
  11   1   3         52.67         62.00         4.23 o
  12   1   3         31.78         42.19         4.36 o
  13   1   3        165.53        178.67         8.08 o
  14   1   3        152.42        148.56         7.79 o
   0   2   3       2312.39       2262.04        44.11 o
   1   2   3         40.40         42.93         1.45 o
   2   2   3      31466.42      29227.28       431.30 o
   3   2   3      25586.33      23802.80       424.41 o
   4   2   3       4945.38       4839.83        75.22 o
   5   2   3        955.04       1066.51        21.68 o
   6   2   3        967.39       1011.39        22.44 o
   7   2   3         49.54         59.22         4.30 o
   8   2   3          7.65         11.08         4.05 o
   9   2   3          0.03          0.73         2.69 o
  10   2   3        758.43        727.88        14.04 o
  11   2   3        155.87        178.07         6.38 o
  12   2   3        302.83        326.43         8.59 o
  13   2   3         17.68         24.72         3.35 o
  14   2   3        258.28        271.19         7.87 o
   1   3   3      11035.24       9954.01       183.82 o
   2   3   3       3824.80       3619.14        53.55 o
   3   3   3       7877.85       7714.84       122.84 o
   4   3   3         60.51         76.05         3.56 o
   5   3   3        433.33        448.40        10.76 o
   6   3   3         28.25         21.28         2.92 o
   7   3   3         71.22         58.88         4.64 o
   8   3   3        419.54        368.37        14.37 o
   9   3   3         73.82         64.77         3.60 o
  10   3   3        114.47        113.50         5.86 o
  11   3   3          1.87          2.90         2.81 o
  12   3   3        288.49        307.09         8.23 o
  13   3   3         26.35         23.28         3.03 o
  14   3   3         30.25         28.89         3.33 o
   0   4   3        735.72        695.30        21.99 o
   1   4   3       1516.73       1503.82        27.94 o
   2   4   3         13.43          7.75         1.70 o
   3   4   3         16.70         24.98         2.43 o
   4   4   3        786.73        800.75        19.44 o
   5   4   3       1532.03       1629.70        39.35 o
   6   4   3        401.10        399.06        13.05 o
   7   4   3          5.38          3.68         4.68 o
   8   4   3         49.32         47.06         3.56 o
   9   4   3        681.52        683.28        15.39 o
  10   4   3         20.24         24.74         4.33 o
  11   4   3          8.03          9.41         3.14 o
  12   4   3          6.52          6.29         2.89 o
  13   4   3          2.17         -0.02         3.32 o
  14   4   3         35.47         29.67         6.37 o
   1   5   3        342.73        373.00         9.44 o
   2   5   3        292.80        300.56        11.20 o
   3   5   3        217.63        274.40         8.78 o
   4   5   3       1233.94       1234.86        28.51 o
   5   5   3          2.20          6.17         2.60 o
   6   5   3        795.42        788.86        24.55 o
   7   5   3        440.47        422.79        12.86 o
   8   5   3        468.80        465.16        14.24 o
   9   5   3        897.02        941.78        22.86 o
  10   5   3        546.72        553.18        15.12 o
  11   5   3         58.88         61.00         3.85 o
  12   5   3         11.01         12.27         3.86 o
  13   5   3          9.85         12.86         3.04 o
   0   6   3       2326.02       2384.41        78.39 o
   1   6   3        424.93        445.46        16.21 o
   2   6   3        370.30        387.79        14.65 o
   3   6   3        649.62        684.75        22.87 o
   4   6   3          2.02          2.94         2.58 o
   5   6   3       1390.12       1468.55        46.80 o
   6   6   3       1019.88       1038.55        24.67 o
   7   6   3        487.81        460.39        14.46 o
   8   6   3       1367.26       1344.26        30.35 o
   9   6   3          2.86         12.64         4.10 o
  10   6   3         10.13         17.16         4.10 o
  11   6   3        139.64        119.39         7.20 o
  12   6   3        136.16        121.61         8.11 o
  13   6   3        642.40        610.76        23.21 o
   1   7   3        415.08        451.88        11.71 o
   2   7   3         46.66         51.53         4.96 o
   3   7   3        170.50        175.94         8.60 o
   4   7   3         37.79         43.45         2.73 o
   5   7   3         86.17        116.43         6.32 o
   6   7   3         32.42         32.96         3.53 o
   7   7   3        272.81        282.66         9.82 o
   8   7   3         96.92        105.81         7.30 o
   9   7   3          8.70         17.20         4.84 o
  10   7   3         94.59         90.31         4.86 o
  11   7   3        102.80        111.54         7.15 o
  12   7   3        192.66        189.19        12.31 o
   0   8   3       1131.62       1235.09        24.42 o
   1   8   3        958.20        987.20        13.99 o
   2   8   3        994.38       1012.35        14.90 o
   3   8   3        115.68        126.89         3.96 o
   4   8   3        201.48        187.88         4.70 o
   5   8   3          4.99          7.03         2.57 o
   6   8   3        730.78        663.31        14.98 o
   7   8   3        115.24        120.10         6.34 o
   8   8   3          3.18          0.68         5.05 o
   9   8   3         25.36         20.71         4.76 o
  10   8   3         78.87         80.10         7.07 o
  11   8   3        107.95        100.88        12.42 o
   1   9   3         30.93         28.18         1.98 o
   2   9   3         45.04         40.35         2.31 o
   3   9   3          6.80          1.25         1.65 o
   4   9   3          6.83         11.25         2.30 o
   5   9   3         82.80         94.49         7.31 o
   6   9   3        184.32        166.10         8.34 o
   7   9   3         44.84         37.46         5.19 o
   8   9   3         55.04         66.48         5.19 o
   9   9   3        228.03        233.25        28.27 o
  10   9   3         67.80         70.58        16.71 o
   0  10   3       1194.16       1184.10        21.25 o
   1  10   3         81.74         88.67         3.09 o
   2  10   3       1231.58       1307.76        17.65 o
   3  10   3         16.97         13.43         2.60 o
   4  10   3         35.32         39.70         2.68 o
   5  10   3        164.50        154.62         5.85 o
   6  10   3        771.34        756.96        15.56 o
   7  10   3         47.23         36.23         4.15 o
   8  10   3        369.72        369.94        26.96 o
   9  10   3         41.49         30.69         8.17 o
   1  11   3        574.30        550.11         8.86 o
   2  11   3         91.36         95.27         3.46 o
   3  11   3         24.81         17.67         1.93 o
   4  11   3         96.92         98.56         3.67 o
   5  11   3        434.78        455.03        11.07 o
   6  11   3         33.54         26.30         3.40 o
   7  11   3        169.15        148.91         7.26 o
   8  11   3          5.60          7.87         3.80 o
   0  12   3          7.63          5.27         2.03 o
   1  12   3        134.75        146.18         3.92 o
   2  12   3        356.63        351.57         7.47 o
   3  12   3        337.47        346.45         7.61 o
   4  12   3          0.68          1.11         1.81 o
   5  12   3        263.53        232.65         8.66 o
   1  13   3        252.44        256.09        15.40 o
   0   0   4        397.80        314.31        11.63 o
   1   0   4       6444.52       6009.57        93.74 o
   2   0   4      23797.14      22666.63       368.99 o
   3   0   4      18915.89      17676.51       302.76 o
   4   0   4      12084.72      12109.27       281.75 o
   5   0   4       6609.40       7215.72       195.21 o
   6   0   4        148.27        153.16         7.08 o
   7   0   4       3321.20       3324.10       109.34 o
   8   0   4          4.50          7.84         5.82 o
   9   0   4        336.99        349.43        29.54 o
  10   0   4       1449.89       1386.15        34.85 o
  11   0   4        306.16        298.15        12.90 o
  12   0   4       1896.40       2013.88        53.31 o
  13   0   4       2673.89       2716.31        65.47 o
  14   0   4        986.34       1018.36        28.31 o
   1   1   4        129.62        125.07         2.33 o
   2   1   4        696.74        618.86         8.62 o
   3   1   4       2125.46       2027.11        27.16 o
   4   1   4        181.30        174.05         3.96 o
   5   1   4        553.51        610.80        11.27 o
   6   1   4        245.37        264.50         7.03 o
   7   1   4       1159.19       1268.80        25.56 o
   8   1   4        330.89        333.99        12.58 o
   9   1   4         53.36         52.93         5.51 o
  10   1   4        289.55        277.12         8.07 o
  11   1   4        383.57        389.86         9.75 o
  12   1   4        404.76        434.47        11.26 o
  13   1   4        135.65        155.38         8.17 o
  14   1   4        726.33        755.06        15.87 o
   0   2   4       8999.85       8362.99       240.46 o
   1   2   4        768.79        650.18         9.94 o
   2   2   4       6542.07       6077.04        77.17 o
   3   2   4       7961.03       7498.69       105.40 o
   4   2   4         27.27         42.35         2.40 o
   5   2   4       2280.60       2405.19        45.31 o
   6   2   4       1670.63       1937.31        37.61 o
   7   2   4         41.96         42.20         3.89 o
   8   2   4          0.04          2.67         4.13 o
   9   2   4        357.12        363.01         9.49 o
  10   2   4        203.00        192.56         7.10 o
  11   2   4        144.04        176.33         6.23 o
  12   2   4         19.91         13.62         2.73 o
  13   2   4         79.12         68.49         5.14 o
  14   2   4         17.48         14.31         3.02 o
   1   3   4        891.28        840.64        13.52 o
   2   3   4       2968.19       2848.87        46.35 o
   3   3   4        289.77        256.03         5.76 o
   4   3   4        237.84        292.02         7.86 o
   5   3   4        189.50        184.80         6.82 o
   6   3   4          0.23          0.21         2.29 o
   7   3   4        221.53        239.82        10.47 o
   8   3   4        814.78        828.08        23.07 o
   9   3   4        402.56        390.76         9.10 o
  10   3   4        121.90        131.41         5.78 o
  11   3   4        700.89        714.35        15.66 o
  12   3   4         13.03         12.21         3.52 o
  13   3   4        160.35        173.37         7.97 o
  14   3   4          7.93          2.29         3.45 o
   0   4   4          0.02          3.12         2.18 o
   1   4   4       1507.22       1539.13        32.82 o
   2   4   4       3165.29       3162.46        66.48 o
   3   4   4        196.16        199.70         5.91 o
   4   4   4          2.26         11.67         2.15 o
   5   4   4       2824.04       3069.95        57.44 o
   6   4   4       1082.26       1011.01        24.97 o
   7   4   4        135.26        143.57        10.00 o
   8   4   4         33.51         43.42         4.14 o
   9   4   4         10.67          9.23         3.50 o
  10   4   4       1128.49       1149.82        27.30 o
  11   4   4        519.21        542.04        13.93 o
  12   4   4         25.31         22.58         5.15 o
  13   4   4        829.70        897.46        19.51 o
  14   4   4        453.45        475.25        18.16 o
   1   5   4       1530.66       1651.15        42.77 o
   2   5   4        641.90        682.07        16.92 o
   3   5   4         47.32         50.68         3.79 o
   4   5   4       3822.17       3830.48        75.14 o
   5   5   4          8.78          4.50         2.78 o
   6   5   4          3.98          2.28         4.03 o
   7   5   4        506.99        482.34        12.69 o
   8   5   4        364.95        392.74        11.39 o
   9   5   4       1398.52       1448.31        32.80 o
  10   5   4         10.16         11.26         6.26 o
  11   5   4         11.69         10.96         3.94 o
  12   5   4        262.46        270.98        12.04 o
  13   5   4         33.12         27.26         3.94 o
   0   6   4       1534.62       1566.41        61.38 o
   1   6   4         13.24         15.71         3.01 o
   2   6   4        523.73        559.14        17.33 o
   3   6   4          2.44         12.31         2.70 o
   4   6   4        495.63        497.82        15.52 o
   5   6   4        203.73        203.99        14.33 o
   6   6   4        309.99        316.34        10.09 o
   7   6   4       2664.89       2542.77        51.17 o
   8   6   4         85.35         78.11         6.44 o
   9   6   4        118.20        148.91         8.38 o
  10   6   4       1140.64       1162.33        30.66 o
  11   6   4        223.50        234.26        15.97 o
  12   6   4         13.77         12.86         3.51 o
  13   6   4         30.22         25.48         5.92 o
   1   7   4         62.02         43.72         3.76 o
   2   7   4        608.07        605.76        16.06 o
   3   7   4       2417.07       2379.70        46.39 o
   4   7   4          1.99          0.39         2.44 o
   5   7   4         39.67         35.60         3.16 o
   6   7   4       1125.95       1048.80        21.12 o
   7   7   4        619.19        650.95        17.14 o
   8   7   4        480.54        515.94        16.29 o
   9   7   4        156.78        179.39        17.51 o
  10   7   4         91.29         81.01        10.83 o
  11   7   4         12.91         14.05         4.04 o
  12   7   4        293.19        279.46        11.43 o
   0   8   4        770.36        831.23        16.57 o
   1   8   4         75.28         72.96         2.49 o
   2   8   4         76.66         73.83         2.86 o
   3   8   4       1292.57       1357.54        22.12 o
   4   8   4        687.27        677.96        12.14 o
   5   8   4         66.73         54.54         3.89 o
   6   8   4          3.14          7.66         5.47 o
   7   8   4        143.64        161.51         7.02 o
   8   8   4         13.41         13.30         3.59 o
   9   8   4       1756.82       1727.96        44.01 o
  10   8   4         30.04         25.81         3.96 o
  11   8   4        104.38         98.34        24.15 o
   1   9   4        176.48        185.05         4.84 o
   2   9   4        321.06        311.04         6.24 o
   3   9   4         90.76         91.40         3.81 o
   4   9   4         23.57         26.02         2.85 o
   5   9   4         22.09         35.26         3.63 o
   6   9   4          0.46          3.03         3.50 o
   7   9   4          0.89          2.60         2.30 o
   8   9   4        727.56        750.34        28.97 o
   9   9   4        197.80        199.44        10.45 o
  10   9   4         49.50         38.98         5.21 o
   0  10   4         87.45         91.80         4.90 o
   1  10   4        781.23        847.86        12.22 o
   2  10   4        601.23        585.62         9.69 o
   3  10   4          0.02         -1.67         1.67 o
   4  10   4        155.13        144.99         4.64 o
   5  10   4         56.69         63.82         3.35 o
   6  10   4         51.71         46.73         3.57 o
   7  10   4         13.39         18.99         3.07 o
   8  10   4          9.13         10.90         3.47 o
   9  10   4          3.98         -0.83         2.78 o
   1  11   4        162.29        162.46         4.18 o
   2  11   4        300.82        312.98         6.32 o
   3  11   4          0.01         -1.46         1.46 o
   4  11   4          5.43          6.41         1.77 o
   5  11   4        165.55        166.06         5.61 o
   6  11   4         97.12         93.88         5.31 o
   7  11   4         28.97         20.89         2.82 o
   0  12   4       1034.80       1060.37        21.33 o
   1  12   4         45.44         46.47         2.73 o
   2  12   4          0.16         -0.52         1.98 o
   3  12   4        198.41        214.67        10.33 o
   4  12   4          8.02          3.65         3.48 o
   5  12   4        249.29        243.76        36.86 o
   1   1   5       7036.71       6438.82        82.70 o
   2   1   5          6.70          7.95         0.91 o
   3   1   5       1901.51       1857.71        25.34 o
   4   1   5        612.62        551.32         9.50 o
   5   1   5       1895.00       1975.08        44.20 o
   6   1   5       2146.11       2289.45        46.53 o
   7   1   5         47.43         36.09         3.83 o
   8   1   5        189.16        208.00        10.58 o
   9   1   5         47.31         48.15         4.06 o
  10   1   5         46.69         48.45         3.97 o
  11   1   5          2.77          1.72         3.43 o
  12   1   5        525.05        537.96        12.66 o
  13   1   5        169.23        171.68         5.76 o
  14   1   5          3.16          2.84         2.70 o
   0   2   5      10202.72       9469.01       173.64 o
   1   2   5       1957.88       1807.49        27.18 o
   2   2   5        994.61       1009.00        16.35 o
   3   2   5       2187.88       2249.22        34.05 o
   4   2   5        287.02        287.86         7.44 o
   5   2   5       4070.71       4193.86        76.79 o
   6   2   5        173.84        166.26         6.36 o
   7   2   5       2252.77       2353.86        48.62 o
   8   2   5        219.89        234.73        11.07 o
   9   2   5        243.24        230.51         6.92 o
  10   2   5          8.23          6.29         3.05 o
  11   2   5         39.10         40.26         3.60 o
  12   2   5        189.38        202.40         7.88 o
  13   2   5         11.81          5.52         2.75 o
  14   2   5        340.77        338.35         8.45 o
   1   3   5        894.94        804.50        12.67 o
   2   3   5        254.05        262.48         5.43 o
   3   3   5         48.26         56.57         2.95 o
   4   3   5       6762.44       6570.26       110.61 o
   5   3   5        919.52       1038.71        23.22 o
   6   3   5        451.23        440.59        13.35 o
   7   3   5        104.00        117.63         8.37 o
   8   3   5          0.04         -3.05         3.05 o
   9   3   5        442.99        459.94        10.59 o
  10   3   5        490.84        491.18        11.86 o
  11   3   5        105.24        120.87         6.39 o
  12   3   5        653.23        683.82        15.78 o
  13   3   5         16.35         17.06         4.03 o
  14   3   5          5.54          9.55         3.53 o
   0   4   5         69.30         92.49         9.24 o
   1   4   5        956.59        988.28        18.15 o
   2   4   5       1962.00       2050.34        36.24 o
   3   4   5       5089.22       5207.88        88.02 o
   4   4   5       7318.46       7618.20       131.28 o
   5   4   5       4613.21       4551.17        83.75 o
   6   4   5         30.02         26.07         3.74 o
   7   4   5        314.97        337.29        12.91 o
   8   4   5        161.94        149.75         5.55 o
   9   4   5        336.33        340.89        11.39 o
  10   4   5        175.57        195.86         8.09 o
  11   4   5        160.81        171.66        10.35 o
  12   4   5        410.44        415.38        12.38 o
  13   4   5        262.91        292.31        10.18 o
  14   4   5         76.37         53.61         6.30 o
   1   5   5        430.39        443.10        13.60 o
   2   5   5       1430.50       1459.94        32.50 o
   3   5   5         86.63         82.58         4.66 o
   4   5   5        218.20        249.36         9.04 o
   5   5   5        233.66        242.98        10.93 o
   6   5   5         65.63         46.91         6.07 o
   7   5   5        788.10        743.65        17.40 o
   8   5   5        172.27        159.35         7.84 o
   9   5   5        267.07        275.28        11.75 o
  10   5   5        123.26        129.78         9.26 o
  11   5   5        108.46        119.21         7.62 o
  12   5   5        375.19        363.52        10.88 o
  13   5   5        178.34        174.26         8.07 o
   0   6   5       5546.02       5309.79       213.67 o
   1   6   5          9.18          5.93         2.84 o
   2   6   5       1936.30       1953.94        44.76 o
   3   6   5         12.77         23.19         4.10 o
   4   6   5        162.48        152.25        16.28 o
   5   6   5         57.52         67.30         5.62 o
   6   6   5        764.06        730.29        16.59 o
   7   6   5        153.56        168.59         7.58 o
   8   6   5       1166.61       1143.02        30.84 o
   9   6   5        556.31        591.05        18.67 o
  10   6   5        124.57        131.95         9.27 o
  11   6   5        637.76        680.24        19.52 o
  12   6   5        443.80        401.43        12.16 o
  13   6   5         96.93         79.42        13.03 o
   1   7   5         28.87         23.76         3.27 o
   2   7   5         52.27         43.94         3.50 o
   3   7   5          0.54         -0.56         2.09 o
   4   7   5          5.06          4.70         2.58 o
   5   7   5          2.66          1.76         2.33 o
   6   7   5        213.70        206.25         9.12 o
   7   7   5        416.10        394.20        11.73 o
   8   7   5        130.18        127.76         8.90 o
   9   7   5          2.94          2.64         4.17 o
  10   7   5        123.43        110.53        14.03 o
  11   7   5        127.37        102.87        19.92 o
  12   7   5          5.24          4.32         2.69 o
   0   8   5        744.49        821.06        15.64 o
   1   8   5         88.93         96.19         4.51 o
   2   8   5        185.87        190.63         4.92 o
   3   8   5        141.11        151.16         4.75 o
   4   8   5        136.55        139.36         5.45 o
   5   8   5       1028.10       1020.94        19.27 o
   6   8   5        974.45        965.41        19.62 o
   7   8   5         87.88         74.13         5.05 o
   8   8   5        572.44        547.27        16.32 o
   9   8   5        372.23        338.05        10.65 o
  10   8   5        491.56        492.28        29.62 o
  11   8   5         42.65         46.01        16.61 o
   1   9   5         66.26         70.66         2.89 o
   2   9   5        637.37        637.40        10.82 o
   3   9   5          0.62          1.67         1.95 o
   4   9   5         26.44         23.94         2.71 o
   5   9   5          1.30          0.60         2.96 o
   6   9   5         34.65         23.13         3.14 o
   7   9   5        108.27        118.26         5.59 o
   8   9   5         15.80         15.38         4.76 o
   9   9   5         90.92         58.97         8.21 o
  10   9   5          0.97          4.90         3.50 o
   0  10   5        600.56        720.30        16.45 o
   1  10   5       2012.17       2154.66        29.92 o
   2  10   5        622.02        668.26        10.65 o
   3  10   5        585.27        642.96        11.71 o
   4  10   5        104.85        105.87         3.97 o
   5  10   5        321.33        322.16         8.25 o
   6  10   5         49.31         50.23         4.32 o
   7  10   5        173.70        174.74        11.72 o
   8  10   5        102.92         92.29        10.67 o
   9  10   5        971.90        904.39        49.44 o
   1  11   5        655.65        667.98        10.64 o
   2  11   5        789.99        836.10        13.45 o
   3  11   5         18.10         17.09         2.07 o
   4  11   5          0.22          2.77         1.71 o
   5  11   5          7.25          4.61         2.13 o
   6  11   5        256.34        240.79         8.06 o
   7  11   5        145.11        146.43         7.30 o
   0  12   5         33.09         23.89         2.97 o
   1  12   5        439.15        443.79         9.46 o
   2  12   5         78.35         67.43         3.36 o
   3  12   5         64.32         67.37         3.55 o
   4  12   5         24.49         23.08         3.27 o
   0   0   6       6039.38       6078.08       154.39 o
   1   0   6        570.02        509.53         9.88 o
   2   0   6        357.99        351.47         7.72 o
   3   0   6        327.50        298.90         7.52 o
   4   0   6          6.67          9.71         2.41 o
   5   0   6        646.17        689.55        18.47 o
   6   0   6       3331.44       3527.48        87.46 o
   7   0   6        309.87        285.75        13.59 o
   8   0   6         20.79         13.53        11.63 o
   9   0   6        183.77        192.67        11.64 o
  10   0   6        314.30        260.91        16.64 o
  11   0   6        108.45         95.49         9.08 o
  12   0   6        144.07        123.44        13.03 o
  13   0   6        772.70        681.00        20.69 o
  14   0   6        119.93         86.47         7.61 o
   1   1   6        864.53        867.85        12.10 o
   2   1   6       3292.11       3089.92        44.49 o
   3   1   6         15.28         18.11         1.43 o
   4   1   6         20.63         20.13         1.61 o
   5   1   6        728.26        686.97        16.19 o
   6   1   6       2538.18       2611.90        56.13 o
   7   1   6         11.34         10.37         3.34 o
   8   1   6         21.17         21.07         5.18 o
   9   1   6         59.28         49.18         4.56 o
  10   1   6         27.01         27.88         3.55 o
  11   1   6         84.13         74.70         4.89 o
  12   1   6        685.43        693.27        15.37 o
  13   1   6        421.73        415.21        10.73 o
  14   1   6         13.88         12.28         2.40 o
   0   2   6        510.90        514.94        11.72 o
   1   2   6       1677.01       1648.57        24.25 o
   2   2   6        138.80        196.33         4.43 o
   3   2   6       1384.84       1413.48        23.17 o
   4   2   6        385.03        393.68         8.51 o
   5   2   6      10690.57      11349.60       214.15 o
   6   2   6        340.76        307.89        10.49 o
   7   2   6        529.12        589.86        19.80 o
   8   2   6        255.69        259.02        13.34 o
   9   2   6          1.09          3.08         2.61 o
  10   2   6        127.60        106.71        11.64 o
  11   2   6        440.69        439.70        11.38 o
  12   2   6        446.25        477.61        12.30 o
  13   2   6         11.72         11.43         3.96 o
  14   2   6          9.93         11.73         3.00 o
   1   3   6        102.95        103.44         3.19 o
   2   3   6        105.78        132.99         3.68 o
   3   3   6       1588.36       1706.31        30.82 o
   4   3   6        289.51        332.12         8.23 o
   5   3   6       3963.88       3935.99        77.09 o
   6   3   6          0.24          4.65         2.47 o
   7   3   6       1345.82       1260.08        41.02 o
   8   3   6        189.53        187.76         6.63 o
   9   3   6        190.23        211.88         8.76 o
  10   3   6         54.15         65.41         5.46 o
  11   3   6        262.23        264.33         8.03 o
  12   3   6          0.00          0.39         2.94 o
  13   3   6        260.36        268.32         9.19 o
  14   3   6        101.97         87.78         5.17 o
   0   4   6       1063.90       1245.15        36.22 o
   1   4   6        408.26        448.76        10.44 o
   2   4   6          4.53          6.80         1.84 o
   3   4   6        251.93        257.13         7.33 o
   4   4   6       1926.00       1908.75        35.22 o
   5   4   6       5543.98       5488.38       100.30 o
   6   4   6       1523.25       1543.97        39.19 o
   7   4   6        523.84        519.75        17.35 o
   8   4   6        106.81         97.28         6.90 o
   9   4   6         49.72         61.85         4.68 o
  10   4   6          6.23          5.09         4.17 o
  11   4   6       1090.43       1145.25        30.87 o
  12   4   6          3.13          6.44         3.30 o
  13   4   6        320.73        326.39        14.44 o
  14   4   6        666.25        618.67        31.86 o
   1   5   6        888.40        972.28        25.54 o
   2   5   6        112.80        118.07         5.09 o
   3   5   6       6846.94       6666.13       173.77 o
   4   5   6        411.98        442.59        11.28 o
   5   5   6          1.87          0.47         3.30 o
   6   5   6        863.18        851.99        27.20 o
   7   5   6        435.60        436.12        10.47 o
   8   5   6        417.79        366.74        14.16 o
   9   5   6        319.78        346.52        13.51 o
  10   5   6          6.05         12.59         4.90 o
  11   5   6         27.82         41.40         9.52 o
  12   5   6        464.53        494.19        13.91 o
  13   5   6          9.69         15.91         4.11 o
   0   6   6        165.51        146.35         9.81 o
   1   6   6        181.67        187.86        10.29 o
   2   6   6        164.75        155.93         8.47 o
   3   6   6        368.68        367.61        14.28 o
   4   6   6         66.48         61.45         5.97 o
   5   6   6         39.75         44.50         4.10 o
   6   6   6         62.70         65.09         4.76 o
   7   6   6         42.61         21.53         4.34 o
   8   6   6        105.85        132.47         8.35 o
   9   6   6        629.84        687.89        21.01 o
  10   6   6          5.49          8.90         4.84 o
  11   6   6        766.90        806.51        27.57 o
  12   6   6          3.37         -2.84         2.84 o
   1   7   6        678.68        728.62        23.57 o
   2   7   6        118.23        104.57         4.44 o
   3   7   6        132.81        132.46         7.88 o
   4   7   6        748.37        768.64        14.08 o
   5   7   6        269.87        283.43         8.07 o
   6   7   6         95.23         91.13         6.45 o
   7   7   6       1336.73       1328.19        32.03 o
   8   7   6        165.16        210.20        10.51 o
   9   7   6        662.22        685.13        20.99 o
  10   7   6       1076.92       1152.59        34.34 o
  11   7   6       1379.41       1271.06        67.10 o
  12   7   6         68.28         57.76        13.91 o
   0   8   6       1780.18       1794.00        37.09 o
   1   8   6       1275.08       1268.94        20.22 o
   2   8   6          1.88          3.86         2.01 o
   3   8   6       1423.47       1454.61        25.00 o
   4   8   6       1890.44       1834.66        34.06 o
   5   8   6       1683.97       1722.51        35.19 o
   6   8   6        348.62        335.56        10.05 o
   7   8   6        565.30        585.97        15.87 o
   8   8   6        144.08        107.27         7.58 o
   9   8   6         68.58         63.91         5.42 o
  10   8   6          8.13         19.64         4.37 o
  11   8   6          5.52          8.55         5.37 o
   1   9   6        158.73        142.73         4.39 o
   2   9   6        838.99        815.20        13.45 o
   3   9   6        472.76        468.38        12.32 o
   4   9   6          0.14          0.36         2.14 o
   5   9   6        616.10        677.63        13.87 o
   6   9   6        292.44        289.58         8.15 o
   7   9   6        173.58        184.06         6.52 o
   8   9   6          0.50         -0.65         2.39 o
   9   9   6         53.49         40.20         4.41 o
  10   9   6        158.09        121.09         9.60 o
   0  10   6        631.30        673.65        17.78 o
   1  10   6        399.92        416.56         9.61 o
   2  10   6        312.40        337.96         7.62 o
   3  10   6         98.72         94.38         3.89 o
   4  10   6        243.38        241.94         6.61 o
   5  10   6          0.69          0.43         2.84 o
   6  10   6          4.33          5.27         1.98 o
   7  10   6         39.66         32.18         3.82 o
   8  10   6         23.51         24.65         3.16 o
   1  11   6          2.55          2.90         2.13 o
   2  11   6        266.60        267.34         6.76 o
   3  11   6        442.95        454.94         9.67 o
   4  11   6         29.87         33.48         2.67 o
   5  11   6         30.77         26.21         3.56 o
   6  11   6          0.81          2.78         2.61 o
   7  11   6          9.97          5.07         3.66 o
   0  12   6         10.04          9.21         2.81 o
   1  12   6         22.65         20.06         2.21 o
   2  12   6        301.11        269.55         7.01 o
   3  12   6          9.30         11.28         2.72 o
   4  12   6         70.79         50.02         5.64 o
   1   1   7       1608.23       1512.46        24.07 o
   2   1   7         26.46         35.10         1.51 o
   3   1   7        679.44        633.51        11.01 o
   4   1   7       1881.93       2075.01        34.78 o
   5   1   7        663.19        744.78        16.09 o
   6   1   7        157.97        176.63         7.63 o
   7   1   7        399.14        395.96        13.63 o
   8   1   7          1.67          0.66         3.49 o
   9   1   7          1.20          0.77         4.48 o
  10   1   7         20.16         16.76         3.92 o
  11   1   7         59.92         55.02         4.34 o
  12   1   7         97.43        107.11         4.98 o
  13   1   7         65.96         66.13         5.86 o
  14   1   7        527.01        509.93        19.88 o
   0   2   7         53.24         52.72         2.84 o
   1   2   7       2722.34       2924.21        47.44 o
   2   2   7          0.03          1.86         1.22 o
   3   2   7       1077.33       1152.80        17.95 o
   4   2   7        912.35        932.64        16.40 o
   5   2   7       2915.01       3027.40        76.48 o
   6   2   7       1319.96       1277.98        30.62 o
   7   2   7        620.21        605.54        20.46 o
   8   2   7        145.85        126.02         6.95 o
   9   2   7        623.95        583.48        13.25 o
  10   2   7        479.62        488.04        21.45 o
  11   2   7          2.71          4.93         3.70 o
  12   2   7         26.83         26.16         3.47 o
  13   2   7         38.69         43.78         5.31 o
  14   2   7         15.45         10.33         3.51 o
   1   3   7       2820.24       2836.41        42.52 o
   2   3   7         43.64         34.81         2.23 o
   3   3   7       3826.54       3767.90        58.80 o
   4   3   7         92.88         79.05         3.93 o
   5   3   7       1365.69       1287.45        26.67 o
   6   3   7         34.85         58.78         5.31 o
   7   3   7         42.28         51.35         6.81 o
   8   3   7        624.66        595.98        13.66 o
   9   3   7        203.58        196.30         8.37 o
  10   3   7         33.01         25.12         5.19 o
  11   3   7        345.73        348.42        11.75 o
  12   3   7         76.26         64.60         6.78 o
  13   3   7        256.12        245.47         8.57 o
  14   3   7          3.02          1.62         2.63 o
   0   4   7       4800.94       4775.95       175.99 o
   1   4   7         53.26         80.31         4.04 o
   2   4   7       1106.68       1139.15        22.73 o
   3   4   7        408.98        444.50        10.87 o
   4   4   7       2948.62       3042.37        69.73 o
   5   4   7       1867.45       1857.31        38.16 o
   6   4   7          8.26         10.64         4.92 o
   7   4   7          4.01          4.35         4.18 o
   8   4   7        456.74        432.40        12.52 o
   9   4   7        243.97        291.72        18.16 o
  10   4   7        180.22        199.47        10.53 o
  11   4   7        248.38        259.51        13.25 o
  12   4   7          0.11          0.09         3.34 o
  13   4   7         20.19         17.87         3.85 o
   1   5   7       1687.98       1696.85        48.47 o
   2   5   7         47.31         43.48         3.93 o
   3   5   7         92.47         83.02         4.55 o
   4   5   7       1865.78       2029.80        51.27 o
   5   5   7        449.55        434.27        14.24 o
   6   5   7       1466.05       1462.58        29.63 o
   7   5   7        603.77        596.89        15.63 o
   8   5   7         53.31         69.73         6.88 o
   9   5   7        810.91        799.26        23.86 o
  10   5   7         73.60         73.75         6.65 o
  11   5   7        311.79        302.27        16.31 o
  12   5   7        782.33        763.96        19.83 o
  13   5   7         19.03         18.88         5.61 o
   0   6   7        796.41        793.57        28.60 o
   1   6   7         52.47         55.68         4.37 o
   2   6   7          0.29          5.15         2.90 o
   3   6   7        360.62        350.01        11.58 o
   4   6   7        801.80        792.03        24.18 o
   5   6   7        323.70        320.36         8.51 o
   6   6   7        278.31        276.79         9.56 o
   7   6   7        540.61        542.91        14.40 o
   8   6   7         31.69         53.91         6.05 o
   9   6   7         80.85         75.00        16.18 o
  10   6   7         44.30         66.78         6.25 o
  11   6   7        810.37        804.64        35.91 o
  12   6   7        400.28        436.12        27.74 o
   1   7   7        142.42        118.81         7.57 o
   2   7   7        172.06        147.79         5.29 o
   3   7   7        226.94        211.78         6.64 o
   4   7   7         90.97         84.05         4.67 o
   5   7   7         35.22         34.99         4.04 o
   6   7   7        286.53        270.95         9.12 o
   7   7   7        445.29        450.98        13.21 o
   8   7   7        152.69        140.50         8.63 o
   9   7   7        232.99        237.75        11.87 o
  10   7   7        391.98        402.15        16.38 o
  11   7   7          8.29          8.03         2.93 o
   0   8   7       2785.31       2871.77        65.53 o
   1   8   7       1015.01       1010.52        18.17 o
   2   8   7          3.53          6.75         2.38 o
   3   8   7       1337.42       1424.64        25.39 o
   4   8   7        826.42        869.25        18.12 o
   5   8   7        685.58        678.48        15.05 o
   6   8   7        562.27        551.51        12.66 o
   7   8   7        168.80        170.08         7.27 o
   8   8   7          4.79          6.23         4.59 o
   9   8   7        516.61        511.67        14.91 o
  10   8   7        301.09        308.67        11.80 o
   1   9   7       1391.76       1397.27        22.04 o
   2   9   7        531.03        547.65        10.50 o
   3   9   7        121.06        131.13         4.83 o
   4   9   7        315.04        329.85         8.48 o
   5   9   7          0.86          2.77         2.44 o
   6   9   7        501.20        506.50        12.76 o
   7   9   7        591.22        642.25        14.68 o
   8   9   7         21.98         32.45         5.96 o
   9   9   7         16.42         16.98         3.51 o
   0  10   7       1556.75       1584.95        35.39 o
   1  10   7          0.00         -1.28         2.41 o
   2  10   7        526.37        514.97        10.75 o
   3  10   7        595.84        633.46        12.45 o
   4  10   7        588.15        626.26        12.40 o
   5  10   7        716.67        748.63        14.19 o
   6  10   7        126.35        132.36         4.98 o
   7  10   7          1.26          6.00         2.72 o
   8  10   7         23.76         18.47         2.90 o
   1  11   7          1.65          3.19         1.88 o
   2  11   7        532.05        529.00        11.04 o
   3  11   7          0.01          3.37         2.43 o
   4  11   7         48.68         54.57         5.35 o
   5  11   7          1.00          5.85         2.66 o
   6  11   7         77.86         73.07         5.51 o
   0  12   7        234.32        186.56        26.07 o
   1  12   7         82.14         88.16         3.77 o
   2  12   7         58.88         62.43         9.22 o
   3  12   7        209.54        194.94        13.06 o
   0   0   8       2421.47       1715.93       171.33 o
   1   0   8        283.01        275.52         8.10 o
   2   0   8         42.01         50.58         3.95 o
   3   0   8         19.29         17.96         2.26 o
   4   0   8         59.76         68.45         4.80 o
   5   0   8        241.83        305.18        14.30 o
   6   0   8         36.16         45.09         8.84 o
   7   0   8        900.95       1036.91        47.31 o
   8   0   8          3.75          0.48         5.07 o
   9   0   8       3029.24       3062.77       113.51 o
  10   0   8          0.40          7.77         5.11 o
  11   0   8        755.91        815.55        24.46 o
  12   0   8         78.32         58.60         5.43 o
  13   0   8         66.80         79.94        12.36 o
   1   1   8        272.69        274.56         6.04 o
   2   1   8        216.83        229.77         5.37 o
   3   1   8        304.05        308.45         7.03 o
   4   1   8        148.71        156.01         5.16 o
   5   1   8        154.13        166.74         6.74 o
   6   1   8        780.34        710.64        21.66 o
   7   1   8       1054.41       1146.08        51.90 o
   8   1   8         10.68         14.01         3.65 o
   9   1   8         25.95         37.72         9.13 o
  10   1   8         45.05         49.86         4.56 o
  11   1   8        405.46        360.32        10.31 o
  12   1   8        260.67        237.56         8.16 o
  13   1   8        156.58        142.23         5.27 o
  14   1   8         41.04         32.29         5.65 o
   0   2   8        301.67        310.60         8.00 o
   1   2   8       6789.56       7368.39       135.79 o
   2   2   8        301.50        367.32         8.38 o
   3   2   8        805.51        777.05        14.14 o
   4   2   8        318.78        323.73         7.81 o
   5   2   8        396.49        372.20        11.13 o
   6   2   8          0.22          2.14         3.17 o
   7   2   8         44.76         39.71         5.65 o
   8   2   8        344.70        350.11         9.84 o
   9   2   8        191.37        179.09         7.25 o
  10   2   8          0.82          5.23         4.28 o
  11   2   8       2116.61       2031.74        43.99 o
  12   2   8        120.62        116.81         8.38 o
  13   2   8        175.59        217.02         8.59 o
  14   2   8          0.80          1.75         3.90 o
   1   3   8       1855.95       1977.97        31.89 o
   2   3   8        869.68        968.95        18.51 o
   3   3   8       4557.28       4767.34        84.45 o
   4   3   8        154.58        130.25         5.24 o
   5   3   8       1608.45       1660.20        32.71 o
   6   3   8        407.40        425.72        16.39 o
   7   3   8         55.59         48.64         6.37 o
   8   3   8        149.99        151.77         6.09 o
   9   3   8          0.43          3.24         3.41 o
  10   3   8         63.64         51.36         5.22 o
  11   3   8         29.30         31.32         5.95 o
  12   3   8         16.51         18.71         6.32 o
  13   3   8        113.56         97.77         6.26 o
   0   4   8          6.41          7.40         2.73 o
   1   4   8         57.46         65.77         3.67 o
   2   4   8       1156.76       1252.67        24.90 o
   3   4   8        282.87        193.46         6.97 o
   4   4   8       2872.96       2898.84        59.94 o
   5   4   8       1147.82       1249.90        32.89 o
   6   4   8         24.26         25.41         4.53 o
   7   4   8        151.99        151.52         7.95 o
   8   4   8          9.89         12.77         5.69 o
   9   4   8       1292.49       1301.16        40.09 o
  10   4   8        162.55        171.78        13.32 o
  11   4   8       1085.23       1118.01        40.25 o
  12   4   8         24.43         15.70         4.17 o
  13   4   8         59.82         70.83         8.85 o
   1   5   8         13.17         26.63         3.04 o
   2   5   8        731.86        718.48        18.29 o
   3   5   8       2693.24       2783.80        63.44 o
   4   5   8         70.19         53.63         5.39 o
   5   5   8         75.12        108.65         5.87 o
   6   5   8        908.02        862.28        17.88 o
   7   5   8        254.24        239.25        11.90 o
   8   5   8          1.33         -7.16         7.16 o
   9   5   8       1331.25       1334.30        38.09 o
  10   5   8        435.66        416.92        15.85 o
  11   5   8        581.33        570.28        22.73 o
  12   5   8         32.08         33.16         5.49 o
  13   5   8         85.41         81.10        15.48 o
   0   6   8        734.86        745.30        27.69 o
   1   6   8         42.90         45.46         4.50 o
   2   6   8        234.29        215.79         8.30 o
   3   6   8         46.16         56.48         4.01 o
   4   6   8        216.47        240.57        10.09 o
   5   6   8       2715.95       2611.42        50.53 o
   6   6   8        262.30        236.82         9.06 o
   7   6   8       1005.62       1041.60        25.22 o
   8   6   8         64.06         69.42         8.08 o
   9   6   8         11.75          5.99         5.24 o
  10   6   8         73.22         88.69         8.68 o
  11   6   8        185.91        198.52        18.07 o
  12   6   8          4.74         -1.48         2.90 o
   1   7   8        107.21        111.98         6.25 o
   2   7   8          0.03          2.03         2.49 o
   3   7   8         19.10         15.77         2.86 o
   4   7   8         44.60         53.89         4.05 o
   5   7   8       2463.41       2410.06        43.90 o
   6   7   8        687.01        690.40        16.79 o
   7   7   8         26.26         22.00         3.84 o
   8   7   8         98.16        102.16         8.41 o
   9   7   8        286.97        267.53        10.49 o
  10   7   8        444.83        429.43        17.47 o
  11   7   8          0.99          3.19         2.94 o
   0   8   8         13.84         14.49         6.11 o
   1   8   8       2783.75       2917.98        57.99 o
   2   8   8        183.22        182.31         6.75 o
   3   8   8        152.61        175.51         6.34 o
   4   8   8        498.29        494.75        11.78 o
   5   8   8        251.61        249.53         7.98 o
   6   8   8         66.17         68.92         4.45 o
   7   8   8        828.94        804.91        17.93 o
   8   8   8         53.38         50.39         4.85 o
   9   8   8        150.25        168.59         8.44 o
  10   8   8         61.59         64.36        13.86 o
   1   9   8        227.05        201.01        10.64 o
   2   9   8       1426.36       1504.46        27.81 o
   3   9   8         46.76         53.72         3.22 o
   4   9   8        558.98        588.54        12.35 o
   5   9   8         20.78         16.93         2.71 o
   6   9   8        206.64        191.26         8.06 o
   7   9   8        109.64        106.56         4.58 o
   8   9   8         41.04         40.23         3.52 o
   9   9   8         78.29         94.31         6.48 o
   0  10   8        415.82        416.99        16.38 o
   1  10   8          1.91          5.29         2.98 o
   2  10   8        109.43        113.08         4.78 o
   3  10   8        705.99        699.45        14.30 o
   4  10   8          0.42          2.12         2.54 o
   5  10   8        361.86        341.05         8.67 o
   6  10   8        251.24        256.64         7.68 o
   7  10   8          8.84          8.27         2.82 o
   8  10   8         25.06          2.36        11.71 o
   1  11   8          0.49          1.48         2.35 o
   2  11   8         21.07         17.59         2.98 o
   3  11   8         13.59         15.36         2.93 o
   4  11   8         47.86         42.08         4.46 o
   5  11   8        184.68        188.37        18.30 o
   0  12   8         30.90         22.29         3.46 o
   1  12   8          4.36          0.74         2.13 o
   2  12   8          2.35          1.57         4.56 o
   3  12   8        201.70        180.58        11.30 o
   1   1   9        956.03        920.01        17.03 o
   2   1   9       1038.26       1121.51        25.17 o
   3   1   9       1042.81       1033.49        18.52 o
   4   1   9        869.19        867.96        17.24 o
   5   1   9        191.25        193.82         7.68 o
   6   1   9         16.13         17.04         3.98 o
   7   1   9         93.54        102.49         6.07 o
   8   1   9        256.27        275.96        12.15 o
   9   1   9        490.77        507.10        16.27 o
  10   1   9        245.58        240.31        10.67 o
  11   1   9         30.44         36.11         3.18 o
  12   1   9         35.32         31.34         3.27 o
  13   1   9         19.61         27.35         2.75 o
   0   2   9       2677.45       2812.26        61.00 o
   1   2   9       1160.28       1288.85        24.75 o
   2   2   9       1282.54       1327.74        24.00 o
   3   2   9          7.13          6.23         1.85 o
   4   2   9       1223.76       1215.65        23.20 o
   5   2   9        374.75        350.15        15.59 o
   6   2   9         29.52         23.20         5.16 o
   7   2   9        125.13        120.54         6.86 o
   8   2   9        256.20        243.68         8.36 o
   9   2   9        472.37        506.89        19.81 o
  10   2   9       1130.37       1095.04        33.22 o
  11   2   9          5.07          4.28         3.99 o
  12   2   9         64.55         79.53         5.35 o
  13   2   9          0.02          3.00         3.09 o
   1   3   9        881.68        920.54        17.64 o
   2   3   9       1638.83       1763.42        35.60 o
   3   3   9       1914.36       2034.80        40.78 o
   4   3   9          0.21          0.74         2.35 o
   5   3   9        340.06        340.28        11.52 o
   6   3   9        544.04        500.58        18.55 o
   7   3   9        333.86        331.09        10.64 o
   8   3   9        719.84        708.24        21.00 o
   9   3   9        803.10        773.32        21.78 o
  10   3   9       1355.52       1317.46        48.10 o
  11   3   9        206.09        211.44        12.41 o
  12   3   9         51.41         51.69         6.03 o
  13   3   9          9.30          8.13         2.84 o
   0   4   9       2613.93       2659.69        74.19 o
   1   4   9        291.29        320.44         9.48 o
   2   4   9         38.38         36.00         3.17 o
   3   4   9       1068.66       1095.41        23.65 o
   4   4   9        291.81        305.35         9.95 o
   5   4   9          1.32          1.57         3.39 o
   6   4   9        480.91        459.90        11.62 o
   7   4   9       1539.33       1445.02        30.03 o
   8   4   9       3105.07       3028.34        80.28 o
   9   4   9         17.79         19.69        13.02 o
  10   4   9          8.64         14.96         7.38 o
  11   4   9        253.88        289.08        15.66 o
  12   4   9          2.33          0.53         4.78 o
  13   4   9        150.29        162.72         8.25 o
   1   5   9        825.77        900.89        20.19 o
   2   5   9         19.61         28.54         3.68 o
   3   5   9         69.18         80.01         5.69 o
   4   5   9          5.06         10.94         4.49 o
   5   5   9        353.07        360.39         9.92 o
   6   5   9         10.28         15.85         3.93 o
   7   5   9          0.24          7.68         4.03 o
   8   5   9       3502.61       3439.75       136.73 o
   9   5   9        831.64        922.25        44.52 o
  10   5   9         28.32         27.74         9.86 o
  11   5   9         20.25         18.92         5.43 o
  12   5   9         24.91         16.41         3.77 o
   0   6   9        254.53        228.82        13.56 o
   1   6   9        468.08        447.02        14.73 o
   2   6   9        587.71        555.02        13.46 o
   3   6   9       1163.37       1180.71        24.97 o
   4   6   9        227.63        209.19         7.55 o
   5   6   9          0.39          2.95         2.99 o
   6   6   9         33.97         30.82         5.85 o
   7   6   9       2162.76       2152.25        61.43 o
   8   6   9        284.37        284.22        16.70 o
   9   6   9         72.21         80.25         7.52 o
  10   6   9        197.29        204.06        17.22 o
  11   6   9         32.25         37.90         5.25 o
   1   7   9        847.46        828.13        18.19 o
   2   7   9          8.62          5.34         2.98 o
   3   7   9        643.58        609.00        13.85 o
   4   7   9        474.35        479.98        12.62 o
   5   7   9         95.67         99.36         5.44 o
   6   7   9         49.97         45.14         4.81 o
   7   7   9          0.40          5.37         3.49 o
   8   7   9        106.84        116.32         7.48 o
   9   7   9          0.63          0.64         3.72 o
  10   7   9        112.91        108.39         6.90 o
  11   7   9          5.28          4.78         3.07 o
   0   8   9       1544.52       1519.34       112.94 o
   1   8   9         57.37         53.36         7.17 o
   2   8   9        503.63        501.04        14.91 o
   3   8   9        234.58        270.90         8.65 o
   4   8   9          0.08          2.89         3.44 o
   5   8   9          7.82          8.11         4.93 o
   6   8   9        521.28        524.87        13.29 o
   7   8   9        298.82        286.98         8.66 o
   8   8   9          1.19          3.80         3.18 o
   9   8   9          3.77          1.56         3.44 o
  10   8   9         44.77         61.92         4.89 o
   1   9   9        858.24        875.47        21.13 o
   2   9   9        624.82        628.15        16.08 o
   3   9   9         28.39         22.44         2.32 o
   4   9   9        224.56        245.21         9.28 o
   5   9   9          0.02          0.47         2.31 o
   6   9   9        598.37        549.04        12.96 o
   7   9   9         16.53         14.52         3.20 o
   8   9   9         52.76         64.65         6.59 o
   9   9   9        188.65        165.62        11.67 o
   0  10   9         70.18         84.30         7.33 o
   1  10   9          4.67          3.31         3.30 o
   2  10   9         95.94         91.73         4.81 o
   3  10   9        660.05        683.65        15.71 o
   4  10   9         13.56         11.45         3.44 o
   5  10   9       1231.09       1277.93        29.93 o
   6  10   9       1048.72       1028.18        29.15 o
   7  10   9        127.75        105.52        12.04 o
   1  11   9         45.80         35.50         3.58 o
   2  11   9        189.69        194.73         6.81 o
   3  11   9         68.10         67.70         6.64 o
   4  11   9        232.37        222.54        12.57 o
   5  11   9        120.73        127.59         7.23 o
   0   0  10        321.00        350.76        15.65 o
   1   0  10       9781.14      10389.12       260.08 o
   2   0  10        367.40        387.91        12.17 o
   3   0  10       1379.16       1414.42        32.90 o
   4   0  10        983.98        918.80        27.44 o
   5   0  10        163.74        153.65         9.27 o
   6   0  10       1230.96       1184.29        54.21 o
   7   0  10        197.73        198.82        13.63 o
   8   0  10        206.67        183.74        11.14 o
   9   0  10        126.80        100.19        28.78 o
  10   0  10        439.12        483.82        24.59 o
  11   0  10        612.59        591.06        18.18 o
  12   0  10        442.93        398.97        16.27 o
  13   0  10         19.85          8.65         3.56 o
   1   1  10        991.19       1027.02        19.02 o
   2   1  10         23.44         28.66         2.56 o
   3   1  10         43.44         46.85         3.29 o
   4   1  10          3.99          1.60         1.99 o
   5   1  10        667.53        656.61        18.06 o
   6   1  10         43.23         38.82         5.07 o
   7   1  10          1.28          7.13         2.97 o
   8   1  10        128.70        123.34        10.98 o
   9   1  10         15.87         19.18         4.22 o
  10   1  10         29.95         11.94         3.92 o
  11   1  10         40.02         37.64         4.08 o
  12   1  10          0.69          0.25         2.09 o
  13   1  10          6.24          3.31         3.56 o
   0   2  10        687.21        666.77        18.52 o
   1   2  10         25.71         19.54         2.33 o
   2   2  10        140.85        164.75         5.65 o
   3   2  10         39.54         32.71         3.26 o
   4   2  10          2.94          9.78         2.56 o
   5   2  10          2.24         12.41         3.46 o
   6   2  10        591.67        601.50        23.63 o
   7   2  10          2.09          0.06         2.29 o
   8   2  10        472.54        407.84        16.88 o
   9   2  10        232.73        213.01        14.30 o
  10   2  10          0.17          6.60         3.92 o
  11   2  10          7.51          7.79         4.83 o
  12   2  10        242.43        251.55         8.91 o
  13   2  10         11.08         10.68         6.25 o
   1   3  10          5.51          2.04         1.94 o
   2   3  10        434.89        473.58        10.95 o
   3   3  10        211.04        209.84         6.68 o
   4   3  10         25.62         25.55         3.73 o
   5   3  10         82.60         84.78         8.88 o
   6   3  10        168.99        172.58         7.17 o
   7   3  10        239.31        251.85        10.67 o
   8   3  10        113.38        136.01        10.32 o
   9   3  10       1473.86       1551.92        46.20 o
  10   3  10         13.15         10.03         6.48 o
  11   3  10         13.33         17.99         4.21 o
  12   3  10        260.86        240.18        13.16 o
  13   3  10          0.03          1.50         2.52 o
   0   4  10        492.67        556.45        19.49 o
   1   4  10        360.33        365.04         9.79 o
   2   4  10        950.50        956.83        22.04 o
   3   4  10         76.12         86.62         5.79 o
   4   4  10        179.49        176.92         8.91 o
   5   4  10         65.87         61.65         6.42 o
   6   4  10        767.33        737.57        18.66 o
   7   4  10        911.10        872.72        27.15 o
   8   4  10          2.02          4.39         7.39 o
   9   4  10       1092.67       1103.83        44.66 o
  10   4  10          0.41         -2.32         5.57 o
  11   4  10        590.81        555.98        23.52 o
  12   4  10         36.01         37.93         4.43 o
   1   5  10       1939.83       2035.84        44.58 o
   2   5  10        378.85        369.00        11.45 o
   3   5  10         21.80         26.62         3.40 o
   4   5  10         10.79         14.35         3.22 o
   5   5  10       2611.39       2548.05        74.70 o
   6   5  10        469.38        477.40        16.69 o
   7   5  10       2476.90       2300.95        69.83 o
   8   5  10        281.39        292.99        36.50 o
   9   5  10          0.03          1.76        14.60 o
  10   5  10         11.55         14.12         6.43 o
  11   5  10         22.03         24.82         7.70 o
  12   5  10         32.07         39.57         7.67 o
   0   6  10        137.65        125.14         9.38 o
   1   6  10         56.46         53.37         3.94 o
   2   6  10        169.44        160.57         6.82 o
   3   6  10        676.09        650.66        27.64 o
   4   6  10       1181.72       1198.53        33.23 o
   5   6  10        533.09        523.54        15.20 o
   6   6  10        822.22        849.83        23.34 o
   7   6  10          0.21          1.86         5.13 o
   8   6  10        761.92        781.07        33.41 o
   9   6  10         14.34         27.25        11.52 o
  10   6  10        322.42        300.82        14.39 o
  11   6  10         99.55         92.16         7.35 o
   1   7  10        312.92        317.88        14.50 o
   2   7  10        135.89        156.47         8.31 o
   3   7  10       8806.61       8933.15       212.73 o
   4   7  10        158.05        160.52         7.62 o
   5   7  10       1346.46       1350.94        30.89 o
   6   7  10          3.21          0.22         3.54 o
   7   7  10        113.48        113.27        10.05 o
   8   7  10         79.54         97.47         7.52 o
   9   7  10        103.93         98.65         9.11 o
  10   7  10        103.47         71.17         7.92 o
   0   8  10          8.26          4.66         7.99 o
   1   8  10        281.09        301.83        29.66 o
   2   8  10         89.89         74.25        13.87 o
   3   8  10        427.16        447.52        15.78 o
   4   8  10        201.00        211.54         9.18 o
   5   8  10        697.28        675.01        20.09 o
   6   8  10        385.20        379.34        11.96 o
   7   8  10          8.28         14.09         3.30 o
   8   8  10         27.57         25.57         4.50 o
   9   8  10         58.54         55.58        11.28 o
   1   9  10          9.29          7.87         3.80 o
   2   9  10         79.41         85.38         6.99 o
   3   9  10          0.04         -1.57         3.19 o
   4   9  10          1.16          5.33         3.38 o
   5   9  10        939.68        883.90        19.16 o
   6   9  10          3.08          2.72         2.56 o
   7   9  10        340.86        318.05        10.11 o
   8   9  10          7.38          7.51         2.41 o
   0  10  10         51.59         60.04         8.66 o
   1  10  10        275.47        288.61        11.07 o
   2  10  10        225.12        228.50         9.91 o
   3  10  10        202.94        213.97         7.68 o
   4  10  10          5.05          4.34         2.59 o
   5  10  10         49.30         60.00         5.84 o
   6  10  10        473.44        432.03        27.08 o
   7  10  10         69.98         63.62        15.28 o
   1  11  10        113.53        119.24         7.96 o
   2  11  10        296.55        299.81         9.67 o
   3  11  10          0.07          3.48         2.94 o
   4  11  10         12.15          9.86         2.89 o
   1   1  11       1253.01       1285.33        23.26 o
   2   1  11        646.58        699.74        13.75 o
   3   1  11         94.52         80.79         4.10 o
   4   1  11        498.74        567.49        18.14 o
   5   1  11         47.08         38.25         4.37 o
   6   1  11          1.04          0.48         2.98 o
   7   1  11          5.53          5.15         3.64 o
   8   1  11       1324.04       1346.40        40.23 o
   9   1  11        168.48        209.06         7.85 o
  10   1  11         76.93         59.46         8.80 o
  11   1  11        108.07         94.20         8.20 o
  12   1  11        228.25        272.07        12.55 o
  13   1  11          2.70         -0.23         3.59 o
   0   2  11          7.28         -0.44         2.94 o
   1   2  11        404.99        406.68        10.92 o
   2   2  11        141.78        141.96         5.25 o
   3   2  11        508.61        531.77        15.90 o
   4   2  11        363.39        374.07        13.59 o
   5   2  11         17.15         14.37         4.80 o
   6   2  11       3158.29       3126.73        59.85 o
   7   2  11       1435.66       1437.16        36.25 o
   8   2  11         33.93         41.91         6.27 o
   9   2  11        673.72        681.48        19.82 o
  10   2  11          0.01          1.53         3.59 o
  11   2  11        180.35        172.62        14.78 o
  12   2  11          5.65          9.06         3.92 o
  13   2  11          3.33          2.26         8.48 o
   1   3  11       2989.29       3031.41        67.51 o
   2   3  11       1997.16       2069.53        42.38 o
   3   3  11         96.22         97.22         5.83 o
   4   3  11        167.27        184.46        10.01 o
   5   3  11        361.66        356.03        12.01 o
   6   3  11        279.13        252.40         9.41 o
   7   3  11       2622.95       2631.91        72.87 o
   8   3  11       1562.44       1517.19        45.56 o
   9   3  11        670.28        670.01        24.12 o
  10   3  11        173.42        197.53        13.90 o
  11   3  11          2.39          0.90         4.56 o
  12   3  11        153.76        137.23         6.46 o
   0   4  11        744.78        821.92        25.15 o
   1   4  11         25.52         23.76         3.09 o
   2   4  11        237.71        234.37         8.96 o
   3   4  11         13.37         15.53         4.28 o
   4   4  11        264.55        253.56         9.88 o
   5   4  11          4.06         10.88         3.25 o
   6   4  11         79.38         67.03         6.70 o
   7   4  11        169.28        160.14         9.52 o
   8   4  11        880.19        852.85        28.67 o
   9   4  11        805.57        771.15        34.09 o
  10   4  11         13.74          8.78         8.51 o
  11   4  11          0.23          3.30         5.54 o
  12   4  11         10.37          8.68         5.19 o
   1   5  11        662.64        664.45        17.33 o
   2   5  11       1107.96       1116.88        22.87 o
   3   5  11         23.65         22.22         3.91 o
   4   5  11        313.97        311.94        14.52 o
   5   5  11        887.53        941.60        27.22 o
   6   5  11        404.69        406.16        23.95 o
   7   5  11        960.14        923.21        31.97 o
   8   5  11        606.72        633.00        29.77 o
   9   5  11         11.06         -7.16         8.52 o
  10   5  11        166.92        182.89        15.57 o
  11   5  11         70.30         44.27         8.26 o
   0   6  11       1925.29       1978.77       133.79 o
   1   6  11       1936.26       2042.23        57.74 o
   2   6  11        155.76        181.99         8.71 o
   3   6  11         82.55         94.57         6.57 o
   4   6  11        602.75        594.77        18.98 o
   5   6  11         43.24         43.32         5.54 o
   6   6  11         17.37         22.35         5.44 o
   7   6  11       1049.39       1119.56        40.95 o
   8   6  11          7.61         11.61         7.35 o
   9   6  11         22.41         17.18         5.79 o
  10   6  11        923.91        943.55        42.07 o
  11   6  11          0.75         -4.05         4.05 o
   1   7  11         11.69         15.65         5.24 o
   2   7  11        166.85        164.38        16.71 o
   3   7  11        556.18        533.35        17.58 o
   4   7  11        831.47        891.25        25.90 o
   5   7  11        135.88        112.43         7.40 o
   6   7  11         12.02         20.40         4.06 o
   7   7  11        491.76        487.20        17.41 o
   8   7  11         55.75         56.70         8.25 o
   9   7  11         17.86         20.61         4.43 o
  10   7  11          8.83          7.80         3.57 o
   0   8  11          0.82          3.80         6.74 o
   1   8  11          0.01         -2.37         4.71 o
   2   8  11          9.04          3.26         4.82 o
   3   8  11         95.23        102.29         8.21 o
   4   8  11         35.58         31.39         3.79 o
   5   8  11        168.68        165.93         9.38 o
   6   8  11        173.81        154.73         7.41 o
   7   8  11        711.39        670.97        16.65 o
   8   8  11        170.52        178.31        16.11 o
   9   8  11         13.36          5.65         2.88 o
   1   9  11          4.20          0.88         3.48 o
   2   9  11          1.40          1.91         3.51 o
   3   9  11        814.61        784.77        21.73 o
   4   9  11          4.93          4.49         3.76 o
   5   9  11        151.38        161.97         7.90 o
   6   9  11         31.97         20.17         2.65 o
   7   9  11          0.85         -0.29         6.26 o
   8   9  11        329.35        288.59        16.71 o
   0  10  11        622.57        599.61        24.90 o
   1  10  11         50.80         52.60         4.08 o
   2  10  11        356.78        326.54         9.93 o
   3  10  11          4.64          2.18         3.06 o
   4  10  11        390.37        395.49        28.09 o
   5  10  11          9.26          6.55         3.17 o
   6  10  11        223.61        196.06        44.29 o
   1  11  11         10.71          4.88         4.33 o
   2  11  11         43.78         58.07         5.05 o
   3  11  11        153.71        150.02         7.51 o
   0   0  12       2678.10       2525.02       195.62 o
   1   0  12         29.04         23.73         3.54 o
   2   0  12        276.77        301.99        23.00 o
   3   0  12         83.18         79.93         7.79 o
   4   0  12       2247.52       2601.87       103.57 o
   5   0  12        170.24        146.39        10.09 o
   6   0  12        676.58        671.70        24.14 o
   7   0  12       1323.78       1381.88        44.07 o
   8   0  12          1.89          1.06         4.24 o
   9   0  12        463.40        430.45        17.33 o
  10   0  12        174.21        161.04         9.91 o
  11   0  12        529.74        543.39        19.82 o
  12   0  12         41.98         37.07         3.70 o
   1   1  12         51.21         59.70         4.85 o
   2   1  12        524.17        540.87        19.87 o
   3   1  12        402.92        402.55        14.19 o
   4   1  12        449.74        429.38        15.40 o
   5   1  12        174.04        172.17         9.24 o
   6   1  12         28.80         31.71         3.72 o
   7   1  12       1929.82       1844.85        45.17 o
   8   1  12        362.52        368.84        12.49 o
   9   1  12         24.18         29.19         5.07 o
  10   1  12        112.72        120.48         5.88 o
  11   1  12         34.25         28.08         2.61 o
  12   1  12          0.04          0.80         2.72 o
   0   2  12        164.23        160.67        10.08 o
   1   2  12       1846.19       1988.93        45.02 o
   2   2  12         61.21         61.83         4.93 o
   3   2  12         13.65         11.83         3.40 o
   4   2  12        978.12        948.44        30.37 o
   5   2  12        183.27        186.77         6.55 o
   6   2  12       2733.68       2717.38        56.14 o
   7   2  12         97.47         95.76         9.81 o
   8   2  12        776.30        757.10        26.00 o
   9   2  12        808.11        773.87        21.36 o
  10   2  12        111.79        108.78        12.59 o
  11   2  12          0.44          2.93         3.59 o
  12   2  12         75.68         69.32         6.35 o
   1   3  12         14.86         13.47         2.71 o
   2   3  12        136.98        166.53         9.96 o
   3   3  12        210.60        203.16        11.44 o
   4   3  12          0.64          5.05         2.70 o
   5   3  12        203.08        206.88         8.16 o
   6   3  12       1567.16       1599.95        39.62 o
   7   3  12        251.84        240.20        13.45 o
   8   3  12         20.19         37.09         6.91 o
   9   3  12        132.10        124.20         9.88 o
  10   3  12          8.08          2.02         6.76 o
  11   3  12         31.00         26.73         4.85 o
  12   3  12         13.27         10.15         2.90 o
   0   4  12         10.48          7.03         3.07 o
   1   4  12          0.09          4.51         2.49 o
   2   4  12         23.92         33.70         3.88 o
   3   4  12        182.75        167.15         7.18 o
   4   4  12        127.31        126.68         8.00 o
   5   4  12       1916.19       1932.62        56.25 o
   6   4  12        683.39        672.11        20.68 o
   7   4  12         13.49         16.40         4.37 o
   8   4  12        324.01        265.61        26.62 o
   9   4  12         64.62         47.64        10.59 o
  10   4  12         17.32        -10.06        25.71 o
  11   4  12        225.70        215.14        14.58 o
  12   4  12         84.57         69.11        15.51 o
   1   5  12         42.96         31.17         3.34 o
   2   5  12        122.09        121.55         6.11 o
   3   5  12       1578.05       1538.02        51.69 o
   4   5  12        141.01        156.83         8.59 o
   5   5  12        128.65        135.11         9.54 o
   6   5  12        129.33        137.92         9.89 o
   7   5  12         62.74         55.58        12.15 o
   8   5  12        326.54        304.53        20.29 o
   9   5  12          4.38          2.17         9.15 o
  10   5  12        216.89        197.41        15.24 o
  11   5  12        226.53        181.20        11.54 o
   0   6  12        765.38        799.57        37.55 o
   1   6  12          4.15          5.46         2.53 o
   2   6  12         57.95         56.84         7.95 o
   3   6  12         15.08         15.12         4.01 o
   4   6  12        547.40        490.88        16.69 o
   5   6  12         83.90         81.75         6.71 o
   6   6  12        436.69        405.95        17.10 o
   7   6  12         58.51         70.18         9.96 o
   8   6  12          6.68          6.95         8.55 o
   9   6  12         10.58         11.79         6.91 o
  10   6  12        517.05        502.19        30.35 o
   1   7  12        268.75        247.82        13.68 o
   2   7  12         48.59         39.48         6.36 o
   3   7  12        179.55        190.59         9.83 o
   4   7  12         50.61         59.15         5.98 o
   5   7  12       1575.72       1576.89        49.35 o
   6   7  12       1051.16       1027.86        37.23 o
   7   7  12          5.93          2.81         3.66 o
   8   7  12        503.77        492.52        26.90 o
   9   7  12        502.16        515.36        41.04 o
   0   8  12         68.07         60.37        23.37 o
   1   8  12          1.86          6.34         5.48 o
   2   8  12        159.72        170.55         9.07 o
   3   8  12         56.57         61.52         6.48 o
   4   8  12         20.24         14.84         5.50 o
   5   8  12         13.18         12.71         3.08 o
   6   8  12         14.54         12.77         7.69 o
   7   8  12          5.48          3.71         2.53 o
   8   8  12         53.94         44.14        15.95 o
   1   9  12        320.89        387.37        13.93 o
   2   9  12        197.91        199.19         8.03 o
   3   9  12          0.98         10.30         3.79 o
   4   9  12        168.65        132.79         6.73 o
   5   9  12          1.43          4.57         3.24 o
   6   9  12          4.54          4.30         3.98 o
   7   9  12         12.23          9.45         5.58 o
   0  10  12       1663.70       1633.39       113.17 o
   1  10  12         80.65         86.21         5.86 o
   2  10  12         81.02         91.44         9.50 o
   3  10  12          4.38          4.14         3.79 o
   4  10  12        379.22        352.96        25.01 o
   5  10  12          1.12         -2.43         2.43 o
   1   1  13        980.39       1061.45        26.51 o
   2   1  13        166.42        170.45         7.73 o
   3   1  13       1174.22       1243.61        30.01 o
   4   1  13         67.60         82.40         4.22 o
   5   1  13        984.59       1037.89        19.57 o
   6   1  13        412.45        423.48        13.67 o
   7   1  13        285.42        306.12        13.99 o
   8   1  13        602.10        634.55        18.51 o
   9   1  13         68.64         73.18         6.90 o
  10   1  13         32.14         23.44         2.99 o
  11   1  13        205.61        167.35        16.19 o
  12   1  13        528.66        511.93        20.52 o
   0   2  13         68.56         73.16         7.66 o
   1   2  13         11.19          6.99         2.89 o
   2   2  13         45.83         47.56         4.52 o
   3   2  13        998.48        978.60        18.46 o
   4   2  13        305.28        341.84         7.98 o
   5   2  13         54.29         51.52         3.86 o
   6   2  13        289.44        293.64        12.72 o
   7   2  13        100.05         98.12         8.68 o
   8   2  13         30.25         20.32         5.83 o
   9   2  13         31.99         24.51         5.73 o
  10   2  13          5.87          6.42         3.29 o
  11   2  13         47.79         50.34         6.47 o
  12   2  13        120.88        116.93         9.44 o
   1   3  13       1450.11       1449.65        33.12 o
   2   3  13        266.77        259.48         7.96 o
   3   3  13        617.32        604.03        13.43 o
   4   3  13        354.02        385.07        10.74 o
   5   3  13        739.47        729.51        19.80 o
   6   3  13       1205.50       1222.74        28.72 o
   7   3  13        351.40        396.91        17.00 o
   8   3  13         17.65          9.74         5.59 o
   9   3  13         39.84         40.47         6.63 o
  10   3  13          0.99         -0.79         8.83 o
  11   3  13          8.16         12.40         5.95 o
   0   4  13        104.72         94.18         5.89 o
   1   4  13         57.32         68.41         3.44 o
   2   4  13        109.13         97.22         5.45 o
   3   4  13          3.34          6.08         2.90 o
   4   4  13       1728.83       1757.96        43.12 o
   5   4  13       2240.71       2176.21        76.43 o
   6   4  13        160.23        186.61        13.57 o
   7   4  13        156.11        156.63         7.77 o
   8   4  13          7.48         17.75         6.10 o
   9   4  13          3.35          6.60         5.65 o
  10   4  13         70.08         82.77        16.16 o
  11   4  13          6.00         -1.03         4.28 o
   1   5  13       1509.54       1521.72        38.00 o
   2   5  13        539.52        602.18        22.98 o
   3   5  13        153.86        156.55         8.19 o
   4   5  13         97.40        110.81         8.41 o
   5   5  13       1231.27       1355.53        43.65 o
   6   5  13        602.48        610.69        23.42 o
   7   5  13       1478.18       1402.97        44.64 o
   8   5  13         19.79         16.48         7.36 o
   9   5  13        173.78        147.81        12.17 o
  10   5  13        324.53        302.68        18.05 o
   0   6  13        116.48         89.79        11.36 o
   1   6  13        183.10        200.44        25.76 o
   2   6  13          2.94          3.54         5.18 o
   3   6  13        519.62        596.21        22.70 o
   4   6  13        172.08        163.03         8.40 o
   5   6  13          0.37          5.06         3.58 o
   6   6  13        325.74        339.66        14.99 o
   7   6  13         64.08         57.58        11.76 o
   8   6  13         72.90         35.51         8.42 o
   9   6  13         16.68         18.12         7.92 o
   1   7  13         32.17         33.07         5.93 o
   2   7  13        328.63        294.33        11.73 o
   3   7  13        360.07        397.75        12.72 o
   4   7  13        235.45        224.10        19.57 o
   5   7  13        142.07        109.54        15.56 o
   6   7  13        213.59        205.92         9.74 o
   7   7  13         74.68         64.09         6.94 o
   8   7  13         58.72         39.06        10.56 o
   9   7  13        355.03        298.03        59.17 o
   0   8  13        208.69        182.57        16.10 o
   1   8  13        488.10        493.86        22.46 o
   2   8  13         38.52         24.93         5.47 o
   3   8  13         30.68         31.62         5.02 o
   4   8  13          0.02          6.47         4.66 o
   5   8  13        213.22        183.64        19.23 o
   6   8  13        243.06        271.36         9.68 o
   7   8  13         19.85         10.34         3.30 o
   8   8  13         43.91         35.87        13.45 o
   1   9  13          7.81          5.94         4.03 o
   2   9  13        455.61        462.55        14.85 o
   3   9  13        494.07        463.81        22.40 o
   4   9  13          9.42          5.28         4.10 o
   5   9  13        393.61        407.12        23.66 o
   6   9  13         17.94         23.01         4.62 o
   0  10  13        157.66        160.92        23.88 o
   1  10  13        143.48        126.64        11.85 o
   2  10  13          0.04         -1.79         2.95 o
   3  10  13         73.12         56.57        13.17 o
   4  10  13         14.26         13.51         3.65 o
   0   0  14       1627.48       1591.43        89.27 o
   1   0  14        230.98        239.96        10.08 o
   2   0  14        346.43        305.89        10.12 o
   3   0  14       2112.94       2121.39        55.46 o
   4   0  14       9063.21       9021.81       254.64 o
   5   0  14        406.11        394.83        16.52 o
   6   0  14       7114.56       7306.87       207.62 o
   7   0  14         55.05         36.93         5.24 o
   8   0  14        327.91        337.29        47.73 o
   9   0  14          4.26          1.27         4.25 o
  10   0  14        277.17        329.74        18.84 o
  11   0  14          4.58          0.31        15.57 o
  12   0  14         65.17         61.48         9.90 o
   1   1  14        102.92        110.88         5.10 o
   2   1  14         55.47         62.96         3.52 o
   3   1  14        832.07        820.14        14.19 o
   4   1  14       1127.81       1133.96        23.17 o
   5   1  14          0.51          4.46         2.80 o
   6   1  14       1750.73       1787.36        44.04 o
   7   1  14        519.03        525.99        16.56 o
   8   1  14         31.97         30.42         4.52 o
   9   1  14         22.21         28.87         6.91 o
  10   1  14         45.96         29.91         5.14 o
  11   1  14        285.69        307.92        10.02 o
  12   1  14         71.76         62.53         7.30 o
   0   2  14        329.67        328.44        15.15 o
   1   2  14         11.46          9.72         2.20 o
   2   2  14        413.84        376.24         7.98 o
   3   2  14         49.92         53.50         3.49 o
   4   2  14         22.94         24.26         3.09 o
   5   2  14       1364.65       1467.58        33.42 o
   6   2  14          3.59         -0.89         6.18 o
   7   2  14        359.17        360.27        15.36 o
   8   2  14        109.14        111.28         8.57 o
   9   2  14          3.12         -0.80         4.73 o
  10   2  14         75.63         82.62         5.99 o
  11   2  14        264.43        267.06        11.35 o
   1   3  14          0.60          1.63         2.47 o
   2   3  14        117.12        142.67         5.46 o
   3   3  14         16.62         16.40         3.04 o
   4   3  14         52.72         54.95         5.27 o
   5   3  14        310.79        324.43        11.66 o
   6   3  14         11.88          9.51         3.35 o
   7   3  14        175.84        160.56        11.94 o
   8   3  14        173.51        138.31        13.40 o
   9   3  14          3.31          6.88         5.28 o
  10   3  14        374.55        332.20        16.37 o
  11   3  14         23.22         24.45         3.17 o
   0   4  14         25.79         25.83         4.67 o
   1   4  14        212.33        227.59        20.57 o
   2   4  14        105.37        103.36         7.43 o
   3   4  14          1.45          7.33         4.07 o
   4   4  14        332.98        359.79        12.84 o
   5   4  14         68.31         71.77         5.73 o
   6   4  14        728.46        714.53        22.98 o
   7   4  14        117.57        105.37        10.31 o
   8   4  14        235.96        209.37        27.95 o
   9   4  14          0.76         -3.98         4.03 o
  10   4  14        109.98         74.87        21.31 o
   1   5  14        288.18        308.87        15.76 o
   2   5  14          0.25          3.80         3.26 o
   3   5  14        634.86        593.19        21.64 o
   4   5  14          2.46         -1.52         5.98 o
   5   5  14        187.73        220.55        12.14 o
   6   5  14       1629.85       1709.40        49.18 o
   7   5  14        120.05        121.56         7.95 o
   8   5  14        215.46        234.91        13.46 o
   9   5  14        357.62        313.35        15.38 o
  10   5  14         50.13         43.58         7.97 o
   0   6  14          3.65          0.82         9.73 o
   1   6  14         57.45         49.96         6.90 o
   2   6  14        228.53        208.89        13.46 o
   3   6  14          2.74          5.88         3.39 o
   4   6  14        321.46        290.18        12.39 o
   5   6  14          0.01         -3.97         3.97 o
   6   6  14        604.49        593.77        20.06 o
   7   6  14         46.11         28.68         6.30 o
   8   6  14        316.99        267.48        20.22 o
   9   6  14          2.64          3.93         4.26 o
   1   7  14       1418.76       1314.29        69.34 o
   2   7  14        424.59        411.75        16.25 o
   3   7  14          0.07          0.01         4.71 o
   4   7  14         12.04          7.11         4.07 o
   5   7  14        209.61        190.80        10.75 o
   6   7  14        316.61        333.81        12.92 o
   7   7  14        137.95        124.30        18.64 o
   8   7  14       1014.68       1026.83        37.40 o
   0   8  14        402.15        417.34        28.19 o
   1   8  14        213.26        219.65        27.26 o
   2   8  14         76.15         73.28         6.68 o
   3   8  14         62.65         54.25         6.06 o
   4   8  14        168.39        172.27        23.52 o
   5   8  14          3.87          6.62         4.35 o
   6   8  14         10.41          5.97         4.83 o
   7   8  14        157.92         91.88        18.12 o
   1   9  14         44.88         49.46         5.70 o
   2   9  14        452.12        453.01        13.83 o
   3   9  14        164.86        162.57        11.90 o
   4   9  14         42.81         33.56         6.46 o
   5   9  14        112.43        134.40        11.70 o
   0  10  14        295.19        340.87        32.94 o
   1  10  14        106.80         98.98         7.09 o
   2  10  14         23.30         11.37         4.24 o
   3  10  14          9.54          6.08         3.09 o
   1   1  15         12.02          7.92         1.93 o
   2   1  15        271.85        272.29         6.97 o
   3   1  15       1904.09       1928.56        36.51 o
   4   1  15        494.98        476.42        12.92 o
   5   1  15       3865.76       3937.06        80.99 o
   6   1  15         25.65         28.26         3.04 o
   7   1  15         39.99         37.26         4.35 o
   8   1  15          0.31          1.20         2.89 o
   9   1  15         14.76         18.88         3.21 o
  10   1  15         82.17         84.19        10.76 o
  11   1  15          8.30         10.54         3.34 o
   0   2  15        222.91        219.65        10.37 o
   1   2  15          3.59          4.73         2.07 o
   2   2  15          0.03         -2.35         3.07 o
   3   2  15        129.26        142.11         6.12 o
   4   2  15        138.51        134.98         8.54 o
   5   2  15        145.09        156.27         7.70 o
   6   2  15         33.16         30.40         5.29 o
   7   2  15         90.74        100.31        12.35 o
   8   2  15        617.51        641.49        18.55 o
   9   2  15         45.53         35.96         5.14 o
  10   2  15         23.58         26.97         5.74 o
  11   2  15         44.21         49.85         5.44 o
   1   3  15        175.14        191.81         8.48 o
   2   3  15        148.44        152.18         6.06 o
   3   3  15       1537.01       1609.18        37.89 o
   4   3  15        198.92        189.68        12.06 o
   5   3  15       1006.23       1050.58        26.44 o
   6   3  15          8.18         11.13         3.56 o
   7   3  15         23.89         28.63         4.88 o
   8   3  15        342.48        368.37        22.89 o
   9   3  15         59.39         55.17         5.61 o
  10   3  15        209.80        217.48         9.14 o
   0   4  15        267.85        344.75        18.01 o
   1   4  15         13.25         16.69         7.01 o
   2   4  15         26.19          9.98         5.45 o
   3   4  15         56.35         57.71        13.40 o
   4   4  15         56.67         49.69         6.01 o
   5   4  15          4.40          4.69         4.49 o
   6   4  15        966.24        999.06        29.30 o
   7   4  15        558.64        564.56        23.95 o
   8   4  15          1.76          9.14         5.37 o
   9   4  15         16.07         13.83         4.52 o
  10   4  15         10.86         13.15         5.85 o
   1   5  15         33.97         36.34         7.75 o
   2   5  15       2287.75       2321.33        67.79 o
   3   5  15        177.05        154.35         8.91 o
   4   5  15         40.45         37.57         6.84 o
   5   5  15         62.99         75.62         6.60 o
   6   5  15          0.79          8.82         3.92 o
   7   5  15        114.30        120.18         9.37 o
   8   5  15        337.54        363.88        31.50 o
   9   5  15        176.18        119.41        11.55 o
   0   6  15          9.46         24.60        23.99 o
   1   6  15          3.37          7.87        15.14 o
   2   6  15          0.24          0.78         5.29 o
   3   6  15          2.08         -4.34         4.34 o
   4   6  15        334.68        344.15        29.31 o
   5   6  15          9.82          7.30         3.62 o
   6   6  15        573.01        581.43        20.67 o
   7   6  15         11.64         16.70         5.96 o
   8   6  15         13.78         15.24         4.41 o
   1   7  15          0.06         -3.20        17.44 o
   2   7  15        185.06        175.90        19.41 o
   3   7  15        143.49        135.49        13.36 o
   4   7  15         11.07          9.64         5.22 o
   5   7  15          6.69          7.03         4.11 o
   6   7  15         41.70         33.88         6.43 o
   7   7  15         25.11         16.65         7.66 o
   0   8  15          3.73         14.97        15.02 o
   1   8  15         31.83         44.03         7.62 o
   2   8  15          2.98         -0.04         6.34 o
   3   8  15         27.94         22.84         6.03 o
   4   8  15         48.08         36.40         8.75 o
   5   8  15         15.00         14.60         4.34 o
   6   8  15         15.61         19.53         9.50 o
   1   9  15         63.84         40.95         9.26 o
   2   9  15         12.32          5.66         5.18 o
   3   9  15          8.95         13.90         4.25 o
   4   9  15         68.54         59.45         7.35 o
   0   0  16        928.53        922.41        34.84 o
   1   0  16        495.94        496.11        15.80 o
   2   0  16        685.79        745.70        20.82 o
   3   0  16        177.14        196.31         8.63 o
   4   0  16        211.60        248.41        10.45 o
   5   0  16         99.25         82.16        14.66 o
   6   0  16        253.84        297.85        13.39 o
   7   0  16        976.94       1107.56        46.24 o
   8   0  16        207.25        179.18        12.81 o
   9   0  16         99.20         94.46         9.85 o
  10   0  16        485.25        566.97        29.92 o
   1   1  16        165.86        174.48         6.16 o
   2   1  16        935.26        983.66        17.95 o
   3   1  16        500.44        515.77        11.43 o
   4   1  16        101.91        119.67         5.20 o
   5   1  16          2.52          1.86         2.49 o
   6   1  16        248.16        276.68        12.68 o
   7   1  16        562.83        612.98        17.65 o
   8   1  16          7.63          5.92         5.01 o
   9   1  16          4.09          7.30         4.59 o
  10   1  16        180.07        177.90        10.21 o
   0   2  16        841.28        883.60        25.39 o
   1   2  16        399.37        422.68         9.72 o
   2   2  16       1650.87       1753.69        36.81 o
   3   2  16         32.28         34.55         3.50 o
   4   2  16       1631.59       1715.62        40.08 o
   5   2  16          1.53          5.01         3.80 o
   6   2  16       2616.81       2770.72        66.33 o
   7   2  16          0.03          4.11         3.31 o
   8   2  16        337.66        364.95        11.83 o
   9   2  16        858.34        843.42        21.57 o
  10   2  16         41.31         36.81         4.64 o
   1   3  16        158.32        166.25         6.67 o
   2   3  16        237.30        248.67         8.85 o
   3   3  16        120.79        123.58         6.93 o
   4   3  16        389.50        395.85        13.42 o
   5   3  16         51.39         38.74         7.37 o
   6   3  16          1.34          3.65         3.58 o
   7   3  16        249.07        233.19        17.02 o
   8   3  16        949.70        931.71        24.90 o
   9   3  16        335.75        321.93        12.35 o
  10   3  16         40.51         38.56        13.67 o
   0   4  16          2.06         -0.56        14.27 o
   1   4  16         47.70         32.13         4.72 o
   2   4  16        980.94        909.30        28.19 o
   3   4  16          0.81         -3.08         3.24 o
   4   4  16         88.35         84.77         6.46 o
   5   4  16         33.69         29.60         4.97 o
   6   4  16        207.04        205.38        12.38 o
   7   4  16         24.90         23.29         6.25 o
   8   4  16         20.94         36.66         9.24 o
   9   4  16         74.11         84.96         9.61 o
   1   5  16        159.51        179.16        11.40 o
   2   5  16        190.48        166.31        11.99 o
   3   5  16        288.90        279.55        16.30 o
   4   5  16         56.88         56.68         5.89 o
   5   5  16        164.80        204.34        11.57 o
   6   5  16        200.50        168.07         9.22 o
   7   5  16          6.84         15.89         5.34 o
   8   5  16         14.67         10.17         4.35 o
   0   6  16         71.94         53.19        23.08 o
   1   6  16         27.84         26.69         7.20 o
   2   6  16         55.67         44.21        10.62 o
   3   6  16        116.29        119.72        12.78 o
   4   6  16          0.01          2.32         3.12 o
   5   6  16        117.92        119.84         7.05 o
   6   6  16          8.08          3.72         5.47 o
   7   6  16        104.95        105.86         8.89 o
   1   7  16        136.10        124.63        19.72 o
   2   7  16         42.57         53.39         7.27 o
   3   7  16        112.42        110.90         8.85 o
   4   7  16        422.74        415.95        18.68 o
   5   7  16         86.96         99.04        13.73 o
   6   7  16          8.62          8.30         5.09 o
   0   8  16        399.69        365.91        39.63 o
   1   8  16        226.42        271.73        14.00 o
   2   8  16         12.14         14.29         5.14 o
   3   8  16          0.02          6.85         4.76 o
   4   8  16         16.33         13.68         5.50 o
   5   8  16         25.57         32.33         5.20 o
   1   9  16        257.25        245.55        13.19 o
   2   9  16         91.49         83.05        15.75 o
   1   1  17        965.66       1030.00        19.08 o
   2   1  17       1211.23       1289.41        22.39 o
   3   1  17       1253.43       1338.25        26.30 o
   4   1  17        899.71        893.98        18.57 o
   5   1  17        122.63        119.20         7.40 o
   6   1  17        403.84        389.43        11.78 o
   7   1  17          0.33         -0.39         2.38 o
   8   1  17         64.26         53.87         5.43 o
   9   1  17         64.58         67.73         8.31 o
  10   1  17          3.19          0.78         7.14 o
   0   2  17        104.98         92.42         8.12 o
   1   2  17        703.02        745.40        14.31 o
   2   2  17         37.77         28.55         3.06 o
   3   2  17        995.97       1023.22        22.81 o
   4   2  17       1431.87       1505.77        31.82 o
   5   2  17         99.16         87.79         5.09 o
   6   2  17          8.05          9.35         2.76 o
   7   2  17          5.08          1.90         4.46 o
   8   2  17          3.93          5.44         3.10 o
   9   2  17          4.54          3.84         2.93 o
   1   3  17        994.81        998.34        21.25 o
   2   3  17        298.53        317.04        12.56 o
   3   3  17        673.23        666.06        18.30 o
   4   3  17         29.38         30.18         4.46 o
   5   3  17         90.93        107.18         8.11 o
   6   3  17         66.24         47.59         5.66 o
   7   3  17         82.96         94.52         9.03 o
   8   3  17        343.56        332.13        11.50 o
   9   3  17         20.79         16.93         4.84 o
   0   4  17        296.94        333.21        19.50 o
   1   4  17        473.29        439.49        15.56 o
   2   4  17          0.10          2.12         8.10 o
   3   4  17         71.37         85.89         6.24 o
   4   4  17          9.95         14.22         4.73 o
   5   4  17          0.59         -3.13         3.19 o
   6   4  17         22.14         22.75         4.76 o
   7   4  17          0.36          2.78         3.59 o
   8   4  17        285.27        298.73        20.80 o
   1   5  17        172.17        179.72        33.33 o
   2   5  17        506.60        493.07        37.75 o
   3   5  17        718.01        757.35        23.38 o
   4   5  17          0.76          1.03         4.03 o
   5   5  17        805.12        843.36        22.76 o
   6   5  17          5.78          1.08         3.43 o
   7   5  17          7.31          7.85         3.85 o
   8   5  17        490.34        384.39        35.05 o
   0   6  17         47.61         57.50        23.20 o
   1   6  17         99.17         84.97         8.38 o
   2   6  17         23.99         17.34         4.87 o
   3   6  17         93.77        109.67         9.62 o
   4   6  17         62.50         62.16         7.25 o
   5   6  17         13.18          8.01         5.14 o
   6   6  17          8.41          1.76         4.16 o
   7   6  17          9.38          8.94        12.46 o
   1   7  17        131.47        127.88         9.68 o
   2   7  17        103.20         86.18        11.70 o
   3   7  17          5.99         11.59         6.96 o
   4   7  17        276.81        289.21        13.77 o
   5   7  17         31.05         31.86         8.64 o
   0   8  17        409.97        505.03        70.38 o
   1   8  17         13.33          2.74         4.88 o
   2   8  17         19.79         23.28         7.48 o
   3   8  17        143.21        153.10         9.52 o
   0   0  18         58.67         63.77         7.28 o
   1   0  18        215.20        228.12         9.49 o
   2   0  18        149.76        157.74         7.91 o
   3   0  18        184.99        203.59         9.82 o
   4   0  18        911.27        909.49        26.28 o
   5   0  18        146.15        155.35        13.36 o
   6   0  18        874.23        949.82        39.65 o
   7   0  18         98.61         89.87         8.91 o
   8   0  18        802.03        787.31        33.08 o
   9   0  18        363.82        301.85        51.56 o
   1   1  18        305.50        335.21         8.30 o
   2   1  18         56.78         53.69         3.52 o
   3   1  18         56.74         50.68         3.44 o
   4   1  18         94.55         98.00         7.89 o
   5   1  18         26.31         18.31         3.20 o
   6   1  18          5.22          4.73         3.74 o
   7   1  18        180.57        174.98         9.08 o
   8   1  18       1030.37       1035.74        39.86 o
   9   1  18          3.54          6.27         4.14 o
   0   2  18        328.83        272.80        18.78 o
   1   2  18       1035.19       1083.69        20.48 o
   2   2  18         46.92         32.75         2.77 o
   3   2  18         65.75         73.55         4.65 o
   4   2  18          1.25          0.66         2.74 o
   5   2  18         64.65         74.02         7.07 o
   6   2  18        251.36        251.74         9.01 o
   7   2  18          0.00         -2.75         2.75 o
   8   2  18         63.75         51.26         4.53 o
   1   3  18        403.59        401.89        11.76 o
   2   3  18        393.12        464.02        13.54 o
   3   3  18        256.25        274.87         9.79 o
   4   3  18         16.74         14.02         3.14 o
   5   3  18          9.94          8.88         2.88 o
   6   3  18        160.70        175.78        12.16 o
   7   3  18        274.86        235.81         9.33 o
   8   3  18         97.24         96.90         7.32 o
   0   4  18         22.51         15.43        17.27 o
   1   4  18        307.67        281.92        12.73 o
   2   4  18        333.81        341.39        10.14 o
   3   4  18          8.25         13.24         3.54 o
   4   4  18        298.11        292.65        10.89 o
   5   4  18          0.97         -0.46         3.24 o
   6   4  18         24.13         20.04         4.82 o
   7   4  18         40.50         32.39         4.37 o
   8   4  18        128.94         75.32        15.59 o
   1   5  18        166.42        167.30         8.71 o
   2   5  18        496.87        542.90        23.07 o
   3   5  18        212.50        186.34        22.08 o
   4   5  18          2.36          5.64         4.87 o
   5   5  18          0.05          0.96         2.49 o
   6   5  18         51.24         47.54         4.93 o
   7   5  18         30.98         47.10         6.90 o
   0   6  18         72.47         91.04        24.10 o
   1   6  18          1.33          4.48         3.82 o
   2   6  18          0.55         -5.02         5.02 o
   3   6  18        217.62        203.69        17.58 o
   4   6  18        362.27        328.59        16.48 o
   5   6  18          0.27         -0.28         5.33 o
   6   6  18        149.30        159.39        21.15 o
   1   7  18         38.00         30.02         5.67 o
   2   7  18          5.44          3.85         4.34 o
   3   7  18          0.13          7.45         4.75 o
   4   7  18        542.15        511.06        51.23 o
   1   1  19        306.97        318.46         7.75 o
   2   1  19        864.19        894.44        17.79 o
   3   1  19        363.37        385.53         9.95 o
   4   1  19         52.80         53.73         4.35 o
   5   1  19         84.46         86.08         4.92 o
   6   1  19        388.50        415.45        13.78 o
   7   1  19         20.22         17.04         3.31 o
   8   1  19          8.81         -2.60         2.60 o
   0   2  19        501.41        483.06        16.80 o
   1   2  19         17.92         10.17         2.15 o
   2   2  19        223.88        210.55         6.85 o
   3   2  19         23.04         28.84         3.40 o
   4   2  19         89.79        101.55         5.58 o
   5   2  19         52.00         54.49         4.68 o
   6   2  19        168.88        166.94         6.60 o
   7   2  19          0.88          2.27         2.91 o
   8   2  19          0.22         -5.55        10.54 o
   1   3  19        377.80        381.59        10.53 o
   2   3  19        791.47        838.91        20.80 o
   3   3  19          3.34          2.50         5.13 o
   4   3  19        306.26        313.22         9.72 o
   5   3  19        327.68        346.28        11.70 o
   6   3  19        118.53        116.91         6.18 o
   7   3  19         57.78         64.57         6.32 o
   0   4  19        817.55        826.52        38.09 o
   1   4  19       1428.09       1526.73        54.16 o
   2   4  19        170.42        165.87        15.05 o
   3   4  19        309.90        335.12        16.77 o
   4   4  19        185.76        187.79         7.26 o
   5   4  19         13.33         27.12         3.20 o
   6   4  19         57.49         43.40         4.96 o
   1   5  19        578.55        531.65        17.40 o
   2   5  19        140.17        158.36         9.23 o
   3   5  19         16.52          9.84         2.71 o
   4   5  19         33.84         36.16         5.15 o
   5   5  19         10.15         10.29         3.75 o
   6   5  19         14.70         -6.52        10.11 o
   0   6  19         16.75         12.82         4.89 o
   1   6  19         36.02         46.31         4.00 o
   2   6  19          3.08          8.11         3.54 o
   3   6  19          1.57          1.48         3.53 o
   4   6  19        397.14        377.54        38.07 o
   1   7  19          2.09          0.34         2.53 o
   2   7  19          9.35         15.81        11.26 o
   0   0  20       5729.66       6220.54       198.95 o
   1   0  20        436.79        485.09        16.49 o
   2   0  20        413.63        447.35        15.51 o
   3   0  20         77.10         70.60         4.95 o
   4   0  20         82.33         71.46         7.35 o
   5   0  20          7.39         10.29         4.36 o
   6   0  20        604.63        640.17        33.08 o
   7   0  20        144.40        149.12        10.89 o
   1   1  20          3.04          0.03         2.12 o
   2   1  20       1321.46       1425.22        28.35 o
   3   1  20          4.18          2.20         2.92 o
   4   1  20          0.18          1.09         2.27 o
   5   1  20          7.88          5.63         2.92 o
   6   1  20        146.70        135.40         7.33 o
   7   1  20         43.09         22.22         4.44 o
   0   2  20        234.16        242.09        13.33 o
   1   2  20        345.73        309.54         9.26 o
   2   2  20        537.25        582.62        14.62 o
   3   2  20          0.66          0.19         2.61 o
   4   2  20        151.21        147.83         6.08 o
   5   2  20        171.34        179.68        15.14 o
   6   2  20          5.70          3.71         5.68 o
   1   3  20         25.67         27.26         3.69 o
   2   3  20        439.40        452.72        12.93 o
   3   3  20        102.05         95.08         4.61 o
   4   3  20        306.03        315.34         9.17 o
   5   3  20         28.92         24.71         3.87 o
   6   3  20         99.27         96.09        11.08 o
   0   4  20        102.63         88.13         7.14 o
   1   4  20       1061.79       1045.33        25.98 o
   2   4  20          3.84          1.88         2.69 o
   3   4  20          1.04          0.78         2.58 o
   4   4  20         71.60         73.48         7.79 o
   5   4  20         15.83         19.25         4.35 o
   1   5  20         13.22         17.36         3.98 o
   2   5  20         69.32         71.19         7.33 o
   3   5  20        103.53        103.94        12.29 o
   4   5  20          3.93          0.40         9.69 o
   0   6  20         55.19         64.97         5.73 o
   1   6  20         39.97         29.01        15.43 o
   2   6  20         57.80         33.13         4.90 o
   1   1  21          9.54          7.72         2.83 o
   2   1  21         93.06         92.25         4.34 o
   3   1  21        131.90        113.06         5.86 o
   4   1  21         51.40         46.25         5.52 o
   5   1  21        118.57        101.30         6.25 o
   0   2  21        205.57        228.50        12.40 o
   1   2  21          7.47          6.40         3.09 o
   2   2  21        198.18        192.23         8.07 o
   3   2  21        292.22        330.77        11.05 o
   4   2  21          3.37          4.76         2.85 o
   5   2  21         17.80         11.30         3.60 o
   1   3  21        772.63        750.76        23.81 o
   2   3  21          8.79          4.86         2.60 o
   3   3  21        362.23        321.17        15.48 o
   4   3  21        111.15        102.09         8.34 o
   0   4  21         42.38         32.08         5.02 o
   1   4  21         88.04         82.00         6.20 o
   2   4  21          1.96         -2.62         3.71 o
   3   4  21          6.27          4.63         4.45 o
   1   0  22          2.16          4.55         3.37 o
   2   0  22          7.84         10.69         3.19 o
   3   0  22        781.77        665.26        45.96 o
   1   1  22         36.00         36.79         4.06 o
   2   1  22        117.94        124.08         7.16 o
   3   1  22        202.29        161.08         8.29 o
   0   2  22          2.78          3.36         3.47 o
   1   2  22         99.06         79.63        11.03 o
   2   2  22         77.84         77.29         7.44 o
   3   2  22         22.90         29.13         4.55 o
   1   3  22        807.83        566.29        27.84 o
                                                
